# Supplementary material for: Tumors produce glucocorticoids by metabolite recycling, not synthesis, and activate Tregs to promote growth
Source: J Clin Invest. 2023 Sep 15;133(18):e164599. doi: 10.1172/JCI164599 (PMC10503810; doi:10.1172/JCI164599)
Supplement: Supplemental tables 1-4 [file jci-133-164599-s025.xlsx]

## Sheet: TableS1_DEG
Gene	KO-WT_FC	KO-WT_logFC	KO-WT_tstat	KO-WT_pval	KO-WT_adjpval	WT_1	WT_2	WT_3	GRfoxp3_1	GRfoxp3_2	GRfoxp3_3
0610009B22Rik	-1.04944	-0.0696235	-0.309993	0.763328	0.999929	4.92569	4.2121	4.3624	4.10184	4.60936	4.52192
0610009E02Rik	-1.73552	-0.795367	-1.33465	0.213412	0.999929	1.04836	0.624793	0.56919	-1.56128	0.474114	0.846119
0610010F05Rik	1.13234	0.179304	0.864183	0.408994	0.999929	5.15538	4.6553	4.76178	4.61869	5.26684	5.17944
0610010K14Rik	-1.00959	-0.013763	-0.113663	0.911895	0.999929	5.66215	5.68749	5.81516	5.55739	5.81363	5.74869
0610012G03Rik	1.00521	0.00749922	0.0429898	0.966609	0.999929	5.01175	4.72571	5.03447	4.60857	5.07554	5.06967
0610030E20Rik	1.09173	0.12661	0.676205	0.5152	0.999929	4.11172	3.931	4.09261	4.28411	4.35399	3.9137
0610037L13Rik	1.02981	0.0423773	0.285336	0.781574	0.999929	4.88423	4.81712	4.79924	4.75965	4.75454	5.07593
1110002L01Rik	-1.2208	-0.287825	-0.788619	0.449763	0.999929	3.14894	2.30142	2.55061	2.45037	2.95077	1.78159
1110004F10Rik	-1.05234	-0.0736071	-0.801084	0.442857	0.999929	7.89386	7.8291	7.76765	7.70022	7.79811	7.77115
1110008L16Rik	1.26041	0.333895	1.68519	0.124791	0.999929	3.67144	3.50002	3.94502	3.8594	4.17664	4.05818
1110008P14Rik	-1.04683	-0.0660248	-0.421899	0.682583	0.999929	4.34156	4.23698	4.39341	4.2121	4.18996	4.34254
1110012L19Rik	-1.13679	-0.184971	-1.31035	0.221185	0.999929	4.93188	5.1007	4.89891	4.79626	4.67574	4.89891
1110019D14Rik	1.03167	0.0449879	0.125482	0.902785	0.999929	1.8083	0.976669	1.15884	1.09079	1.36995	1.55617
1110032A03Rik	1.01763	0.0252114	0.103123	0.920032	0.999929	2.86732	2.57263	2.51591	2.59515	2.71335	2.70578
1110032F04Rik	1.03618	0.0512762	0.252562	0.806042	0.999929	3.89046	4.3172	3.84577	3.89316	4.04707	4.27161
1110038B12Rik	1.04519	0.0637613	0.175253	0.864598	0.999929	1.03017	0.967181	0.771786	0.821835	0.683937	1.402
1110038F14Rik	-1.06396	-0.0894473	-0.732331	0.481824	0.999929	5.29255	5.29725	5.26643	5.11636	5.29297	5.1839
1110051M20Rik	-1.02302	-0.0328313	-0.142706	0.889534	0.999929	4.95605	4.65808	4.52882	4.36358	5.21668	4.49633
1110059E24Rik	-1.18459	-0.244387	-1.69303	0.123257	0.999929	5.37344	5.30761	5.15045	4.93499	4.90392	5.2272
1110059G10Rik	-1.16694	-0.222733	-1.1681	0.271535	0.999929	3.65137	3.82854	3.70397	3.4002	3.47957	3.62846
1110065P20Rik	-1.10066	-0.138372	-0.579715	0.575734	0.999929	3.42136	3.10052	3.1431	2.81993	3.02642	3.33971
1190002N15Rik	1.18767	0.248139	1.64867	0.132173	0.999929	4.74027	4.51671	4.62362	4.7563	4.80077	5.02639
1190007I07Rik	1.08095	0.112304	0.41831	0.685114	0.999929	2.42149	2.13924	2.62544	2.36139	2.68623	2.46153
1300002E11Rik	-1.03724	-0.0527443	-0.278463	0.786685	0.999929	3.84895	4.25612	4.00005	3.91964	3.87661	4.15077
1500004A13Rik	-1.10922	-0.149541	-0.544169	0.598992	0.999929	3.52422	4.12675	3.43367	3.34277	3.29615	3.973
1500009L16Rik	1.089	0.123002	0.449807	0.663042	0.999929	3.12949	3.81995	3.81116	3.44949	3.51968	4.12284
1500011B03Rik	-1.01875	-0.0267976	-0.15373	0.881072	0.999929	5.32741	5.5461	5.37963	5.09814	5.30315	5.73666
1600002K03Rik	-1.03203	-0.0454853	-0.1392	0.892228	0.999929	1.5379	2.23055	2.34073	1.91714	1.78566	2.25998
1600012H06Rik	-1.10244	-0.140706	-0.715186	0.491872	0.999929	4.33424	3.93348	4.3756	4.15278	4.2121	3.86028
1600014C10Rik	-1.04222	-0.0596581	-0.583732	0.573137	0.999929	6.65168	6.55406	6.52158	6.42578	6.52025	6.59513
1600020E01Rik	1.14609	0.196716	0.683196	0.510967	0.999929	2.80536	3.18076	2.59092	2.64409	3.07892	3.42172
1700001O22Rik	1.0064	0.00919935	0.0190559	0.985195	0.999929	-0.110201	0.581362	1.29505	0.276002	0.26646	1.19297
1700007L15Rik	-1.10406	-0.142822	-0.366806	0.721884	0.999929	1.09908	1.19575	1.45915	1.46632	1.46866	0.4712
1700010I14Rik	-1.15387	-0.206481	-0.588592	0.570004	0.999929	3.34064	2.73643	3.09478	2.13642	2.80646	3.46753
1700017B05Rik	-1.05504	-0.0772963	-0.487736	0.636909	0.999929	6.28022	6.7159	6.53782	6.5919	6.13368	6.5751
1700019D03Rik	-1.21363	-0.279323	-0.814529	0.435488	0.999929	1.25473	1.92816	2.21107	1.52533	1.49907	1.55092
1700020I14Rik	1.00813	0.0116792	0.0983919	0.923687	0.999929	6.42329	6.45534	6.50053	6.25396	6.56332	6.59039
1700021F05Rik	-1.03232	-0.0458848	-0.196979	0.848036	0.999929	4.82748	4.16747	4.321	4.03614	4.74198	4.37006
1700025G04Rik	-1.16503	-0.220366	-0.700539	0.500559	0.999929	3.01674	2.10656	2.40298	2.39017	2.41076	2.0472
1700028J19Rik	1.5057	0.590431	1.47969	0.171664	0.999929	-0.0730992	-0.243884	-0.213368	0.1086	0.435642	0.663522
1700029I15Rik	-1.00003	-4.75241e-05	-9.17533e-05	0.999929	0.999929	0.426137	2.09913	0.323413	0.623831	0.986264	1.3013
1700030C10Rik	1.08223	0.114002	0.245691	0.811201	0.999929	1.02192	2.38678	2.27751	1.29413	2.1372	2.58928
1700030K09Rik	1.10181	0.139872	0.723038	0.487254	0.999929	3.70647	3.62834	3.84103	3.92244	3.62532	4.00279
1700037C18Rik	-1.01682	-0.0240609	-0.0789695	0.938712	0.999929	1.56651	1.94864	2.21378	1.7312	1.89761	2.02242
1700037H04Rik	1.04524	0.0638277	0.456788	0.658195	0.999929	5.02598	5.03704	5.3218	5.1444	5.30552	5.13164
1700048O20Rik	-1.02373	-0.0338284	-0.0827	0.935824	0.999929	0.682685	0.218087	1.09422	0.511688	0.305444	0.994937
1700052K11Rik	-1.38509	-0.46998	-1.29093	0.227567	0.999929	2.52891	2.68255	1.75655	2.27711	1.94199	1.42299
1700066B19Rik	-1.50752	-0.592177	-1.23547	0.246638	0.999929	0.804782	1.32992	1.79703	0.919707	-0.215991	1.37243
1700066M21Rik	-1.27199	-0.347084	-1.19105	0.262834	0.999929	3.74352	2.92938	3.62472	3.32451	3.19389	2.72906
1700096K18Rik	-1.41262	-0.498373	-1.298	0.225227	0.999929	0.463709	1.10678	0.873793	0.15918	0.22445	0.567134
1700097N02Rik	1.29512	0.373084	1.28266	0.230331	0.999929	2.57481	3.54601	3.48551	3.31675	3.61604	3.81067
1700113A16Rik	-1.03275	-0.0464956	-0.130743	0.898734	0.999929	1.0764	1.66254	1.24722	1.17697	0.979565	1.6708
1700123O20Rik	1.11512	0.157205	1.21263	0.254862	0.999929	5.95329	5.7992	5.90082	5.81078	6.17806	6.12328
Gm42031	24.6376	4.62279	9.773	3.13208e-06	0.0234469	0.461538	3.11264	3.01195	6.75547	6.81613	6.99566
1810009A15Rik	1.02555	0.0364018	0.296855	0.773031	0.999929	5.86413	5.86017	5.87094	5.69823	5.96275	6.03113
1810013L24Rik	1.01517	0.0217173	0.141232	0.890666	0.999929	4.52256	4.82397	4.57828	4.79162	4.64016	4.59326
1810014B01Rik	-1.0933	-0.128688	-0.414968	0.687475	0.999929	1.44044	1.40187	1.52102	1.52102	1.20936	1.24937
1810022K09Rik	-1.08082	-0.112122	-0.872272	0.404786	0.999929	5.34226	5.23257	5.1809	5.10429	5.26036	5.06456
1810026B05Rik	1.12078	0.164507	1.11182	0.293836	0.999929	5.41516	5.94552	5.61376	5.7502	5.88547	5.86017
1810030O07Rik	1.00664	0.00954788	0.0807444	0.937338	0.999929	6.15622	6.14148	6.31885	6.23993	6.05025	6.33901
1810032O08Rik	1.25762	0.3307	1.1078	0.295485	0.999929	1.85193	1.5222	1.33833	1.88142	1.91129	1.90162
1810034E14Rik	-1.08892	-0.122895	-0.461533	0.65491	0.999929	2.25618	2.45536	2.68861	2.16842	2.38339	2.46798
1810037I17Rik	-1.03499	-0.0496114	-0.409704	0.691202	0.999929	6.64988	6.67481	6.71708	6.40515	6.67139	6.8066
1810043G02Rik	-1.07939	-0.110211	-0.5539	0.592576	0.999929	3.79864	3.94484	4.23951	3.82825	4.11344	3.74421
1810055G02Rik	-1.03949	-0.0558801	-0.301404	0.769667	0.999929	4.93499	4.4161	4.34156	4.50042	4.54821	4.45708
1810058I24Rik	-1.04851	-0.0683455	-0.420958	0.683246	0.999929	6.6545	6.28022	6.42431	6.27519	6.72371	6.16485
2010016I18Rik	1.29247	0.370132	0.700934	0.500323	0.999929	-0.875199	1.11291	-0.108786	0.417351	0.275641	0.616319
2010111I01Rik	1.00394	0.00567123	0.0406462	0.968428	0.999929	6.65245	6.98072	6.71314	6.7159	6.61343	7.02872
2010204K13Rik	-1.0269	-0.0382932	-0.127781	0.901014	0.999929	1.71198	1.51659	1.58749	1.46632	1.74982	1.48868
Selp	54.2239	5.76086	8.40382	1.13273e-05	0.0275322	-3.77458	-5.40898	-6.89897	0.322412	0.435642	0.438537
2010315B03Rik	-1.11444	-0.156322	-0.852138	0.415317	0.999929	3.76998	3.69772	3.88599	3.60823	3.71477	3.56528
2010320M18Rik	1.33832	0.420427	1.32332	0.217007	0.999929	1.12171	1.16768	0.915513	1.35961	1.62779	1.48868
2210011C24Rik	-1.28555	-0.36239	-0.921793	0.379684	0.999929	1.99148	2.77823	2.67812	1.58719	1.84527	2.86689
2210016F16Rik	-1.06308	-0.0882532	-0.811107	0.437356	0.999929	7.20108	7.24398	7.09784	6.95114	7.07743	7.24544
2210016L21Rik	-1.05065	-0.071278	-0.489942	0.635405	0.999929	4.97274	4.97911	4.84831	4.66482	4.99862	4.9215
2210408F21Rik	-1.01675	-0.0239582	-0.0835998	0.935128	0.999929	2.81611	2.27181	2.6104	2.16341	2.65115	2.7491
2210408I21Rik	-1.26604	-0.340329	-1.13119	0.286002	0.999929	2.19174	1.73172	1.79703	1.65675	1.52161	1.50572
2210417A02Rik	-1.00486	-0.00698975	-0.0194284	0.984905	0.999929	0.516082	0.947114	0.915513	0.840945	0.543532	0.965894
2210418O10Rik	-2.89353	-1.53283	-1.53397	0.157973	0.999929	2.64704	2.01661	2.62824	2.26427	-2.52996	2.64751
2300009A05Rik	-1.07246	-0.100919	-0.423464	0.68148	0.999929	2.65668	2.98499	2.98546	2.70694	2.91015	2.73521
2310001H17Rik	1.16026	0.214451	0.998489	0.343046	0.999929	3.94846	4.41074	4.4274	4.11203	4.62436	4.69118
2310009A05Rik	-1.34444	-0.427	-1.91643	0.0861671	0.999929	4.04322	3.98491	4.03143	3.14949	3.65474	3.91331
2310009B15Rik	-1.00104	-0.00150028	-0.00468767	0.996358	0.999929	1.99005	1.26392	1.73498	1.64151	1.68431	1.62247
2310011J03Rik	1.09081	0.125404	1.02974	0.328896	0.999929	5.89422	6.08478	6.17006	6.06389	6.14688	6.3081
2310015A10Rik	-1.03024	-0.0429867	-0.170636	0.868126	0.999929	2.78678	3.12967	3.49219	3.14726	2.92239	3.19753
2310022A10Rik	-1.07054	-0.0983377	-0.750819	0.471136	0.999929	4.94348	5.00104	4.99754	4.88978	4.9723	4.80297
2310022B05Rik	1.02291	0.0326818	0.154359	0.88059	0.999929	4.47648	4.17053	3.88051	4.0102	4.50804	4.12225
2310031A07Rik	-1.26122	-0.334816	-1.55972	0.151819	0.999929	3.96088	3.87683	3.97016	3.32965	3.44593	3.95148
2310033P09Rik	1.0205	0.0292818	0.137521	0.893519	0.999929	4.24379	4.05024	4.25192	3.77577	4.3067	4.48479
2310039H08Rik	1.09136	0.126131	0.595582	0.565515	0.999929	3.52183	3.47898	3.43435	3.29422	3.72849	3.76457
2310057M21Rik	1.0445	0.0628068	0.314747	0.759827	0.999929	4.09821	3.68577	3.96255	4.1982	3.78876	3.91742
2310061I04Rik	-1.07355	-0.102385	-0.472522	0.647331	0.999929	3.98642	3.64309	3.62668	3.72474	3.88322	3.3766
2410002F23Rik	1.16973	0.226178	1.62553	0.13705	0.999929	5.5742	5.52581	5.29526	5.59257	5.90029	5.5995
2410004B18Rik	1.0643	0.0899013	0.519401	0.615487	0.999929	4.43718	4.101	4.39147	4.21281	4.51639	4.43689
2410004P03Rik	1.19891	0.261722	0.386288	0.70788	0.999929	-0.474899	2.27181	1.90992	1.2652	0.973474	2.27037
2410006H16Rik	-1.10885	-0.149063	-0.635356	0.540351	0.999929	2.95244	2.91306	3.03998	2.65142	2.73621	3.02985
2410015M20Rik	1.0102	0.0146366	0.100268	0.922237	0.999929	6.1225	5.69045	6.01069	5.795	6.1225	5.93422
2410022M11Rik	-1.07506	-0.104419	-0.276439	0.788192	0.999929	1.18582	1.61758	1.04964	0.795419	1.01264	1.69721
2410131K14Rik	1.04372	0.061731	0.36826	0.720835	0.999929	4.75764	4.42411	4.32371	4.45611	4.54465	4.65631
2510002D24Rik	-1.00383	-0.0055192	-0.0263478	0.979531	0.999929	4.44127	4.75624	4.52433	4.60707	4.14858	4.90558
2510009E07Rik	-1.14634	-0.197033	-0.564519	0.585616	0.999929	3.35194	2.73289	3.06437	2.8276	3.56233	2.24012
2510039O18Rik	-1.03095	-0.0439756	-0.365538	0.722799	0.999929	7.05814	7.39991	7.33229	7.35537	7.12712	7.18048
2610001J05Rik	-1.07171	-0.0999113	-0.855177	0.413715	0.999929	6.58944	6.34584	6.38318	6.24817	6.48017	6.28941
2610002M06Rik	-1.19981	-0.262807	-1.75121	0.112392	0.999929	5.07299	4.7947	4.86594	4.69208	4.49418	4.72473
2610005L07Rik	1.19818	0.260839	1.33687	0.212713	0.999929	4.43067	4.53299	3.91472	4.40765	4.60056	4.66187
Gm26920	29.9612	4.90503	6.26763	0.000121447	0.133291	-6.89897	-3.56271	-3.6493	-0.0701532	0.417351	0.255356
2610021A01Rik	1.28783	0.364942	1.59216	0.14437	0.999929	3.45486	3.35433	3.78535	3.92697	4.20232	3.60466
2610035D17Rik	1.14181	0.191328	1.01764	0.334319	0.999929	4.47783	4.83479	4.32587	4.49101	4.9147	4.83287
2610042L04Rik	1.90501	0.929799	1.63542	0.134947	0.999929	-1.20638	0.766684	1.07064	0.833225	1.08428	1.52533
2610044O15Rik8	-1.03408	-0.0483514	-0.210113	0.838063	0.999929	3.32772	3.5216	3.51343	3.20342	3.21276	3.74817
2610204G07Rik	1.67112	0.740816	1.7403	0.11436	0.999929	0.274189	-0.486762	-0.621366	0.370736	0.323655	0.646619
2610301B20Rik	-1.21256	-0.278058	-1.46346	0.175958	0.999929	4.91504	4.85568	4.38901	4.22567	4.53035	4.56091
2610306M01Rik	1.02977	0.0423265	0.126447	0.902041	0.999929	1.9439	1.38665	1.19184	1.38658	1.73642	1.51481
2610318N02Rik	-1.08159	-0.113147	-0.551516	0.594144	0.999929	4.30394	4.35947	4.37628	3.84495	4.21294	4.58088
2610507B11Rik	1.12116	0.164997	1.17532	0.268774	0.999929	6.8891	7.0328	7.04409	7.47078	7.01174	6.98485
Rsrp1	1.70032	0.765806	6.11347	0.000147144	0.137557	7.68503	7.87306	7.63521	8.27994	8.52305	8.68736
2700049A03Rik	1.02472	0.0352287	0.212942	0.835918	0.999929	4.13346	3.94971	4.05147	4.13431	4.08353	4.0187
2700054A10Rik	1.93914	0.955419	1.26988	0.234655	0.999929	1.40126	-1.87069	1.34405	0.967708	1.46037	1.14682
2700062C07Rik	-1.05683	-0.0797489	-0.461686	0.654804	0.999929	4.38392	4.37371	4.33728	4.01281	4.47487	4.361
2700097O09Rik	-1.13341	-0.180671	-0.696245	0.503123	0.999929	3.89355	3.73476	3.07385	3.34395	3.60613	3.25085
2700099C18Rik	1.13673	0.184884	0.624543	0.547126	0.999929	2.33349	2.54463	2.37112	2.1051	2.74684	2.92273
2810001G20Rik	1.08686	0.120169	0.429369	0.677327	0.999929	1.86203	2.19457	2.05197	2.08437	2.01414	2.3591
2810002D19Rik	-1.08977	-0.124029	-0.455716	0.658938	0.999929	3.39944	2.70233	2.95223	2.59706	2.93142	3.07859
2810004N23Rik	1.08721	0.120634	0.898741	0.391227	0.999929	5.53001	5.30966	5.6335	5.47124	5.70436	5.64046
2810006K23Rik	-1.0839	-0.116227	-0.587452	0.570738	0.999929	3.96891	3.55081	3.75171	3.70694	3.53686	3.64218
2810013P06Rik	1.17411	0.231564	0.839691	0.421921	0.999929	2.63935	2.99345	2.43669	3.21417	2.58565	2.97888
2810021J22Rik	1.30731	0.386597	1.14869	0.279071	0.999929	2.70776	2.86946	2.64279	2.87848	3.89723	2.71063
2810025M15Rik	-1.18993	-0.250875	-0.783536	0.452599	0.999929	3.3122	2.68392	3.08398	2.76736	3.33664	2.27037
2810039B14Rik	-1.13758	-0.185964	-0.637291	0.539143	0.999929	2.22659	2.34332	2.58386	1.89404	2.59137	2.12871
2810402E24Rik	1.3447	0.427287	1.23706	0.246071	0.999929	1.03017	1.73752	1.07681	1.66762	1.48366	1.97968
2810403D21Rik	-1.23392	-0.303246	-0.824691	0.429974	0.999929	0.756419	0.515081	0.790966	0.15918	0.58834	0.393478
2810408A11Rik	1.47221	0.557984	1.32455	0.216614	0.999929	-0.304624	0.899586	0.781542	1.06025	0.838998	1.17758
2810408I11Rik	1.15093	0.202806	0.629858	0.54379	0.999929	1.42634	1.86867	1.44918	1.66254	1.56342	2.10921
2810429I04Rik	1.46961	0.555433	1.2832	0.230149	0.999929	1.46976	0.948604	1.2569	0.907368	2.37442	2.01599
2900026A02Rik	1.0483	0.0680475	0.247152	0.810104	0.999929	2.80151	3.81685	3.25431	3.40725	3.2875	3.44248
2900041M22Rik	1.01438	0.0205953	0.0523297	0.959361	0.999929	0.736845	0.915813	1.20801	0.406894	1.02442	1.4404
2900076A07Rik	1.22836	0.296728	0.622477	0.548427	0.999929	0.955396	-0.397952	-0.3436	0.618267	0.12879	0.307836
2900097C17Rik	1.00987	0.0141712	0.0833615	0.935312	0.999929	6.41639	6.3961	5.98282	6.51916	6.3652	5.98282
3110001I22Rik	-1.04177	-0.0590436	-0.198459	0.846912	0.999929	2.16464	2.72062	2.92205	2.70969	2.21749	2.69626
3110009E18Rik	1.15597	0.209108	0.590763	0.568608	0.999929	1.65507	1.32205	1.34405	1.19184	1.55617	2.12552
3110040N11Rik	-1.05255	-0.0738928	-0.439296	0.670371	0.999929	3.96411	3.9657	4.032	3.83063	3.93818	3.96124
3110045C21Rik	1.29812	0.376428	1.0709	0.310934	0.999929	1.28373	1.04161	0.907507	1.22082	1.21452	1.86489
3110056K07Rik	1.13655	0.184656	0.624324	0.547265	0.999929	2.31431	3.0988	2.34562	2.74716	2.59484	2.99071
3110082I17Rik	-1.07996	-0.110984	-0.51952	0.615408	0.999929	4.74198	4.27569	4.62892	4.03113	4.49684	4.70325
3830403N18Rik	1.35031	0.433288	0.599819	0.562803	0.999929	-1.25111	1.53563	1.54277	1.81992	1.08201	0.408816
Ctse	8.62752	3.10895	5.26351	0.000448982	0.297303	7.06789	5.09319	3.46973	8.34591	8.20292	8.34762
4632415L05Rik	-1.13025	-0.176639	-0.640875	0.536911	0.999929	2.0759	2.26745	2.09252	1.91714	2.17119	1.84984
4632427E13Rik	1.26624	0.340556	0.653097	0.52934	0.999929	1.68425	3.51519	1.65276	2.91884	1.92386	3.07415
4732491K20Rik	1.17661	0.234631	0.633182	0.541709	0.999929	1.39081	0.712203	1.08201	1.40126	0.838998	1.57122
4833407H14Rik	-1.46939	-0.55522	-1.57194	0.148975	0.999929	2.68181	3.79981	3.36367	2.20839	2.92569	3.07611
4833420G17Rik	1.20427	0.268162	1.91945	0.0857454	0.999929	4.79924	5.00738	5.09817	5.11353	5.30999	5.28922
4833439L19Rik	1.02373	0.0338418	0.313096	0.761042	0.999929	7.87306	7.7513	7.82809	7.71299	8.02751	7.81371
4833445I07Rik	1.33031	0.411758	1.14269	0.281432	0.999929	0.274189	0.555748	0.323413	0.919707	0.627389	0.847329
4921524J17Rik	-1.0868	-0.120087	-0.939855	0.370811	0.999929	4.98302	4.99042	4.99032	4.86359	4.82292	4.90964
4921531C22Rik	-1.22256	-0.2899	-0.678553	0.513776	0.999929	0.690586	1.16768	1.02724	0.592429	0.0227924	1.33601
4930402H24Rik	-1.13001	-0.176336	-0.772726	0.45867	0.999929	3.6804	3.81124	3.74567	3.93172	3.16194	3.60583
4930417O13Rik	-1.07034	-0.0980714	-0.272996	0.790758	0.999929	0.922735	0.947114	1.02724	1.24492	0.491488	0.859115
4930430F08Rik	-1.24119	-0.311729	-1.2583	0.238635	0.999929	2.81858	2.90331	2.88583	2.33606	2.49769	2.80646
4930432K21Rik	-1.72662	-0.787952	-1.55795	0.152234	0.999929	1.34687	1.02662	0.826947	0.143313	-0.705132	1.26587
4930453N24Rik	-1.05265	-0.0740256	-0.516704	0.617297	0.999929	5.35082	5.70479	5.48601	5.27023	5.58221	5.48624
4930481A15Rik	1.13726	0.185561	0.620544	0.549645	0.999929	1.9929	2.44906	2.53306	2.10774	2.72789	2.6947
4930503L19Rik	1.1028	0.141166	0.882952	0.399276	0.999929	4.55751	4.91144	4.98315	4.92379	4.85253	5.09383
4930520O04Rik	-1.51593	-0.600204	-1.24618	0.242855	0.999929	1.22477	0.565078	1.53889	0.475816	-0.3124	1.22453
4930522L14Rik	1.28733	0.364386	1.17002	0.270796	0.999929	2.91154	3.12101	2.78035	2.79752	3.15277	3.8748
4930523C07Rik	1.08112	0.112527	0.644791	0.534478	0.999929	6.66434	7.30676	6.61343	7.03051	6.87891	7.02656
4930558J18Rik	1.08405	0.116438	0.317989	0.757443	0.999929	0.837183	1.43335	1.58033	1.06025	1.33767	1.77776
4930577N17Rik	-1.25985	-0.333247	-0.865327	0.408397	0.999929	0.606806	1.49568	1.00472	0.560598	0.601288	0.960693
4930579G24Rik	-1.02388	-0.0340463	-0.232753	0.820941	0.999929	5.53754	5.31917	5.54403	5.25019	5.35137	5.65011
4930581F22Rik	-1.1385	-0.187131	-0.50424	0.625698	0.999929	0.720989	1.44918	0.866979	0.863241	1.05719	0.623976
4931406C07Rik	-1.27129	-0.34629	-1.26008	0.238019	0.999929	2.32105	2.81638	2.57502	2.21043	2.04248	2.42149
4931406G06Rik	-1.80561	-0.852485	-1.96547	0.0795606	0.999929	1.33172	2.20129	1.29847	0.439566	0.392197	1.41726
4931406P16Rik	1.04145	0.0585886	0.326579	0.75114	0.999929	4.14063	4.58277	4.50407	4.57213	4.59326	4.30047
4931414P19Rik	-1.07016	-0.0978214	-0.289769	0.778283	0.999929	1.48276	2.29569	2.03125	1.98444	1.4762	2.06152
4931428F04Rik	1.00614	0.00882615	0.0212206	0.983513	0.999929	1.9673	1.239	0.930833	1.13782	0.964217	1.95966
4932438A13Rik	-1.00181	-0.00261058	-0.0144103	0.988804	0.999929	5.53017	5.96148	5.58596	6.00777	5.37949	5.7006
4933404O12Rik	1.21352	0.279198	1.38186	0.198963	0.999929	3.77761	3.87837	3.92119	4.11203	3.8328	4.41357
4933407K13Rik	1.71093	0.774779	2.04236	0.0701602	0.999929	0.714224	0.976669	-0.00600057	1.37744	1.19783	1.44648
4933412E12Rik	1.03151	0.0447615	0.190292	0.853126	0.999929	3.48306	3.64077	3.94651	3.45441	3.60169	4.08145
4933421O10Rik	1.29695	0.375126	0.947613	0.367046	0.999929	0.335926	0.712203	0.474965	1.43458	0.697838	0.567134
4933427D14Rik	1.05937	0.0832044	0.503025	0.62652	0.999929	4.05278	4.17842	4.21101	4.31295	4.32371	4.091
4933431E20Rik	1.76001	0.815583	1.47062	0.174053	0.999929	1.85685	-0.535612	1.2675	1.90414	1.71406	1.32958
4933431K14Rik	1.26409	0.338101	0.796131	0.445592	0.999929	0.0244653	0.109961	0.298825	0.19953	0.125113	1.05372
4933434E20Rik	-1.00897	-0.0128884	-0.116536	0.909679	0.999929	6.66646	6.53926	6.48017	6.4056	6.64584	6.5919
4933439C10Rik	-1.01949	-0.027846	-0.0632644	0.950881	0.999929	1.14598	2.17173	1.33336	1.50854	2.27328	0.935297
5031425E22Rik	1.29113	0.368636	1.50866	0.164233	0.999929	2.25618	2.59807	2.47546	2.77348	2.89543	2.7917
5031439G07Rik	-1.13802	-0.186526	-0.92728	0.376972	0.999929	6.27687	5.79998	6.30844	6.11084	6.19862	5.53835
5033406O09Rik	-1.42565	-0.511619	-1.33428	0.213526	0.999929	0.523032	0.907507	0.438537	0.322412	0.0227924	0.0206429
5033430I15Rik	-1.00494	-0.00711473	-0.0210196	0.983669	0.999929	1.03017	1.67332	1.50656	1.13174	1.54354	1.53118
5330406M23Rik	1.64917	0.721743	1.17702	0.268127	0.999929	0.922735	2.12992	-0.674441	1.43458	2.02242	1.23384
5430403G16Rik	-1.42415	-0.510099	-1.46064	0.176712	0.999929	1.78159	2.71537	1.91541	1.41876	1.82369	1.69558
5430405H02Rik	1.30947	0.388986	1.54593	0.155088	0.999929	2.20491	2.24357	2.33808	2.48653	2.73788	2.72062
5430416N02Rik	-1.09888	-0.136039	-0.364665	0.72343	0.999929	0.439011	1.22857	0.784802	0.663853	0.737419	0.683937
5430427O19Rik	-1.08524	-0.118015	-0.449771	0.663067	0.999929	3.3122	3.2987	2.97697	2.67511	3.07239	3.43592
5530601H04Rik	1.03319	0.0471062	0.201533	0.844575	0.999929	3.77491	3.37101	4.06232	3.85166	3.51178	3.90697
5730455P16Rik	-1.04013	-0.0567628	-0.24972	0.808175	0.999929	5.06138	4.27876	4.38471	4.51225	4.73832	4.29807
5730480H06Rik	-1.01242	-0.0178027	-0.0837585	0.935005	0.999929	3.58823	3.96186	3.96003	3.68242	3.64562	4.09625
5730507C01Rik	1.45801	0.544005	1.42246	0.187212	0.999929	0.393478	-0.0463201	-0.128693	0.613287	0.720989	0.514765
5830408C22Rik	1.11416	0.155961	0.396488	0.700594	0.999929	0.279625	0.866979	0.586165	0.847363	0.290696	1.04677
AC158975.2	3.2759	1.71189	5.23165	0.000469071	0.297303	3.01919	4.26986	4.26024	5.60548	5.16742	5.93512
5830417I10Rik	-1.05678	-0.0796724	-0.403	0.695959	0.999929	4.70465	5.02837	4.96193	5.25445	4.58801	4.65212
5830428M24Rik	1.27687	0.352613	0.881756	0.39989	0.999929	1.15884	2.55174	1.28924	2.03432	2.21749	1.91131
5830432E09Rik	1.1372	0.185483	0.506953	0.623865	0.999929	1.14707	1.6032	0.859368	1.23022	1.13174	1.78503
5830444B04Rik	2.10103	1.0711	2.07417	0.0665892	0.999929	0.452168	-0.165776	-0.0891407	0.716084	0.494548	2.05559
5830468F06Rik	1.24357	0.314492	0.85031	0.416282	0.999929	0.682685	1.55616	1.14754	1.2652	1.25586	1.80539
6030458C11Rik	-1.07972	-0.110656	-0.575617	0.57839	0.999929	4.588	4.83734	5.02117	4.8544	4.33684	4.89141
6330403K07Rik	-1.02111	-0.0301385	-0.132007	0.897761	0.999929	2.93597	3.45035	3.36255	3.13537	3.27721	3.27177
6330418K02Rik	-1.25293	-0.3253	-1.06183	0.314826	0.999929	1.94061	2.19063	1.65675	1.50154	1.81251	1.53378
6430548M08Rik	-1.41809	-0.503948	-1.72438	0.117289	0.999929	2.47967	2.88711	3.15769	2.68485	2.26992	2.10297
6430571L13Rik	1.29685	0.375017	0.98232	0.350544	0.999929	1.40126	1.98526	1.67764	2.38751	1.33254	2.43669
6530402F18Rik	1.15281	0.205157	0.940423	0.370534	0.999929	4.3785	4.47715	4.48136	4.52229	4.26528	5.08794
6720464F23Rik	1.12164	0.16561	0.314059	0.760333	0.999929	0.184529	1.24646	-0.674441	0.654075	0.0693956	0.580065
6720489N17Rik	-1.18564	-0.245669	-0.880234	0.400673	0.999929	2.93302	3.42172	2.88311	2.86292	2.45779	3.16166
6820431F20Rik	1.1535	0.20602	1.06141	0.315009	0.999929	5.32	5.11138	4.61384	5.16219	5.45521	5.07421
8030462N17Rik	-1.0047	-0.00676434	-0.0222373	0.982724	0.999929	2.73018	3.08556	2.91154	2.55136	2.61043	3.47144
8430429K09Rik	1.18429	0.244021	0.608128	0.557507	0.999929	1.48993	0.85922	2.02242	1.80397	1.1782	2.01989
9030025P20Rik	1.12215	0.16627	0.758645	0.466658	0.999929	3.59254	3.58552	4.07597	3.66072	4.14198	3.93784
9130019O22Rik	1.18031	0.239164	0.670629	0.518591	0.999929	1.20689	2.14487	2.24464	1.84984	2.07249	2.39324
9130023H24Rik	1.26073	0.334262	0.861863	0.410207	0.999929	2.04362	1.60852	1.61666	1.31283	2.30142	2.58034
9130221H12Rik	-1.07845	-0.10896	-0.26212	0.798882	0.999929	0.328115	1.03155	0.339966	0.428817	0.916263	0.114392
9130401M01Rik	-1.08444	-0.116944	-0.934028	0.373657	0.999929	5.36761	5.37837	5.50018	5.31126	5.17122	5.39387
9330151L19Rik	1.21239	0.277858	0.659679	0.525289	0.999929	1.02662	0.737123	-0.0760453	1.15851	0.891403	0.513349
9330175E14Rik	-1.115	-0.15705	-0.752492	0.470176	0.999929	3.55181	3.30646	3.48947	3.24468	3.14926	3.43367
9330188P03Rik	-1.09033	-0.124763	-0.214869	0.834458	0.999929	1.5793	0.175725	1.0201	1.40126	1.43335	-0.362662
9430015G10Rik	1.11832	0.161334	0.778035	0.455682	0.999929	4.14184	3.99566	4.16174	4.00381	4.67258	4.12962
9430038I01Rik	-1.0354	-0.0501889	-0.234765	0.819425	0.999929	3.22165	3.33797	3.31493	3.13294	3.11855	3.44248
9430091E24Rik	1.20336	0.267066	0.707438	0.496455	0.999929	0.915813	0.72622	1.05488	0.606103	1.36995	1.47616
9530068E07Rik	-1.01846	-0.0263961	-0.277138	0.787671	0.999929	7.61093	7.57368	7.57795	7.58582	7.64655	7.453
9530077C05Rik	1.21454	0.280408	0.712736	0.493318	0.999929	0.347431	0.272343	1.17971	0.779923	0.777203	1.04305
9630010A21Rik	1.39814	0.48351	0.858557	0.411939	0.999929	-0.000145049	1.41667	-0.769563	1.12223	0.788126	0.323413
9630013D21Rik	1.14038	0.189519	0.408202	0.692266	0.999929	-0.248933	0.425568	1.13174	0.496455	0.26646	1.07064
9830144P21Rik	1.35614	0.439502	1.15543	0.276436	0.999929	0.658857	0.525794	-0.0862786	0.879512	0.814553	0.736845
9930012K11Rik	1.30823	0.387613	1.75043	0.112531	0.999929	3.04883	2.81261	3.07577	3.19054	3.3719	3.49487
9930014A18Rik	-1.02389	-0.0340583	-0.0662058	0.948601	0.999929	1.49475	0.490833	1.47807	1.09268	2.06231	0.264994
9930021J03Rik	1.08116	0.112585	0.499661	0.628799	0.999929	3.37078	3.57576	3.14894	3.75514	3.33162	3.38383
9930104L06Rik	1.07426	0.103339	0.427959	0.678318	0.999929	3.34921	2.92205	2.78439	3.22941	3.15508	2.98442
9930111J21Rik1	-1.02807	-0.0399397	-0.143385	0.889013	0.999929	5.20356	5.75273	5.33202	5.90308	4.69168	5.56824
9930111J21Rik2	1.20309	0.266742	1.99616	0.0756737	0.999929	5.69008	5.57569	5.41451	6.01575	5.75699	5.71633
A130010J15Rik	1.32497	0.405962	1.44776	0.180196	0.999929	3.44846	2.73521	3.27417	3.47234	3.97262	3.24326
A130071D04Rik	1.50817	0.592799	1.23027	0.248488	0.999929	2.20284	2.84017	0.710108	2.58344	2.19174	2.78366
A230050P20Rik	1.06685	0.0933516	0.494216	0.632496	0.999929	3.69282	3.89438	3.78618	3.87588	3.69504	4.06027
A430005L14Rik	-1.06914	-0.0964547	-0.662289	0.523688	0.999929	6.5519	6.29149	6.53427	6.07199	6.43128	6.56161
A430033K04Rik	-1.28701	-0.364023	-1.06978	0.311416	0.999929	2.19987	3.17832	2.25953	2.15741	2.46756	2.01989
A430046D13Rik	1.49146	0.576722	1.41038	0.190645	0.999929	0.305924	0.358954	0.859368	1.06963	0.555748	1.55617
A430078G23Rik	-1.28522	-0.362012	-0.953299	0.364305	0.999929	1.49891	2.71463	2.16392	2.02498	1.40214	1.90583
A430088P11Rik	1.22099	0.288057	0.608636	0.557184	0.999929	-0.125073	0.182243	0.690586	1.3242	0.0068797	0.298825
A430093F15Rik	-1.01372	-0.0196597	-0.121737	0.90567	0.999929	4.90646	5.30111	5.14183	4.98181	4.97703	5.32038
A530040E14Rik	1.02459	0.0350513	0.0704817	0.945287	0.999929	0.642766	0.34731	0.955396	0.688371	-0.272728	1.50208
A530041M06Rik	3.42498	1.7761	1.89271	0.0895446	0.999929	0.15918	1.069	-3.77458	0.934616	1.12219	0.847329
A630001G21Rik	1.08172	0.113332	0.440497	0.669532	0.999929	3.21116	4.08579	3.69951	3.67558	3.61937	4.05369
A630023P12Rik	1.1356	0.183458	0.87668	0.402505	0.999929	3.33833	3.80878	3.52382	3.59574	3.73759	3.89746
A630072M18Rik	-1.20355	-0.267294	-0.55704	0.590513	0.999929	1.33395	0.574627	1.31189	1.69975	0.034345	0.641557
A630089N07Rik	1.33045	0.41191	1.27781	0.231963	0.999929	2.38962	1.49029	2.09	2.12146	2.41344	2.59177
A730017L22Rik	1.51042	0.594948	1.77102	0.108898	0.999929	1.52868	1.33523	0.841795	2.06782	1.56043	1.85494
A830012C17Rik	2.65491	1.40867	1.43441	0.183869	0.999929	-3.6493	1.37888	-0.459275	0.0677176	0.403733	1.15065
A830019P07Rik	1.0318	0.0451663	0.102593	0.920441	0.999929	3.09206	1.74982	3.10585	2.55136	3.35212	2.17173
A930004D18Rik	1.86813	0.901596	2.0328	0.0712689	0.999929	0.847176	-0.486762	-0.192711	0.672682	1.06402	1.07064
A930005H10Rik	1.09718	0.133802	0.524439	0.612113	0.999929	2.63704	2.78366	3.0699	2.71433	2.9135	3.22165
A930006K02Rik	1.03979	0.0562961	0.171904	0.867157	0.999929	0.957955	1.4404	1.40984	1.35961	1.1895	1.43311
Zfp418	7.61073	2.92803	5.20107	0.000489268	0.297303	-1.40521	-1.87069	-2.30161	0.557101	1.84527	0.838998
A930024E05Rik	1.17063	0.227285	0.604598	0.559753	0.999929	0.866979	1.62721	0.894047	1.48932	0.957762	1.62799
AA467197	1.04565	0.064397	0.119232	0.907601	0.999929	-0.000145049	2.08279	0.592429	0.858505	1.44042	0.719534
Aaas	-1.09933	-0.136628	-1.37015	0.202467	0.999929	6.72829	6.67653	6.61733	6.58428	6.4454	6.57806
Aacs	-1.02225	-0.031746	-0.284267	0.782368	0.999929	6.86946	6.993	6.73776	6.71231	6.94254	6.85449
Aaed1	-1.04708	-0.0663765	-0.450933	0.662259	0.999929	5.14303	4.91969	4.88364	5.05761	4.93346	4.76796
Aagab	1.01911	0.0273124	0.261885	0.799058	0.999929	6.23969	6.31918	6.31324	6.21659	6.40856	6.33168
Aak1	-1.0604	-0.0846034	-0.445757	0.665861	0.999929	4.77753	4.96578	4.62548	4.89891	4.32371	4.87355
Aamdc	-1.05712	-0.0801454	-0.424981	0.680413	0.999929	4.0758	4.46309	4.13871	3.95023	4.15728	4.33125
Aamp	1.00692	0.00994823	0.0959488	0.925575	0.999929	8.27326	8.17756	8.04157	8.15175	8.28569	8.08624
Aar2	1.04724	0.0665962	0.535878	0.604488	0.999929	6.14085	5.88864	6.03232	6.07348	6.24382	5.94851
Aars	1.07378	0.1027	0.799247	0.44387	0.999929	8.1432	7.88224	8.01166	8.14798	8.31446	7.88502
Aars2	1.09883	0.135974	0.652981	0.529411	0.999929	4.44662	4.84445	4.05147	4.50507	4.56727	4.70543
Aarsd1	-1.07606	-0.105763	-0.760206	0.465768	0.999929	5.89491	5.55309	5.72925	5.80179	5.55413	5.49894
Aasdh	1.01204	0.017273	0.0582014	0.954807	0.999929	3.11855	3.11496	3.34064	2.61046	3.22147	3.7047
Aasdhppt	1.00886	0.0127327	0.0786168	0.938985	0.999929	5.54995	5.16592	5.53281	5.23895	5.66863	5.36649
Aatf	1.00024	0.000349124	0.00257217	0.998001	0.999929	6.128	5.70181	5.97612	5.94322	6.02263	5.83257
AB124611	-1.17762	-0.235873	-1.08118	0.306569	0.999929	3.38383	3.97982	3.84633	3.54566	3.48092	3.51512
Abat	1.33815	0.420243	1.17168	0.270162	0.999929	3.6967	2.51369	2.53306	3.38976	3.73147	2.90261
Abca12	1.24666	0.318068	0.517844	0.616532	0.999929	1.62045	-0.37882	2.34562	1.36683	1.7669	1.3013
Abca2	1.20938	0.274265	1.23961	0.24517	0.999929	6.05018	6.85734	6.46928	7.1394	6.61963	6.47817
Abca3	1.12591	0.171097	0.844563	0.419327	0.999929	4.71873	5.30291	4.66772	5.20591	4.80299	5.21354
Abca4	2.14316	1.09974	0.967922	0.357322	0.999929	1.87134	-3.75235	0.695506	0.460008	0.11387	1.20026
Abca5	1.84558	0.884074	1.86351	0.0938723	0.999929	1.91641	0.33948	0.474965	2.18409	1.93538	1.26587
Abca7	-1.03528	-0.0500221	-0.181415	0.859893	0.999929	5.94612	6.68975	6.40191	6.81796	5.66689	6.40881
Abcb10	-1.12728	-0.172851	-0.646873	0.533188	0.999929	3.71127	3.63635	3.92874	4.18499	3.40528	3.21487
Abcb1a	-1.08613	-0.119193	-0.662815	0.523365	0.999929	5.61979	6.28443	5.78861	5.97571	5.63287	5.75998
Abcb1b	-1.04494	-0.0634231	-0.233895	0.82008	0.999929	4.13471	3.91853	4.14879	4.3956	3.3093	4.22187
Abcb6	1.02499	0.0356107	0.134122	0.896133	0.999929	4.98955	4.55785	4.39729	4.4787	5.30846	4.32048
Abcb7	-1.24199	-0.312648	-1.53252	0.158324	0.999929	4.52256	4.29328	4.4459	4.37345	4.27653	3.73082
Abcb8	1.08404	0.116417	0.981228	0.351055	0.999929	5.87719	5.90994	5.96231	5.9862	5.89699	6.19787
Abcb9	-1.20314	-0.2668	-1.68476	0.124876	0.999929	5.48961	6.04287	5.83597	5.49844	5.67069	5.44044
Abcc1	-1.05196	-0.0730762	-0.400592	0.697671	0.999929	5.63467	6.12963	5.73027	5.96549	5.41516	5.89821
Abcc10	1.54341	0.626119	1.6501	0.131877	0.999929	1.18582	2.33208	2.55726	2.63984	2.34968	2.95743
Abcc3	-1.19742	-0.259934	-0.898622	0.391288	0.999929	2.85075	3.46544	2.84703	2.74403	2.47598	3.15168
Abcc4	1.08261	0.11451	0.715961	0.491415	0.999929	4.51828	4.49659	4.72236	4.87953	4.50616	4.68339
Abcc5	1.09469	0.130525	0.732336	0.481821	0.999929	4.12098	3.84115	4.2886	4.22363	4.1854	4.20187
Abcd1	-1.05756	-0.0807427	-0.43645	0.672362	0.999929	5.5465	6.09904	5.90186	6.05422	5.457	5.80789
Abcd3	1.0163	0.0233265	0.125055	0.903113	0.999929	5.37198	4.64658	5.10463	5.03047	5.10552	5.0152
Abcd4	1.01306	0.0187199	0.0758396	0.941136	0.999929	3.48874	4.20924	3.9501	3.75644	3.68724	4.24504
Abce1	1.02957	0.042037	0.303117	0.768401	0.999929	7.65301	7.10546	7.44599	7.45981	7.50043	7.36619
Abcf1	-1.03366	-0.0477642	-0.454743	0.659613	0.999929	7.46418	7.59001	7.59875	7.65031	7.38297	7.4771
Abcf2	1.10323	0.141738	1.18128	0.266512	0.999929	8.05225	7.65938	7.88728	7.89386	8.08551	8.04157
Abcf3	1.06923	0.0965704	0.927032	0.377094	0.999929	6.59554	6.55352	6.51108	6.52143	6.67359	6.74877
Abcg1	1.14533	0.195767	0.876495	0.402601	0.999929	3.85669	4.05676	3.65969	3.8036	4.46519	3.9501
Abcg2	1.08693	0.120265	0.456459	0.658423	0.999929	4.52882	3.97061	3.63458	4.2911	4.45616	3.7989
Abcg3	-1.22629	-0.294304	-1.2413	0.244572	0.999929	3.59961	3.32671	3.42667	3.08096	2.84008	3.46837
Abhd1	-1.02068	-0.0295325	-0.0738064	0.942711	0.999929	0.455179	1.27451	0.371963	0.914566	0.56919	0.586165
Abhd10	1.07301	0.101665	0.621513	0.549034	0.999929	5.50018	5.15451	5.31265	5.13855	5.65793	5.45638
Abhd11	1.02058	0.0293915	0.140861	0.890952	0.999929	5.09817	4.42582	4.65282	4.51306	5.03521	4.69055
Abhd12	-1.04921	-0.069305	-0.630509	0.543382	0.999929	6.67233	6.73512	6.77639	6.59411	6.83494	6.55598
Abhd13	-1.15933	-0.213288	-1.20926	0.256094	0.999929	5.11579	5.37344	5.03636	5.28587	4.94142	4.71645
Abhd14a	1.00514	0.00739161	0.0455273	0.964639	0.999929	4.44769	4.15436	4.30148	4.302	4.21353	4.37203
Abhd14b	1.15059	0.202379	0.655255	0.52801	0.999929	1.65705	2.49254	1.89125	2.33265	2.20278	2.16898
Capn3	3.14557	1.65332	5.0492	0.000604398	0.349774	1.42824	1.63272	1.55544	3.28825	3.61761	2.76557
Abhd16a	-1.01254	-0.0179856	-0.160118	0.876176	0.999929	6.53012	6.31796	6.57396	6.3801	6.54516	6.43698
Abhd17a	-1.09329	-0.128675	-1.31838	0.21859	0.999929	7.24818	7.32329	7.24201	7.08921	7.08082	7.25454
Abhd17b	-1.02687	-0.038254	-0.269293	0.793522	0.999929	4.79453	5.06967	4.84445	4.94727	4.80842	4.85848
Abhd17c	-1.00748	-0.0107506	-0.0943312	0.926826	0.999929	6.02263	6.24896	6.07946	6.18276	6.14321	6.01181
Abhd18	1.02456	0.0350075	0.123546	0.904276	0.999929	3.44159	3.73119	2.92273	3.81407	3.38329	3.09748
Abhd2	-1.29062	-0.368063	-1.43383	0.184031	0.999929	3.54388	4.30984	3.61761	3.58424	3.25768	3.5702
Abhd4	-1.08201	-0.113713	-1.1116	0.293926	0.999929	6.55753	6.55352	6.41045	6.44092	6.41676	6.3292
Abhd5	-1.08743	-0.120916	-0.714426	0.49232	0.999929	5.32596	4.9492	4.85154	4.74675	5.10405	4.9033
Abhd6	1.10603	0.145395	1.04151	0.323683	0.999929	5.33739	4.9661	5.16083	5.20886	5.31783	5.34395
Abhd8	1.07436	0.103474	0.866801	0.407629	0.999929	6.45044	6.83595	6.65898	6.69628	6.75027	6.81636
Abi1	-1.13784	-0.186302	-1.77984	0.107373	0.999929	6.8066	6.9766	7.00045	6.74424	6.83202	6.6567
Abi2	1.15795	0.211573	0.8112	0.437305	0.999929	5.3894	4.30148	4.85877	5.18448	5.24075	4.73708
Abi3	1.25424	0.326811	1.46074	0.176685	0.999929	3.01533	3.28688	3.41923	3.39775	3.4769	3.79567
Abl1	1.03754	0.0531681	0.316102	0.75883	0.999929	4.70634	5.11325	4.947	5.13539	4.72807	5.06824
Abl2	-1.45756	-0.54356	-1.70044	0.121822	0.999929	2.29569	2.1372	2.68529	2.2296	1.42626	1.80539
Ablim1	1.15588	0.208993	1.33249	0.214091	0.999929	7.67609	8.24253	8.0146	8.41522	8.03297	8.11644
Ablim2	1.63026	0.705098	1.2673	0.235539	0.999929	0.396628	1.26709	-1.04956	0.840945	1.24874	0.740348
Abr	1.04241	0.0599266	0.323238	0.753589	0.999929	6.35409	7.13092	6.71708	7.00346	6.65495	6.74424
Abracl	-1.08183	-0.113474	-1.07098	0.310903	0.999929	6.56332	6.66819	6.79048	6.55878	6.48562	6.63271
Abraxas1	-1.09842	-0.135424	-0.709512	0.495226	0.999929	4.35637	4.42267	4.57496	3.95965	4.58052	4.4007
Abraxas2	1.0579	0.0811976	0.488672	0.636271	0.999929	5.07891	4.89753	4.61039	5.10893	4.77208	4.94214
Abt1	1.12889	0.174905	1.05002	0.319951	0.999929	5.35051	5.09634	5.24915	5.0719	5.62891	5.49671
Abtb1	1.03419	0.0485079	0.321467	0.754889	0.999929	5.48961	6.00279	5.55739	5.71459	5.71229	5.79271
Ptprv	3.42665	1.7768	4.97577	0.000670206	0.354131	4.10071	3.8741	2.99034	5.77807	4.79418	5.68586
AC091309.4	-1.19972	-0.262695	-0.403191	0.695823	0.999929	0.396628	1.71406	0.306342	1.5171	-0.887865	1.00067
AC098880.2	1.49727	0.582333	1.96718	0.0793393	0.999929	2.34562	2.92135	3.07034	2.92273	3.46148	3.67596
AC102496.1	2.20966	1.14382	1.81447	0.101581	0.999929	0.15918	2.90474	3.46179	3.21041	3.25812	3.55981
AC109138.8	1.25909	0.332379	1.21389	0.254403	0.999929	2.16646	2.80283	2.35021	2.57579	2.85705	2.9069
AC114539.1	1.16313	0.218017	1.09362	0.301349	0.999929	4.46235	5.23285	4.67442	4.94069	4.98073	5.14001
AC115631.1	-1.18057	-0.239484	-1.21427	0.254262	0.999929	3.59658	3.53157	3.43222	3.2568	3.35828	3.23579
AC115752.1	1.22952	0.298091	0.484981	0.638791	0.999929	-0.612741	1.87747	1.20969	1.19575	0.532043	1.67655
AC121821.1	1.15051	0.202272	0.548608	0.59606	0.999929	0.979565	1.65331	0.819974	1.03134	1.5131	1.54077
AC124502.3	-1.15001	-0.201646	-0.567834	0.583452	0.999929	1.49514	1.04975	1.42824	0.70333	1.46526	1.17442
Lars	1.37145	0.455706	4.72319	0.000962069	0.431615	7.23264	7.12794	7.15371	7.63378	7.71299	7.53509
AC160336.1	1.24415	0.31516	0.760721	0.465474	0.999929	0.143146	0.293533	-0.294177	0.0803	0.770593	0.270807
AC165962.1	-1.17269	-0.229817	-0.657211	0.526806	0.999929	1.27191	1.51659	1.84472	0.919707	1.31189	1.67332
Acaa1a	-1.02661	-0.0378891	-0.352444	0.732278	0.999929	6.4555	6.71027	6.55462	6.48831	6.52518	6.59691
Acaa2	-1.00456	-0.00656171	-0.0627276	0.951297	0.999929	6.90492	7.03231	6.98873	6.87148	6.92227	7.1088
Acaca	1.23844	0.308519	1.21604	0.253618	0.999929	3.931	3.20897	3.31113	4.10366	3.68569	3.57576
Acacb	-1.35683	-0.44024	-0.993121	0.345522	0.999929	1.42634	1.88781	2.21785	2.3642	1.12219	0.804169
Acad10	-1.39227	-0.477438	-1.22495	0.250398	0.999929	1.73752	1.74575	2.23944	1.89125	0.644813	1.69533
Acad11	1.02794	0.0397526	0.185716	0.856613	0.999929	3.80375	3.58489	4.11882	3.9135	3.61671	4.02874
Acad8	1.10849	0.1486	0.831888	0.426097	0.999929	4.99042	5.12827	5.10041	4.82569	5.38365	5.43723
Acad9	1.00942	0.0135227	0.112576	0.912734	0.999929	6.39823	6.0446	6.28813	6.20047	6.27077	6.2843
Pde8a	1.8233	0.866548	4.33544	0.00170608	0.61933	2.96913	3.24778	3.4074	3.99899	4.07257	4.15011
Acadm	1.11309	0.154569	1.18881	0.263674	0.999929	5.39635	5.30174	5.38458	5.52581	5.6799	5.35857
Acads	-1.04944	-0.0696158	-0.602619	0.561015	0.999929	5.69726	5.81967	5.8295	5.66127	5.64318	5.82348
Acadsb	1.12591	0.171098	1.10527	0.296525	0.999929	4.43236	4.38392	4.64674	4.53606	4.77731	4.65631
Acadvl	-1.00971	-0.013939	-0.112799	0.912562	0.999929	7.88502	8.27994	8.0693	8.02924	7.95784	8.20565
Acap1	1.07927	0.110059	0.798354	0.444363	0.999929	8.08328	8.56564	8.38542	8.49205	8.28734	8.58599
Acap2	1.00034	0.000490869	0.00352532	0.997261	0.999929	5.07378	4.99588	5.28702	5.05025	5.05402	5.22521
Acap3	1.08952	0.123693	0.795566	0.445905	0.999929	4.99042	4.96215	5.20201	5.28192	4.90626	5.30398
Acat1	-1.02132	-0.0304359	-0.21852	0.831694	0.999929	7.7501	7.33706	7.41262	7.39991	7.68034	7.32866
Acat2	1.06627	0.0925732	0.515919	0.617825	0.999929	7.56605	6.85639	7.16061	7.05278	7.47492	7.32329
Acbd3	1.18998	0.25094	2.12059	0.0616878	0.999929	6.16416	5.88285	5.94829	6.3032	6.29923	6.14394
Acbd4	1.08013	0.111207	0.582166	0.574149	0.999929	3.65387	4.11025	3.92529	4.01462	3.89528	4.12349
Acbd5	1.15781	0.211404	1.31971	0.218162	0.999929	4.82944	5.04251	4.75978	4.93375	4.99051	5.32352
Acbd6	-1.06528	-0.0912307	-0.604143	0.560043	0.999929	5.08725	5.02581	5.05658	4.7881	5.2342	4.88869
Accs	1.04635	0.0653588	0.323514	0.753386	0.999929	3.29704	3.31798	3.27846	3.44253	3.2236	3.413
Acd	-1.02736	-0.038947	-0.280309	0.785311	0.999929	6.18425	6.20661	6.24817	5.87552	6.26192	6.3698
Acer2	1.35011	0.433081	1.57251	0.148842	0.999929	2.30018	2.23055	2.7514	2.71114	2.67812	3.12913
Acer3	-1.32472	-0.405682	-1.96895	0.0791115	0.999929	4.22744	3.87246	4.21101	3.51526	3.9791	3.59339
Acin1	-1.05409	-0.0759924	-0.551211	0.594345	0.999929	5.28844	5.52367	5.44489	5.39049	5.15081	5.47745
Acly	1.07445	0.103593	1.11027	0.294469	0.999929	8.90198	8.84576	8.96991	9.10581	8.97438	8.94826
Aco1	1.02734	0.0389182	0.315643	0.759168	0.999929	6.00438	5.93587	6.26364	6.00351	6.16642	6.14148
Aco2	1.03957	0.0559897	0.47264	0.64725	0.999929	8.45676	8.25412	8.2263	8.4277	8.5098	8.16969
Pisd-ps1	1.73898	0.798245	4.31386	0.00176244	0.61933	3.91441	4.16195	3.84023	4.56698	5.01262	4.76571
Acot1	-1.07757	-0.107786	-0.194351	0.850036	0.999929	2.84017	0.880743	1.67531	1.77818	2.43527	0.873572
Acot11	-1.02685	-0.0382215	-0.188372	0.854589	0.999929	4.2831	5.01539	4.94083	4.8108	4.64016	4.71436
Acot13	-1.02977	-0.0423268	-0.255991	0.803471	0.999929	5.27178	4.93499	5.10374	4.77476	5.25343	5.12861
Acot2	1.10779	0.147689	0.564838	0.585408	0.999929	3.19808	3.28624	3.63589	3.48217	3.98244	3.17078
Acot7	-1.06897	-0.0962183	-1.03058	0.328523	0.999929	7.77228	7.80963	7.85272	7.65802	7.67768	7.80874
Acot8	-1.05593	-0.0785172	-0.473353	0.64676	0.999929	4.22639	4.26928	4.18199	4.09848	4.01076	4.30463
Ccnl2	1.37645	0.460949	4.27928	0.00185695	0.61933	6.40427	6.6435	6.46006	6.87751	6.98391	7.03474
Acox1	1.0977	0.134479	0.834832	0.424518	0.999929	5.29538	4.8006	5.04625	5.24229	5.27178	5.02408
Acox3	1.16285	0.21767	0.709634	0.495154	0.999929	4.56162	5.38884	5.04898	5.58982	5.63591	4.58052
Acoxl	1.8348	0.875622	1.53332	0.15813	0.999929	-0.563421	1.03517	-0.231993	0.17696	0.908358	1.76887
Acp1	-1.13015	-0.176515	-1.83943	0.0975873	0.999929	7.18757	7.06452	7.01821	6.89157	6.92089	6.9264
Acp2	-1.0903	-0.124724	-0.979259	0.351977	0.999929	5.78617	5.73368	5.57097	5.64025	5.67878	5.42041
Acp5	-1.22047	-0.28744	-1.59371	0.144022	0.999929	5.65983	6.32014	6.11542	5.53448	5.80337	5.90489
Acp6	1.10129	0.139196	1.02117	0.33273	0.999929	5.1769	5.00267	4.94231	5.14172	5.31265	5.09334
Acpp	1.18587	0.245947	0.699536	0.501158	0.999929	1.64761	1.95007	1.07681	1.76909	1.50443	2.12351
Gm42427	2.52951	1.33886	4.26919	0.00188556	0.61933	2.93729	4.43908	4.12855	5.3594	4.92601	5.31504
Acsbg1	1.06362	0.0889834	0.45114	0.662115	0.999929	5.59392	6.49803	6.01023	6.11745	6.18359	6.10981
Acsf2	-1.10091	-0.138692	-0.460854	0.655379	0.999929	2.36185	2.36356	2.92508	2.81665	2.22359	2.20441
Acsf3	-1.28334	-0.359905	-1.01881	0.333794	0.999929	2.77321	3.06998	2.84703	3.20248	1.74098	2.65323
Acsl1	1.28187	0.358245	2.01722	0.0731117	0.999929	3.79441	3.70195	4.02951	4.09334	4.20319	4.27418
Acsl3	-1.07477	-0.104031	-0.334021	0.745694	0.999929	6.04356	5.18246	5.86569	5.71718	6.16532	4.94069
Acsl4	1.04876	0.068689	0.462951	0.653929	0.999929	5.25943	5.44837	5.32119	5.67145	5.20718	5.36931
Acsl5	-1.00695	-0.00999182	-0.103751	0.919547	0.999929	8.50505	8.49371	8.64405	8.5024	8.47445	8.63442
Acss1	-1.06597	-0.0921717	-0.47476	0.645793	0.999929	4.62715	4.90758	4.42332	4.75169	4.7264	4.28411
Acss2	-1.17722	-0.235387	-1.2833	0.230116	0.999929	5.29479	5.89917	5.27888	5.15737	5.2765	5.36139
Ift80	1.54015	0.623068	4.22028	0.00203085	0.649498	4.52256	4.71259	4.64674	5.24575	5.43284	5.11001
Actb	1.02344	0.0334294	0.114487	0.911259	0.999929	10.9225	11.8783	11.9284	12.1334	11.1875	11.5092
Actg1	1.01259	0.0180492	0.132718	0.897214	0.999929	11.5092	11.9284	11.6903	11.8783	11.5092	11.7946
Actg2	1.32847	0.409771	2.24149	0.0505029	0.999929	3.91181	4.16293	3.85232	4.61869	4.29637	4.28254
Actl6a	-1.05404	-0.0759239	-0.739502	0.47766	0.999929	7.43672	7.25393	7.34504	7.14707	7.31733	7.33981
Actn1	1.04251	0.0600648	0.240745	0.814921	0.999929	3.38671	3.23633	2.96634	3.5814	3.29774	2.94389
Actn2	-1.20746	-0.271979	-0.641686	0.536407	0.999929	1.77853	1.99005	1.3785	0.737271	1.28758	2.23055
Actn4	1.02354	0.0335639	0.385374	0.708535	0.999929	9.24849	9.34335	9.2937	9.36743	9.29936	9.31966
Actr10	-1.05273	-0.0741393	-0.613541	0.554071	0.999929	6.67303	6.70586	6.55382	6.76479	6.3827	6.56286
Actr1a	-1.00959	-0.0137628	-0.121	0.906238	0.999929	7.30108	7.52363	7.47157	7.50206	7.24108	7.51106
Actr1b	1.021	0.0299841	0.288667	0.7791	0.999929	6.76082	6.66017	6.72371	6.84531	6.77639	6.61733
Actr2	-1.04734	-0.0667343	-0.669719	0.519145	0.999929	8.07698	8.07964	8.22319	8.17756	8.02405	7.97879
Actr3	-1.00006	-8.49627e-05	-0.000891955	0.999307	0.999929	10.2828	10.4444	10.4925	10.4618	10.361	10.3969
Actr3b	1.32252	0.403291	1.19038	0.263086	0.999929	1.1613	1.12314	1.90992	1.9413	1.85001	1.61903
Actr5	-1.03503	-0.0496737	-0.361318	0.725849	0.999929	5.48683	5.75473	5.70479	5.5131	5.81516	5.4999
Actr6	-1.05659	-0.0794104	-0.442917	0.667842	0.999929	4.96264	4.57971	4.8429	4.40829	4.88686	4.81297
Actr8	1.00708	0.0101822	0.0814671	0.936779	0.999929	5.94436	5.99457	6.0242	6.00007	5.79702	6.17676
Acvr1	-1.36373	-0.447553	-1.2256	0.250166	0.999929	3.63635	2.56427	3.26845	3.20248	2.78035	2.14857
Acvr2a	-1.07363	-0.10249	-0.284917	0.781885	0.999929	3.08499	2.40487	1.80294	2.63819	2.24864	2.10774
Acvrl1	-1.1131	-0.154582	-0.611279	0.555505	0.999929	3.84708	3.51227	3.56709	3.73274	3.77083	3.02706
Acy1	-1.0105	-0.0150734	-0.0886646	0.931209	0.999929	4.20856	3.9593	4.19686	4.04322	4.04903	4.18641
Acy3	1.24656	0.31795	0.799183	0.443906	0.999929	1.26545	0.286441	1.03703	0.907368	1.02442	1.51481
Acyp1	1.14751	0.198512	0.754732	0.468893	0.999929	2.44821	2.65966	3.17825	2.91049	3.07892	2.90261
Ada	-1.00771	-0.0110869	-0.050409	0.960851	0.999929	4.39868	3.9111	4.04654	3.87848	3.9111	4.43033
Adal	1.03601	0.0510344	0.265069	0.796677	0.999929	3.84212	3.56366	4.0151	3.88217	3.80834	3.85093
Adam10	-1.09988	-0.137352	-0.904533	0.388304	0.999929	7.09784	7.12451	7.53484	7.34374	6.90933	7.08973
Adam12	1.10816	0.14817	0.632161	0.542348	0.999929	4.24439	3.73889	3.4251	3.98328	4.10983	3.77491
Adam15	1.05665	0.079497	0.561344	0.587692	0.999929	4.92379	4.91648	5.03876	4.94214	5.23741	4.95281
Adam17	1.11723	0.159933	1.4958	0.167498	0.999929	7.05579	7.21607	7.08787	7.39698	7.31245	7.13689
Adam19	1.01077	0.0154497	0.0964819	0.925163	0.999929	5.20107	5.5337	5.46206	5.56559	5.12501	5.54553
Adam23	1.04253	0.0600883	0.15024	0.883749	0.999929	2.40487	1.48475	2.42819	2.62658	2.37442	1.52307
Adam8	1.05235	0.0736173	0.395443	0.701339	0.999929	7.07408	7.72408	7.01007	7.2415	7.23968	7.55267
Adam9	1.05293	0.074413	0.304573	0.767326	0.999929	6.23262	5.48244	6.17789	6.11384	6.40934	5.60157
Adamts1	-1.03689	-0.0522635	-0.13502	0.895442	0.999929	5.72816	4.56501	5.68132	5.67836	5.70288	4.47487
Adamts10	1.1696	0.22601	1.39498	0.195099	0.999929	4.75387	5.2733	4.85783	5.11448	5.2111	5.26586
Adamts14	1.59009	0.669104	0.958033	0.362033	0.999929	1.43941	2.63328	-0.83226	1.83679	1.55617	1.9439
Garem1	2.74704	1.45788	4.17634	0.00217154	0.676685	0.290696	0.212338	0.790966	1.92803	2.07731	1.67919
Adamts20	-1.11654	-0.159039	-0.283967	0.78259	0.999929	2.43147	0.618267	2.07111	0.654075	2.31313	1.5798
Adamts4	-1.07388	-0.102835	-0.370686	0.719087	0.999929	3.49466	2.80683	2.73375	3.04882	2.98626	2.69145
Adamts6	1.19674	0.259106	0.866265	0.407908	0.999929	2.10092	2.91884	2.82012	2.62235	2.84269	3.15168
Adamtsl2	-1.07123	-0.0992675	-0.208716	0.839122	0.999929	1.62045	1.18881	1.893	1.11474	2.5564	0.804169
Adamtsl4	-1.01974	-0.0282025	-0.120513	0.906613	0.999929	3.57259	3.39595	3.37015	3.5216	3.72406	3.06911
Adamtsl5	1.54488	0.627497	1.37316	0.201561	0.999929	1.32926	-0.211561	1.21543	1.18381	1.65177	1.30815
Adap1	-1.04283	-0.0605039	-0.397777	0.699676	0.999929	6.92912	7.50562	7.17021	7.15737	6.98283	7.28589
Adar	1.12	0.163499	1.72889	0.116453	0.999929	6.87788	6.94041	6.94453	7.15861	7.02151	7.07408
Adarb1	-1.07174	-0.0999579	-0.277609	0.787321	0.999929	2.28719	2.41297	1.38697	2.02498	1.59642	2.15741
Adat1	-1.14356	-0.193527	-0.683421	0.510831	0.999929	2.11879	1.89545	2.05197	1.90126	1.62779	1.92645
Adat2	-1.07618	-0.105924	-0.366737	0.721934	0.999929	2.13332	1.85358	1.9955	1.97416	1.62533	2.02631
Adat3	1.06188	0.0866219	0.237456	0.817397	0.999929	1.95919	3.01469	2.49769	2.18262	2.40767	3.12189
Adck1	-1.13968	-0.188634	-0.991129	0.346445	0.999929	4.78766	4.62501	5.11947	4.70465	4.34744	4.85094
Adck2	1.01333	0.0191025	0.13363	0.896512	0.999929	4.8431	4.9247	5.1018	4.98073	5.11073	4.85696
Adck5	1.15363	0.206184	0.958078	0.362012	0.999929	4.82829	5.64365	5.11636	5.27679	5.254	5.68857
Adcy2	2.34836	1.23165	1.2778	0.231969	0.999929	2.28719	-2.41579	1.18221	0.672682	1.72417	2.05287
Adcy3	-1.01264	-0.0181262	-0.1265	0.902001	0.999929	5.4381	5.82478	5.84254	5.67691	5.819	5.58645
Adcy6	-1.44664	-0.532709	-1.32205	0.217411	0.999929	0.454742	1.15851	0.415816	0.322412	-0.000145049	0.147248
Adcy7	1.09088	0.125487	0.662691	0.523441	0.999929	6.5493	7.3038	7.1291	7.36204	7.00732	7.00512
Add1	1.06542	0.0914238	0.817258	0.434002	0.999929	8.06828	8.33578	8.37202	8.40579	8.23906	8.40579
Add3	1.15233	0.204551	1.45276	0.178835	0.999929	6.49951	6.80784	6.92291	7.12333	6.75154	6.9716
Adgra3	-1.03794	-0.0537164	-0.117328	0.909069	0.999929	5.13855	3.23366	4.33205	4.29515	4.70583	3.52183
Adgre1	-1.33229	-0.413905	-1.18843	0.263818	0.999929	4.18394	3.41177	4.14315	3.13537	4.30253	3.08449
Adgre5	-1.09549	-0.131574	-0.940715	0.370392	0.999929	7.42629	7.83914	7.6891	7.72779	7.32393	7.51042
Adgrg1	1.12134	0.165223	0.370265	0.71939	0.999929	4.76966	3.82981	4.24161	4.94885	5.13708	3.38007
Adgrl1	-1.06313	-0.0883199	-0.303627	0.768024	0.999929	2.31014	2.94124	2.40947	2.76557	2.23609	2.43734
Adgrl2	1.3006	0.379176	0.873481	0.40416	0.999929	3.62858	2.18629	3.091	3.80986	3.68724	2.5825
Adh1	-1.34033	-0.422586	-1.04513	0.322088	0.999929	1.04338	1.069	0.710108	-0.125073	0.788126	0.866979
Adh5	1.00272	0.00392042	0.0391871	0.969561	0.999929	7.11799	7.16931	7.15303	7.11749	7.0504	7.28009
Adhfe1	-1.10735	-0.147107	-0.282687	0.783542	0.999929	4.94128	2.724	3.89357	3.95023	4.1546	2.97888
Adi1	-1.05883	-0.0824773	-0.443842	0.667197	0.999929	6.20107	5.58365	6.15969	6.10533	5.90732	5.67564
Adipor1	-1.04635	-0.0653664	-0.735101	0.480213	0.999929	8.0592	8.0146	8.07481	8.01893	8.00561	7.9285
Adipor2	-1.16419	-0.21933	-1.36695	0.203433	0.999929	5.58347	5.8075	5.51735	5.30686	5.20587	5.70901
Adk	1.04916	0.0692341	0.553481	0.592851	0.999929	7.31175	6.92912	7.17306	7.12794	7.35755	7.1331
Adm	-1.22042	-0.287376	-0.767374	0.461695	0.999929	2.67206	2.90653	1.92023	2.16341	1.68992	2.73788
Adnp	-1.15094	-0.202809	-0.513296	0.619588	0.999929	1.86008	1.12171	1.3013	1.62943	0.579274	1.39695
Adnp2	1.01184	0.0169844	0.0682674	0.947003	0.999929	3.91006	4.68323	4.8429	4.79907	4.37371	4.37391
Ado	1.07256	0.10106	0.494782	0.632111	0.999929	5.03636	4.45983	4.77271	4.62501	5.20107	4.734
Tgfbr3	3.50319	1.80867	3.96454	0.00301027	0.831452	0.649425	-0.981714	-0.279341	1.54661	1.85842	1.37243
Adora2b	1.20199	0.265426	0.717076	0.490758	0.999929	0.93444	1.18381	0.474965	0.957762	0.957762	1.45606
Adpgk	1.17986	0.238621	1.69797	0.122298	0.999929	5.38051	5.13458	5.07378	5.44278	5.57492	5.29768
Adprh	1.02158	0.0308019	0.293249	0.775703	0.999929	7.1828	7.37952	7.38497	7.41459	7.2322	7.39311
Adprhl2	-1.06144	-0.086027	-0.642877	0.535667	0.999929	5.83186	5.98867	6.07074	6.01446	5.64664	5.96275
Adprm	1.02909	0.0413672	0.261827	0.799101	0.999929	4.3067	4.49268	4.3946	4.28518	4.56727	4.47783
Adrb2	1.244	0.314989	1.90893	0.0872214	0.999929	4.25741	4.55449	4.55459	4.5752	4.83795	4.89846
Adrm1	1.01179	0.0169126	0.144795	0.88793	0.999929	7.74161	7.39229	7.50809	7.44294	7.62455	7.62169
Adsl	-1.04804	-0.0676972	-0.483588	0.639742	0.999929	7.7937	7.41262	7.67034	7.40414	7.80532	7.46355
Adss	-1.00185	-0.00266687	-0.0205759	0.984014	0.999929	6.95901	6.96936	7.17377	6.9176	6.88889	7.27623
Adssl1	1.06533	0.0913061	0.569229	0.582543	0.999929	4.98302	4.88278	4.51828	4.84767	4.98641	4.83823
Aebp1	-1.11597	-0.158297	-0.380785	0.711825	0.999929	6.90763	5.29117	6.63899	6.55141	6.38464	5.42678
Aebp2	-1.00504	-0.00725906	-0.0485648	0.962282	0.999929	6.84999	7.18114	6.97528	7.2717	6.72955	6.98759
Aen	-1.01921	-0.0274508	-0.183623	0.858209	0.999929	6.0831	5.58645	5.70135	5.67199	5.88864	5.71342
Aes	1.001	0.00143628	0.011634	0.990961	0.999929	8.08734	8.3094	8.47445	8.39635	8.13882	8.33999
Afap1	1.29078	0.368249	1.54946	0.154245	0.999929	2.89778	3.27866	3.26022	3.84895	3.36836	3.36836
Afap1l2	1.87468	0.906648	1.88575	0.0905591	0.999929	2.68551	1.6217	0.410054	2.34642	2.74522	2.34942
Afdn	1.10999	0.15055	0.577079	0.577442	0.999929	3.8265	3.50138	3.6804	4.11203	4.11201	3.31269
Aff1	1.05007	0.0704852	0.259013	0.801207	0.999929	3.56679	4.41074	3.8999	4.22363	4.37098	3.64819
Aff3	1.03711	0.0525735	0.178822	0.861872	0.999929	3.0537	2.53865	3.13689	3.36292	2.97822	2.56522
Aff4	1.12445	0.169222	1.02037	0.333093	0.999929	5.19635	5.18044	4.695	5.29012	5.24285	5.07593
Afg1l	-1.16483	-0.220116	-0.785965	0.451242	0.999929	2.93411	3.00688	2.50993	2.26752	2.58327	2.91072
Afg3l1	1.05141	0.0723232	0.783052	0.452869	0.999929	7.04409	7.00822	7.07877	7.16061	7.12745	7.06096
Afg3l2	1.11668	0.159214	1.42409	0.186753	0.999929	7.25809	7.57087	7.2834	7.59707	7.47561	7.52119
Afmid	1.0342	0.0485096	0.251339	0.80696	0.999929	3.76392	4.2657	4.2723	4.10597	4.101	4.25253
Afp	1.55305	0.635101	1.28905	0.228191	0.999929	-0.151886	1.53209	1.17573	1.12223	1.26638	2.07183
Aftph	-1.02937	-0.0417678	-0.327697	0.750321	0.999929	6.42446	6.50104	6.58449	6.61665	6.21266	6.54688
Aga	-1.05293	-0.0744152	-0.474612	0.645894	0.999929	5.57367	5.46252	5.54769	5.23027	5.79217	5.35304
Agap1	-1.02295	-0.0327422	-0.100224	0.922271	0.999929	3.58069	2.51369	2.95385	3.20248	3.1849	2.56329
Agap2	1.32406	0.40497	1.06755	0.312367	0.999929	0.305924	0.685244	0.410054	0.725188	1.29847	0.646619
Agap3	-1.07346	-0.102264	-0.767741	0.461487	0.999929	5.55754	5.72575	5.6703	5.70709	5.33614	5.60049
Agbl3	-1.09712	-0.133717	-0.345121	0.737599	0.999929	1.04338	1.4764	1.04964	0.44777	1.24874	1.45606
Agbl5	-1.01796	-0.0256872	-0.0792901	0.938464	0.999929	3.19405	3.56631	3.56988	3.74005	2.61842	3.82258
Agfg1	1.02184	0.0311713	0.321541	0.754834	0.999929	8.64405	8.50775	8.68736	8.55927	8.65121	8.72061
Agfg2	-1.01413	-0.0202408	-0.134506	0.895838	0.999929	5.1139	5.39885	5.39635	5.21698	5.12117	5.49125
Aggf1	-1.03863	-0.0546763	-0.512233	0.620304	0.999929	6.02791	6.21776	6.16642	6.12769	6.07199	6.05738
Agk	-1.00431	-0.00619879	-0.0387541	0.969897	0.999929	6.10234	5.75812	5.75445	5.64735	6.15604	5.79319
Agl	1.06393	0.0894027	0.382583	0.710535	0.999929	3.24268	3.24154	2.90196	3.00879	3.17832	3.43857
Ago1	1.02935	0.0417334	0.112942	0.912451	0.999929	2.34968	3.11642	2.77397	2.78035	2.09687	3.42172
Ago2	1.05344	0.075105	0.534694	0.605274	0.999929	5.77513	6.20619	5.81967	6.12832	5.93122	5.98981
Ago3	-1.28153	-0.357868	-1.26275	0.2371	0.999929	2.19174	2.21933	2.20543	2.08796	1.56651	1.87966
Ago4	1.40639	0.492001	0.620841	0.549458	0.999929	-0.995554	2.68623	2.18346	2.19354	1.24874	2.03008
Agpat1	-1.08742	-0.120908	-0.681636	0.51191	0.999929	4.03921	4.00908	4.22492	4.12742	3.80738	3.96282
Agpat2	-1.04173	-0.0589835	-0.426855	0.679094	0.999929	5.05829	5.03582	4.79889	4.86696	4.90626	4.94214
Agpat3	-1.01964	-0.0280553	-0.311735	0.762044	0.999929	7.31245	7.35673	7.2871	7.26483	7.32599	7.28245
Agpat4	-1.06721	-0.0938473	-0.661029	0.52446	0.999929	5.5904	5.75322	5.51474	5.44218	5.36466	5.74932
Agpat5	1.01922	0.0274701	0.246545	0.810559	0.999929	6.7333	6.4499	6.5093	6.54451	6.66323	6.5624
Agps	1.08642	0.119588	1.02582	0.330644	0.999929	5.61663	5.54482	5.7701	5.80094	5.7005	5.77792
Agrn	-1.20225	-0.265742	-0.711454	0.494076	0.999929	3.76686	2.98276	2.96363	3.5645	3.19054	2.24012
Agt	-1.171	-0.227744	-0.637512	0.539006	0.999929	2.55174	1.61758	2.25953	2.01109	2.25622	1.48366
Agtpbp1	1.20987	0.274851	1.34188	0.211143	0.999929	4.00307	3.80152	4.47521	4.21371	4.36943	4.46871
Agtrap	-1.06606	-0.0922845	-0.574468	0.579136	0.999929	5.23489	5.12268	4.84445	4.76434	5.01721	5.12347
Ahctf1	-1.01145	-0.0164251	-0.0979721	0.924012	0.999929	5.29754	5.53816	5.25699	5.58221	5.01924	5.43915
Ahcy	-1.12876	-0.174733	-1.69464	0.122943	0.999929	6.58729	6.59146	6.50748	6.49316	6.29173	6.37735
Ahcyl1	1.02535	0.0361176	0.395454	0.701332	0.999929	7.06897	7.16061	7.14319	7.18868	7.15388	7.14046
Ahcyl2	1.12281	0.167111	1.66247	0.129339	0.999929	6.68596	6.80865	6.88809	6.96585	7.01693	6.90576
Ahdc1	-1.22074	-0.287758	-0.721035	0.488429	0.999929	1.18582	1.90583	1.08201	1.66254	0.697838	1.00067
Ahi1	1.03674	0.0520593	0.255757	0.803647	0.999929	3.99347	4.56869	4.58778	4.26928	4.40518	4.63266
Ahnak	1.09394	0.129532	0.70482	0.49801	0.999929	7.18868	7.86711	7.32264	7.80874	7.34163	7.62234
Ahnak2	1.31667	0.396897	0.817589	0.433822	0.999929	3.18821	1.12314	1.53067	2.45477	2.51987	2.00646
Cobl	33.6502	5.07254	3.92192	0.00321708	0.854849	-6.89897	-0.410634	-6.89897	-0.0831278	0.58834	0.492095
Ahsa1	-1.02244	-0.0320223	-0.320574	0.755544	0.999929	8.06496	7.90004	7.86578	7.81843	7.95699	7.95784
Ahsa2	-1.10772	-0.147598	-1.08638	0.30438	0.999929	6.48243	6.24493	6.07297	5.99198	6.07806	6.26866
AI413582	1.01166	0.0167298	0.106048	0.917773	0.999929	5.62381	5.80337	5.74108	5.45442	5.70221	6.03576
AI429214	-1.32749	-0.408697	-0.828878	0.427715	0.999929	1.58779	0.889575	0.461877	0.065174	1.49242	0.195246
AI464131	1.81225	0.857784	2.05524	0.0686924	0.999929	1.20903	-0.0534102	0.847252	1.32926	1.89475	1.31849
AI467606	1.21751	0.283939	1.89721	0.0888946	0.999929	6.66129	7.2322	7.00784	7.16404	7.17902	7.4158
AI504432	-1.33701	-0.419006	-0.987711	0.348031	0.999929	0.94365	2.00682	1.19184	1.12223	0.411454	1.35649
AI506816	-1.08557	-0.118446	-0.930466	0.375404	0.999929	7.80365	7.36461	7.55777	7.56787	7.44924	7.35207
AI597479	-1.07018	-0.0978591	-0.545817	0.597903	0.999929	4.52593	4.28367	4.47792	4.57999	4.33684	4.09795
AI662270	-1.08238	-0.11421	-1.12367	0.289026	0.999929	6.42607	6.47457	6.45462	6.30434	6.2651	6.43611
AI837181	-1.09111	-0.1258	-0.695418	0.503618	0.999929	4.30463	4.67668	4.23427	4.44632	4.1933	4.23951
AI854703	1.26657	0.340927	1.20673	0.257022	0.999929	2.0031	2.20284	2.08682	2.52891	2.09178	2.66657
AI987944	-1.09668	-0.133143	-0.722724	0.487438	0.999929	4.73478	4.9515	4.56072	4.55581	4.36943	4.89224
Aida	-1.28674	-0.36372	-2.18693	0.0552829	0.999929	5.05326	5.15946	4.79213	4.73266	4.40419	4.76434
Aif1	-1.77546	-0.828194	-2.03697	0.0707833	0.999929	2.55582	1.58962	2.97335	1.35127	1.60297	1.59737
Aif1l	-1.02306	-0.0328919	-0.0900145	0.930164	0.999929	3.85669	2.65245	3.46973	3.2348	3.84736	2.80217
Aifm1	-1.01578	-0.0225856	-0.188454	0.854526	0.999929	6.65114	6.47311	6.47175	6.31128	6.58616	6.62008
Aifm2	-1.16462	-0.219861	-1.13688	0.283733	0.999929	3.78633	4.17611	4.09459	3.973	3.65737	3.79198
Aig1	1.13702	0.185262	1.07554	0.30896	0.999929	3.87246	4.00647	3.74567	4.10474	4.02661	4.06417
Aim2	-1.17003	-0.226549	-0.728365	0.484137	0.999929	4.02284	4.44712	4.27552	4.38998	3.17488	4.43033
Aimp1	-1.05537	-0.0777433	-0.649076	0.531824	0.999929	5.59651	5.39494	5.57582	5.4358	5.47124	5.41771
Aimp2	-1.04333	-0.0612001	-0.473752	0.646486	0.999929	6.8675	6.49636	6.4988	6.49729	6.4905	6.67442
Aip	-1.03003	-0.0426899	-0.420786	0.683368	0.999929	7.64765	7.6891	7.58451	7.47548	7.58679	7.72916
Ajuba	1.08087	0.112192	0.569057	0.582655	0.999929	4.22471	3.73245	3.83308	4.19628	3.92804	3.97579
Ak1	1.12964	0.17586	0.354426	0.73084	0.999929	2.86384	0.967181	1.69119	2.09178	2.52567	1.42038
Ak2	-1.04884	-0.0687954	-0.610548	0.555969	0.999929	8.0499	7.74323	7.95452	7.71935	7.91481	7.90409
Ak3	1.00883	0.012683	0.120219	0.906839	0.999929	6.89927	6.66129	6.8287	6.81711	6.87204	6.73635
Ak4	1.07386	0.102801	0.334498	0.745345	0.999929	4.28942	3.87103	2.97577	4.02874	3.69188	3.73581
Ak6	-1.06485	-0.0906454	-0.791144	0.448358	0.999929	7.73759	7.46049	7.47769	7.37892	7.60574	7.41888
Akap1	1.11515	0.157238	0.634542	0.540859	0.999929	4.88798	3.86274	4.31562	4.68623	4.45137	4.34708
Akap10	1.13419	0.181663	1.3501	0.208587	0.999929	5.24933	5.20757	5.21011	5.6097	5.27392	5.33253
Akap11	-1.06451	-0.0901846	-0.319883	0.756052	0.999929	3.27636	3.21064	2.91154	3.46494	2.51987	3.12026
Akap12	1.23206	0.301077	1.5575	0.152342	0.999929	3.65137	4.03369	4.28645	4.32945	4.30428	4.26344
Akap13	1.09338	0.1288	0.562525	0.58692	0.999929	6.9485	7.66567	7.02632	7.78969	7.01408	7.23499
Ikbke	1.34428	0.426838	3.84791	0.00361262	0.888716	6.6835	6.99196	6.83803	7.18015	7.27724	7.34163
Akap2	-1.13267	-0.179728	-0.810548	0.437661	0.999929	5.40365	5.29931	5.25838	5.51735	5.37656	4.60721
Akap7	-1.22012	-0.287023	-1.0811	0.306601	0.999929	2.92182	2.76021	2.9798	2.80683	2.17693	2.76712
Akap8	1.1393	0.188146	1.77488	0.108228	0.999929	6.70675	6.8636	6.93965	7.10546	7.04362	6.93137
Akap8l	1.19456	0.256482	1.89359	0.0894169	0.999929	5.71394	6.08932	5.71182	6.07735	6.01285	6.20487
Akap9	-1.01663	-0.0237893	-0.202663	0.843717	0.999929	5.55916	5.48731	5.37805	5.43915	5.42896	5.47964
Akip1	-1.13091	-0.177486	-1.37167	0.202011	0.999929	5.52041	5.53017	5.3826	5.13201	5.37805	5.38474
Akirin1	1.04295	0.0606687	0.537447	0.603445	0.999929	6.72736	7.04752	6.92408	6.88809	6.94983	7.04591
Akirin2	-1.09539	-0.13145	-1.12223	0.289606	0.999929	5.73333	5.84386	5.69823	5.609	5.74782	5.54491
Akna	1.07102	0.0989812	0.751457	0.47077	0.999929	9.03648	9.54594	9.26149	9.47127	9.30329	9.36743
Akr1a1	-1.04053	-0.0573175	-0.413658	0.688402	0.999929	9.10947	8.79591	8.85761	8.86236	9.10437	8.62559
Akr1b10	-1.06569	-0.091782	-0.620825	0.549468	0.999929	5.33212	4.91993	5.07841	4.94961	4.99965	5.07156
Akr1b3	-1.00747	-0.0107425	-0.120692	0.906475	0.999929	8.12127	8.23063	8.20087	8.20007	8.14598	8.17506
Akr1b7	2.63107	1.39565	1.76541	0.109877	0.999929	1.88085	-1.38604	0.410054	1.7868	2.69076	0.613125
Akr1b8	-1.00522	-0.00751649	-0.0246728	0.980832	0.999929	3.62668	2.94322	3.20342	3.14579	3.81426	2.83069
Akr1c12	-1.1781	-0.236466	-0.578019	0.576832	0.999929	0.828783	1.96899	2.11734	1.47807	1.65912	1.1507
Akr1c13	1.08704	0.120403	0.695437	0.503607	0.999929	4.50887	4.77394	4.84716	4.55362	4.92427	5.00267
Akr1e1	-1.03511	-0.0497808	-0.370362	0.719319	0.999929	5.81284	5.63976	5.68868	5.4272	5.78059	5.76601
Akr7a5	1.01981	0.0282944	0.182387	0.859152	0.999929	4.27376	4.21082	4.25293	4.37412	4.22714	4.22336
Akt1	1.01993	0.028465	0.228692	0.824005	0.999929	9.24304	8.86567	9.07382	9.16335	9.19049	8.91413
Akt1s1	-1.03236	-0.0459483	-0.20281	0.843605	0.999929	4.34193	3.58249	3.819	3.96865	3.7816	3.80684
Akt2	-1.02323	-0.0331368	-0.272791	0.790911	0.999929	6.76147	7.1331	7.10112	7.04674	6.91454	6.94147
Akt3	1.04226	0.0597104	0.203119	0.84337	0.999929	2.27659	2.28393	2.27751	2.28064	1.94636	2.72906
Aktip	1.03402	0.0482683	0.288067	0.779546	0.999929	5.11468	4.78017	4.76226	4.77167	5.18287	4.84919
AL731706.1	1.07977	0.110718	0.60685	0.558319	0.999929	3.74533	3.74687	3.66944	3.68825	3.83169	3.95379
AL732309.1	1.05016	0.0706124	0.254197	0.804816	0.999929	2.17222	2.00249	2.42272	2.4793	2.1002	2.21582
Alad	-1.10703	-0.146693	-1.28887	0.228252	0.999929	6.79257	6.80486	6.69024	6.42329	6.69024	6.7294
Alas1	-1.01602	-0.0229293	-0.177993	0.862505	0.999929	6.29923	5.90886	6.1457	6.19709	6.03357	6.04151
Alas2	-1.19646	-0.258771	-0.526006	0.611066	0.999929	0.673874	1.62799	0.795825	1.14657	1.43021	-0.0891407
Alcam	-1.17836	-0.236786	-0.907909	0.386607	0.999929	3.82258	4.12761	4.1826	4.0122	3.19389	4.15154
Aldh16a1	-1.0824	-0.114236	-0.695371	0.503647	0.999929	5.56988	5.88159	5.83144	5.74177	5.31126	5.86635
Aldh18a1	1.09023	0.124631	1.10989	0.294628	0.999929	8.01166	7.70663	7.88502	7.90643	8.12061	7.94898
Aldh1b1	1.03389	0.0480881	0.225095	0.826722	0.999929	3.18404	3.64545	3.54112	3.65137	3.49031	3.4196
Aldh1l1	-1.1695	-0.225888	-0.495688	0.631495	0.999929	3.75632	2.23609	3.62858	3.0699	3.54962	2.31781
Aldh1l2	1.5239	0.607768	1.45611	0.177931	0.999929	4.40288	2.8789	2.80338	3.95533	4.50407	3.46945
Aldh2	-1.03354	-0.0475955	-0.150304	0.8837	0.999929	5.57933	4.61728	5.08044	5.13303	5.61979	4.42635
Aldh3a2	-1.03865	-0.0547139	-0.533158	0.606296	0.999929	6.00307	6.02037	6.00021	5.94535	6.00279	5.91692
Aldh3b1	-1.03281	-0.0465756	-0.138252	0.892957	0.999929	3.18821	2.78105	2.81175	2.81449	3.5912	2.32096
Aldh4a1	-1.19012	-0.251104	-1.43008	0.185073	0.999929	4.3293	4.08008	4.15106	4.09711	3.83992	3.86194
Aldh5a1	1.09936	0.136664	0.441559	0.66879	0.999929	1.82472	2.41654	1.65014	2.03008	2.06073	2.23528
Aldh6a1	1.11152	0.152529	0.575855	0.578235	0.999929	4.52662	3.63843	3.78378	3.97536	4.49561	3.92402
Aldh7a1	-1.27217	-0.347292	-1.92887	0.0844446	0.999929	5.01567	4.57213	4.6317	4.22639	4.58903	4.34927
Aldh9a1	1.00656	0.0094277	0.0983632	0.923709	0.999929	6.72091	6.73863	6.69767	6.76082	6.64794	6.77403
Aldoa	1.01413	0.0202385	0.163138	0.873863	0.999929	11.4063	11.4063	10.9954	11.3028	11.3397	11.2265
Aldoc	1.00429	0.00617522	0.0318946	0.975223	0.999929	6.34898	6.7962	5.91804	6.28757	6.42172	6.39476
Alg1	-1.00212	-0.00304894	-0.0206037	0.983992	0.999929	5.10751	4.82078	5.0311	4.83823	5.13889	4.96005
Alg10b	-1.11756	-0.160356	-0.626792	0.545713	0.999929	3.06361	3.21852	2.89384	3.259	2.58327	2.86689
Alg11	1.00429	0.00617849	0.0314169	0.975594	0.999929	3.90293	3.57998	3.57576	3.60951	3.8328	3.63019
Alg12	1.05939	0.0832402	0.409106	0.691625	0.999929	3.27147	3.60613	3.56528	3.52741	3.47113	3.69044
Alg13	-1.09563	-0.131764	-0.553113	0.593093	0.999929	2.63063	2.82854	2.88736	2.74032	2.68485	2.55099
Alg14	-1.06086	-0.0852327	-0.346899	0.736306	0.999929	4.55497	3.89528	4.33445	4.03113	4.61795	3.89057
Alg2	1.14261	0.19233	0.945808	0.367919	0.999929	5.42114	4.80351	4.99662	5.12353	5.61771	5.05799
Alg3	-1.04406	-0.0622046	-0.387912	0.706719	0.999929	6.05939	5.6267	5.7515	5.48865	5.9589	5.78425
Alg5	1.02564	0.03653	0.365444	0.722867	0.999929	6.67814	6.5811	6.60522	6.57086	6.74334	6.65844
Alg6	-1.25361	-0.326089	-1.5649	0.150609	0.999929	4.55497	4.06637	4.56651	4.02338	4.32025	3.86625
Alg8	-1.0643	-0.0899107	-0.668497	0.519891	0.999929	5.68233	5.48347	5.79533	5.47479	5.47479	5.70605
Alg9	-1.05788	-0.0811743	-0.647256	0.53295	0.999929	5.58716	5.61376	5.68847	5.65793	5.36087	5.61376
Alkbh1	1.1417	0.191182	1.02706	0.330089	0.999929	5.09506	4.9723	4.67668	4.75516	5.30206	5.24613
Alkbh2	1.05769	0.0809216	0.275944	0.788561	0.999929	2.48818	2.81403	2.94948	2.31919	3.08803	3.07061
Alkbh3	1.0194	0.0277148	0.162971	0.87399	0.999929	5.41124	5.03324	5.30846	5.13354	5.58596	5.12088
Alkbh4	1.08956	0.123745	0.843857	0.419702	0.999929	4.62109	4.97703	4.86261	4.89209	5.02496	4.94069
Alkbh5	1.02723	0.0387529	0.382869	0.71033	0.999929	7.03957	7.20164	6.95595	7.09852	7.12611	7.09306
Alkbh6	-1.03069	-0.0436063	-0.332225	0.747007	0.999929	6.00609	6.05025	5.83856	5.77848	6.14473	5.85716
Alkbh7	-1.1191	-0.162338	-0.805923	0.440195	0.999929	3.98137	3.98316	4.05709	3.48822	4.07257	3.95806
Alkbh8	-1.16477	-0.22005	-1.04677	0.321371	0.999929	4.05583	4.25554	4.1924	3.96207	3.56125	4.2641
Alms1	-1.26325	-0.337135	-0.849687	0.416611	0.999929	2.54463	2.00372	1.83289	2.06342	2.34196	1.04836
Alox5ap	-1.18559	-0.245604	-0.863867	0.409159	0.999929	3.03305	2.36139	2.53804	2.43003	2.17119	2.53173
Alox8	-1.02894	-0.041163	-0.17299	0.866327	0.999929	3.65989	4.40633	4.16952	4.37978	3.95304	3.86547
Alpl	1.04183	0.0591215	0.190994	0.852591	0.999929	2.16044	1.73172	1.81497	1.87634	2.32366	1.70437
Als2	-1.02919	-0.0415135	-0.265942	0.796024	0.999929	5.26164	5.00629	5.29044	5.29526	5.24449	4.9105
Als2cl	1.1782	0.236587	1.09059	0.302615	0.999929	3.53456	4.01949	3.35981	3.96106	3.87661	3.8432
Alx1	1.18268	0.242058	0.609847	0.556414	0.999929	2.86611	1.7567	2.23055	2.49097	3.16194	1.96112
Alyref	1.03224	0.0457739	0.389959	0.705255	0.999929	7.89918	7.59337	7.97716	7.81371	7.92414	7.86657
Alyref2	-1.47037	-0.556179	-1.66493	0.128838	0.999929	1.54194	2.2617	2.30348	1.68696	1.36337	1.42388
Amacr	1.10386	0.142554	0.591765	0.567964	0.999929	4.20856	3.44472	3.79178	3.64218	4.03084	4.11286
Ambra1	1.13376	0.181119	1.0035	0.340746	0.999929	4.98487	5.25943	5.27023	5.69068	5.0311	5.34304
Amd1	1.01935	0.0276547	0.155998	0.879333	0.999929	5.67691	5.08418	5.51351	5.36761	5.66896	5.30698
Amdhd1	-1.08665	-0.119891	-0.260769	0.799893	0.999929	2.91779	1.56671	2.71433	2.55136	2.81403	1.49876
Amdhd2	-1.019	-0.0271533	-0.184284	0.857704	0.999929	5.3451	5.28974	5.21011	4.98762	5.42765	5.33985
Amer1	-1.06019	-0.0843241	-0.276735	0.787972	0.999929	2.36633	2.44344	1.92023	2.01994	2.55868	1.9501
Amfr	-1.04914	-0.069209	-0.682393	0.511452	0.999929	8.12935	8.23736	8.23906	8.28139	8.07346	8.04503
Amigo1	1.96275	0.972879	1.6346	0.135119	0.999929	-1.52033	0.988417	0.667057	1.21054	0.82825	1.09978
Amigo3	1.35418	0.437423	1.1259	0.288126	0.999929	1.09233	0.442714	0.97076	1.63208	1.41876	0.791106
Ammecr1	-1.09147	-0.126279	-0.331066	0.747854	0.999929	1.76347	2.03973	2.34073	1.97981	2.60265	1.28443
Ammecr1l	1.00923	0.0132532	0.085029	0.934022	0.999929	5.03421	5.36121	5.01475	5.32596	4.96975	5.17192
Amn1	1.05719	0.0802308	0.369683	0.719809	0.999929	3.74778	3.30216	3.53222	3.4445	3.84115	3.52462
Amotl1	-1.09489	-0.130791	-0.461179	0.655154	0.999929	3.6804	2.97738	2.90196	3.2348	3.20966	2.74007
Amotl2	1.02955	0.0420174	0.117798	0.908706	0.999929	3.20176	2.67562	2.2828	2.81799	3.33833	2.21328
Ampd2	1.1309	0.177466	1.52429	0.160342	0.999929	5.98006	6.22173	6.16918	6.38845	6.17546	6.34292
Ampd3	1.27191	0.347002	1.29705	0.225538	0.999929	2.57241	3.31798	2.96824	3.61181	3.10286	3.24099
Amz1	-1.22806	-0.296375	-0.512008	0.620456	0.999929	0.643421	0.751686	0.152025	0.238371	1.45483	-0.879354
Amz2	-1.05021	-0.0706797	-0.550772	0.594634	0.999929	5.34607	5.56072	5.3451	5.28702	5.46399	5.31218
Anapc1	1.13558	0.183427	1.78865	0.105873	0.999929	7.30676	7.34403	7.53016	7.66489	7.544	7.52281
Anapc10	-1.12921	-0.175317	-0.910823	0.385146	0.999929	5.15538	4.72716	4.66877	4.36464	4.73733	4.87115
Anapc11	-1.10115	-0.139013	-0.935555	0.372909	0.999929	5.53861	5.12915	5.37656	5.06589	5.31984	5.2172
Anapc13	-1.05084	-0.0715479	-0.369667	0.71982	0.999929	4.27704	4.13857	4.474	3.90045	4.30577	4.41679
Anapc15	-1.0237	-0.0337932	-0.233744	0.820195	0.999929	5.07573	4.82438	5.09383	4.82931	5.06371	4.97953
Anapc16	1.00222	0.003199	0.0267436	0.979223	0.999929	5.53048	5.40078	5.49904	5.41005	5.58645	5.44259
Anapc2	1.01068	0.0153306	0.114729	0.911073	0.999929	7.20745	7.52425	7.13829	7.40096	7.11081	7.4055
Anapc4	1.00239	0.00344114	0.0360685	0.971982	0.999929	6.993	6.86602	6.86201	6.90576	6.94409	6.88097
Anapc5	1.09243	0.12754	0.94776	0.366975	0.999929	9.20008	8.69518	9.03648	9.00253	9.21269	9.09764
Anapc7	-1.04541	-0.064063	-0.467203	0.650994	0.999929	5.47745	5.64036	5.35833	5.5432	5.2495	5.49217
Ang	-1.00231	-0.00332538	-0.00771939	0.994002	0.999929	0.599839	1.01264	0.306342	0.290831	0.305444	1.26587
Angel1	-1.04543	-0.0640936	-0.313917	0.760438	0.999929	3.95121	4.2453	4.62362	4.082	4.38062	4.18314
Angel2	-1.05287	-0.0743277	-0.673011	0.51714	0.999929	6.58981	6.58818	6.53302	6.42883	6.38341	6.66346
Angpt2	-1.5157	-0.599985	-1.66727	0.128364	0.999929	4.11704	3.00189	3.21311	3.07385	3.17296	2.30473
Angptl2	1.01587	0.0227227	0.189008	0.854104	0.999929	6.38514	6.24018	6.54952	6.54617	6.32205	6.36886
Usp22	1.33103	0.412538	3.84026	0.00365637	0.888716	5.63864	5.74018	5.75508	6.07495	6.18644	6.11608
Angptl6	1.2102	0.275249	0.915855	0.382634	0.999929	1.7762	1.35463	1.90583	1.85358	1.97416	1.99948
Ank	-1.02151	-0.0307087	-0.138309	0.892914	0.999929	4.16174	4.78536	4.39064	4.80903	4.27653	4.23671
Ank2	1.44687	0.532934	1.54461	0.155403	0.999929	3.22165	1.84288	2.63423	2.95382	3.33258	2.95244
Ankfn1	1.12322	0.167646	0.34696	0.736262	0.999929	2.52723	0.685244	2.14318	2.3964	1.70654	1.67332
Ankfy1	1.09651	0.132914	1.37767	0.200212	0.999929	6.47219	6.44182	6.55406	6.64308	6.5963	6.62488
Ankhd1	1.031	0.04405	0.24848	0.809106	0.999929	5.42844	5.69476	5.81132	6.02358	5.3704	5.67639
Ankib1	1.2333	0.302521	1.91243	0.0867283	0.999929	5.20706	5.39581	5.54519	5.97528	5.52212	5.57347
Ankle1	1.25094	0.323011	1.12119	0.290028	0.999929	2.68302	2.70578	2.99776	2.59218	3.24425	3.4599
Ankle2	1.04447	0.0627753	0.557962	0.589908	0.999929	6.02338	6.03	5.9733	6.18113	5.92241	6.10659
Ankmy2	1.07768	0.107928	0.734972	0.480288	0.999929	5.12117	4.79678	5.06035	5.02954	5.00617	5.22169
Ankra2	1.07223	0.100615	0.539045	0.602385	0.999929	4.42822	4.42022	4.60898	4.23921	4.6422	4.83287
Ankrd10	1.11358	0.155203	1.23049	0.248413	0.999929	6.17006	6.57614	6.41567	6.51702	6.47295	6.64329
Ankrd11	1.08291	0.114917	0.785461	0.451523	0.999929	7.27832	7.73634	7.33071	7.77606	7.48821	7.43297
Gm47992	3.63056	1.86019	3.77297	0.00406563	0.914992	-1.77276	-0.658831	-0.243884	0.592429	1.24324	1.09199
Ankrd13a	1.12282	0.167131	1.47842	0.171997	0.999929	7.63134	7.81843	7.95784	8.01072	7.85147	8.04599
Ankrd13b	-1.08056	-0.111778	-0.389178	0.705813	0.999929	2.36633	2.16341	2.6104	2.59933	2.02786	2.16555
Ankrd13c	1.11847	0.161523	1.25284	0.240528	0.999929	5.47978	5.60701	5.76944	5.87906	5.83936	5.64162
Ankrd13d	1.28222	0.35864	1.1735	0.269467	0.999929	1.23149	1.74982	1.63747	1.9229	2.0472	1.76887
Ankrd16	1.20352	0.267264	1.18935	0.263471	0.999929	3.43579	3.78632	3.31252	3.59382	3.67794	4.04829
Ankrd17	-1.00632	-0.00908765	-0.0842752	0.934605	0.999929	6.37696	6.29173	6.24465	6.42081	6.25243	6.21642
Camk2b	2.24905	1.16931	3.73981	0.00428478	0.929873	2.18346	3.4908	3.35004	4.02108	4.13471	4.41063
Ankrd26	-1.05309	-0.0746329	-0.286552	0.78067	0.999929	4.04185	3.30216	3.93818	4.00591	3.40917	3.58513
Ankrd27	1.11591	0.158219	1.52686	0.15971	0.999929	6.70567	6.77175	6.77693	6.77403	7.0205	6.93576
Ankrd28	1.07863	0.109195	0.523622	0.612659	0.999929	3.8328	4.3052	4.38147	4.25554	4.57213	4.09188
Ankrd29	-1.27353	-0.348828	-1.58663	0.145617	0.999929	3.32671	3.2987	3.15056	2.85172	3.0886	2.81236
Ankrd37	1.02975	0.0422915	0.146093	0.886932	0.999929	3.77206	4.44918	3.38552	4.0675	3.5596	4.13183
Ankrd39	1.0441	0.0622562	0.371456	0.718532	0.999929	4.33365	4.74273	4.44349	4.43538	4.63542	4.65712
Ankrd40	1.05029	0.0707882	0.695127	0.503793	0.999929	6.11812	6.05778	6.16329	6.17121	6.23006	6.15035
Ankrd44	1.15609	0.209258	1.65705	0.130446	0.999929	5.72693	6.11336	5.91326	6.20746	6.07129	6.12034
Ankrd46	-1.03286	-0.0466509	-0.313157	0.760997	0.999929	5.77369	5.31615	5.61979	5.47047	5.66278	5.42468
Ankrd49	-1.11529	-0.157422	-0.781669	0.453644	0.999929	4.09338	3.61937	3.77713	3.73045	3.71227	3.56083
Ankrd50	1.08996	0.124276	0.762307	0.464572	0.999929	5.09713	5.39414	4.94611	5.48803	5.10913	5.23966
Ankrd52	1.70922	0.773341	1.13556	0.284261	0.999929	-0.0862786	2.0766	0.0653767	2.0966	0.26646	2.04019
Ankrd54	1.06881	0.0959997	0.672334	0.517552	0.999929	5.53388	5.79771	5.60412	5.56306	5.6854	5.96417
Ankrd55	1.65039	0.722807	1.98482	0.0770887	0.999929	1.95004	0.967181	1.65675	2.21278	1.83347	2.58565
Ankrd6	1.23433	0.303723	0.941633	0.369945	0.999929	2.89194	4.14728	3.40102	4.11926	3.41745	3.8848
Ankrd9	1.04925	0.0693557	0.276416	0.788209	0.999929	2.76042	2.79721	2.65788	3.06522	2.51073	2.84017
Anks1	-1.07999	-0.111019	-0.532034	0.607044	0.999929	4.20232	4.08008	4.52542	4.40618	4.26227	3.84577
Anks3	1.15898	0.212857	1.09668	0.300076	0.999929	4.18101	4.59038	4.22431	4.25554	4.74539	4.65834
Anks6	-1.4516	-0.53764	-0.828663	0.427831	0.999929	0.347431	0.655367	0.239478	-1.60062	1.32356	-0.0543044
Ankzf1	1.38319	0.468001	2.20513	0.0536419	0.999929	4.22923	4.82292	4.28909	4.68718	5.25284	4.8733
Anln	-1.00911	-0.0130797	-0.0633831	0.950789	0.999929	5.84304	5.18021	5.64617	5.83336	5.57456	5.22291
Ano10	-1.04849	-0.0683118	-0.488775	0.6362	0.999929	5.57367	5.62614	5.6273	5.81274	5.38458	5.43677
Ano3	-1.13215	-0.17906	-0.487247	0.637243	0.999929	2.27211	1.34587	2.14318	1.408	2.15928	1.62247
Ano6	1.19502	0.257038	2.06868	0.067193	0.999929	6.2312	6.51583	6.4026	6.76763	6.70606	6.4673
Ano8	-1.09153	-0.126355	-0.530931	0.607779	0.999929	3.64077	3.90479	3.92529	4.00107	3.2162	3.8481
Anp32a	1.1063	0.145742	0.693958	0.504493	0.999929	3.27826	3.37373	3.60613	3.35212	3.63624	3.68632
Anp32b	1.01748	0.0250003	0.257844	0.802083	0.999929	8.52305	8.30338	8.50505	8.47898	8.45676	8.46923
Anp32e	-1.02145	-0.0306134	-0.287418	0.780027	0.999929	8.16469	8.03991	8.34203	8.21281	8.07447	8.16562
Anpep	-1.10476	-0.143736	-0.312681	0.761348	0.999929	1.49891	1.33767	0.255356	0.511688	1.51583	0.683937
Antxr2	1.04788	0.0674766	0.646253	0.533572	0.999929	6.33901	6.30141	6.14066	6.33946	6.31083	6.33348
Anxa1	1.13895	0.1877	0.74884	0.472272	0.999929	7.07985	6.26192	6.29455	6.61268	7.19578	6.39411
Anxa11	1.07117	0.0991874	0.460062	0.655927	0.999929	4.88113	5.7033	5.38778	5.62074	5.13003	5.54403
Anxa2	-1.16336	-0.218294	-1.85376	0.0953597	0.999929	9.61018	9.77101	9.40432	9.3463	9.27654	9.50759
Anxa3	-1.23832	-0.308385	-0.849016	0.416966	0.999929	2.70405	1.63272	1.93859	1.65073	2.12402	1.55617
Anxa4	-1.01369	-0.0196154	-0.181054	0.860169	0.999929	6.81075	6.81011	6.5642	6.68879	6.77299	6.66951
Anxa5	-1.01128	-0.0161852	-0.137885	0.89324	0.999929	8.37529	8.35283	8.28734	8.16215	8.55927	8.24722
Anxa6	1.05178	0.0728279	0.623503	0.547781	0.999929	9.8051	10.0771	10.0869	10.1149	9.89826	10.1743
Anxa7	-1.09565	-0.131788	-1.31841	0.218581	0.999929	6.80051	6.88326	6.77583	6.67814	6.6023	6.78002
Anxa9	-1.10143	-0.13938	-0.394983	0.701667	0.999929	1.90852	1.67332	2.14909	1.24492	1.69558	2.28629
Aoc2	1.27825	0.354167	0.84369	0.419791	0.999929	-0.184637	0.785411	0.15918	0.435642	0.450756	0.94365
Ap1ar	1.00248	0.00356822	0.0307585	0.976105	0.999929	5.65046	5.71556	5.89251	5.79814	5.73746	5.735
Ap1b1	1.01552	0.0222187	0.200787	0.845142	0.999929	7.32264	7.50809	7.30676	7.53769	7.25919	7.40877
Ap1g1	1.19685	0.259248	1.85501	0.0951671	0.999929	5.15198	5.29754	5.42049	5.71459	5.36627	5.56486
Ap1g2	1.17227	0.229305	2.23426	0.0511122	0.999929	6.62372	6.85795	6.77152	6.93394	6.98123	7.02952
Ap1m1	-1.0318	-0.0451596	-0.468683	0.649974	0.999929	7.62607	7.71935	7.74424	7.72045	7.54825	7.68503
Ap1s1	-1.05755	-0.0807322	-0.908937	0.386091	0.999929	7.40983	7.41755	7.38684	7.3268	7.29432	7.35025
Ap1s2	-1.09933	-0.136626	-0.76018	0.465783	0.999929	4.12628	4.31545	4.40618	4.30841	3.90045	4.21729
Ap2a1	1.01746	0.024966	0.163303	0.873737	0.999929	5.58982	5.79099	5.8355	6.07643	5.60282	5.63099
Ap2a2	-1.01683	-0.024073	-0.201559	0.844555	0.999929	6.71346	6.81659	6.64105	6.77061	6.48999	6.83202
Ap2b1	-1.0002	-0.000283692	-0.00256596	0.998006	0.999929	6.39114	6.57337	6.30508	6.47691	6.35938	6.43845
Ap2m1	1.00204	0.00294414	0.0261065	0.979718	0.999929	9.69372	9.44431	9.53975	9.41946	9.72719	9.53975
Ap2s1	-1.01124	-0.0161242	-0.140388	0.891315	0.999929	6.34556	6.5439	6.60406	6.45932	6.3814	6.59942
Ap3b1	1.06013	0.0842401	0.718164	0.490117	0.999929	6.84008	7.13543	7.10546	7.2301	6.98831	7.1187
Ap3d1	-1.02942	-0.0418309	-0.268067	0.794437	0.999929	6.21776	6.60624	6.47908	6.7018	6.27811	6.2202
Ap3m1	1.01327	0.0190163	0.187884	0.85496	0.999929	6.64308	6.51288	6.50993	6.50617	6.5642	6.64481
Ap3m2	1.16357	0.218556	1.36353	0.204472	0.999929	4.54334	4.80297	4.53526	4.79162	4.69851	5.03608
Ap3s1	-1.15249	-0.204752	-1.98338	0.0772703	0.999929	7.12712	7.18757	7.1828	6.80616	7.03719	7.03826
Ap3s2	1.03755	0.053185	0.356178	0.72957	0.999929	5.73925	5.48389	5.70357	5.45657	5.93969	5.68132
Ap4b1	1.00581	0.00836173	0.0610946	0.952563	0.999929	4.7661	5.00827	4.95664	4.8733	4.92065	4.96914
Ap4e1	-1.17001	-0.226523	-0.969695	0.356483	0.999929	4.0191	4.248	4.27552	4.10184	4.35789	3.513
Ap4m1	-1.46003	-0.545996	-1.29889	0.224934	0.999929	1.68091	2.68181	2.92803	2.45086	1.28443	1.93929
Ap4s1	-1.04982	-0.0701484	-0.476519	0.644586	0.999929	4.71672	4.66902	4.78096	4.47364	4.73975	4.72754
Ap5b1	-1.23992	-0.310251	-1.28879	0.22828	0.999929	3.03596	3.5709	3.12433	2.91616	2.87448	3.03615
Ap5m1	1.14167	0.191144	1.372	0.201909	0.999929	5.0996	5.28152	5.36827	5.44938	5.27119	5.58576
Ap5s1	-1.09444	-0.130189	-0.643014	0.535581	0.999929	4.59833	4.37275	4.48376	4.033	4.76904	4.27323
Ap5z1	1.19276	0.25431	1.50514	0.165121	0.999929	4.14184	4.55881	4.43872	4.67492	4.49247	4.74302
Apaf1	1.02621	0.03733	0.186013	0.856386	0.999929	5.44813	6.12558	5.85613	6.10097	5.50718	5.94851
Apba3	-1.08339	-0.115559	-0.82654	0.428975	0.999929	5.90951	6.02554	5.81363	5.55833	6.01825	5.83478
Apbb1	1.43011	0.516123	1.51144	0.163536	0.999929	2.60472	4.25328	3.59574	3.98943	3.97016	4.13827
Apbb1ip	-1.14739	-0.198358	-0.904623	0.388259	0.999929	3.96584	4.25673	4.13457	4.28356	3.51968	3.96124
Apbb2	1.16815	0.224228	0.580642	0.575134	0.999929	3.00189	2.11734	3.01897	2.97348	3.57818	2.30792
Apbb3	1.05822	0.0816344	0.342269	0.739676	0.999929	2.83845	2.80151	2.51433	2.83032	2.71746	2.84736
Apc	-1.0057	-0.0081982	-0.0395211	0.969302	0.999929	3.91006	3.79178	4.16952	4.05854	3.61545	4.11186
Apeh	-1.01689	-0.0241676	-0.203224	0.843291	0.999929	6.72478	6.95815	6.83971	6.63031	6.87045	6.9489
Apex1	1.03772	0.0534126	0.425925	0.679748	0.999929	6.65729	6.27579	6.53033	6.42032	6.56815	6.61786
Apex2	-1.07942	-0.110259	-0.603398	0.560518	0.999929	4.14296	4.50493	4.27305	4.19881	3.99476	4.38566
Aph1a	-1.14254	-0.192245	-1.09844	0.299346	0.999929	5.88202	5.48601	5.9589	5.87124	5.35068	5.50648
Aph1b	-1.38608	-0.471009	-1.3735	0.201459	0.999929	2.48653	2.89951	2.00372	2.32366	2.16262	1.58719
Aph1c	-1.10389	-0.1426	-0.351613	0.732881	0.999929	5.74564	4.35437	5.51163	5.1879	5.68825	4.33255
Api5	1.02522	0.0359397	0.397654	0.699763	0.999929	8.38542	8.3633	8.45676	8.43101	8.37862	8.5024
Apip	-1.06751	-0.0942553	-0.501028	0.627872	0.999929	5.11693	4.77341	4.9035	4.45611	4.91955	5.07818
Aplf	-1.07009	-0.0977358	-0.500152	0.628466	0.999929	4.46569	4.3238	4.30922	4.0013	4.65504	4.17109
Apln	1.06889	0.0961197	0.164072	0.873148	0.999929	1.89061	0.494014	-0.500902	1.23022	0.560598	0.380232
Aplp1	-1.05318	-0.0747507	-0.491227	0.63453	0.999929	4.77494	5.09686	4.73669	4.80594	4.73582	4.85812
Aplp2	1.02269	0.0323626	0.26582	0.796115	0.999929	8.03991	7.84436	8.07481	8.1137	8.14462	7.7999
Apmap	-1.09933	-0.13662	-1.27273	0.233687	0.999929	6.04688	5.93701	5.97838	5.781	5.91528	5.85268
Apobec1	1.07908	0.1098	0.357015	0.728963	0.999929	4.36669	4.79305	4.28007	3.96336	5.31905	4.55581
Apobec2	1.15587	0.208981	0.74956	0.471858	0.999929	2.03421	2.27659	2.40298	2.59933	2.13022	2.59177
Apobec3	-1.02869	-0.0408024	-0.287494	0.779971	0.999929	7.55016	7.92487	7.92744	7.87918	7.52281	7.87761
Apobr	-1.58997	-0.669001	-1.3444	0.210357	0.999929	2.23328	3.26234	2.73139	2.85372	0.822311	2.52587
Apod	-1.25673	-0.329671	-0.487073	0.637362	0.999929	0.915813	0.121243	0.474965	-0.353071	-1.09716	1.74796
Apoe	-1.09334	-0.128739	-0.351681	0.732831	0.999929	8.15004	6.95034	7.88303	7.35207	8.3094	6.93965
Apol10b	-1.11964	-0.16304	-0.365209	0.723037	0.999929	1.89061	2.14318	3.3068	2.71433	1.52161	2.54751
Apol7e	-1.17753	-0.235759	-1.18626	0.264634	0.999929	3.89229	4.33466	4.20797	3.67643	4.0544	4.0151
Apol9a	-1.74759	-0.805371	-1.3181	0.218681	0.999929	5.04786	2.55811	4.61161	3.15277	3.29687	3.14463
Apol9b	-1.5258	-0.609564	-1.74878	0.112828	0.999929	5.70092	4.27653	5.46053	4.33728	4.70356	4.4787
Apold1	-1.04119	-0.0582281	-0.21821	0.831929	0.999929	4.62986	4.14117	4.00074	4.55699	4.43067	3.684
Apoo	-1.03447	-0.048885	-0.247819	0.809603	0.999929	5.95403	5.43432	5.60367	5.2195	5.9242	5.67505
Apool	-1.14928	-0.200736	-1.49738	0.167093	0.999929	4.96418	5.08121	4.95507	4.70465	4.85944	4.83925
Apopt1	-1.02237	-0.031911	-0.228919	0.823834	0.999929	5.54482	5.17501	5.3667	5.22124	5.418	5.33101
App	1.11769	0.160518	0.592815	0.567289	0.999929	5.88819	4.94505	5.52212	5.58117	6.07735	5.18417
Appbp2	1.01918	0.0274137	0.227322	0.82504	0.999929	6.38051	6.18276	6.13784	6.38942	6.10772	6.2768
Appl1	1.05368	0.0754412	0.550283	0.594956	0.999929	5.56621	5.9589	5.8503	5.80575	5.78698	6.01069
Appl2	1.11062	0.151371	0.810774	0.437538	0.999929	4.91726	4.54592	4.29733	4.8911	4.56182	4.74076
Aprt	-1.11815	-0.161113	-1.39843	0.194094	0.999929	6.48744	6.67331	6.42145	6.37781	6.24686	6.47197
Aptx	1.01877	0.0268307	0.159036	0.877004	0.999929	5.30398	5.07914	5.27822	4.9105	5.49744	5.31462
Aqp1	2.67594	1.42004	2.1787	0.0560415	0.999929	1.28465	-0.879354	0.883355	2.87633	1.58962	1.05958
Aqp3	-1.03036	-0.0431551	-0.151313	0.882926	0.999929	1.9599	2.45536	2.17029	2.22022	1.93538	2.30473
Aqr	1.12945	0.175616	1.73003	0.116242	0.999929	6.39973	6.37232	6.38746	6.64177	6.45246	6.58799
Ar	-1.10137	-0.139298	-0.352558	0.732195	0.999929	2.18346	2.04509	1.3785	1.66254	1.12219	2.32551
Araf	-1.01469	-0.0210403	-0.225388	0.826501	0.999929	7.14199	7.24292	7.10225	7.12938	7.13235	7.16351
Arap1	1.01446	0.0207113	0.0976401	0.924268	0.999929	6.1476	6.87851	6.63235	6.83738	6.18254	6.70746
Arap2	-1.21168	-0.277009	-1.50749	0.164529	0.999929	4.92427	5.32	5.19951	5.23285	4.7661	4.66602
Arap3	1.32277	0.403557	0.688953	0.507498	0.999929	-0.0543044	1.54646	0.143481	-0.0831278	1.50443	1.46579
Arc	1.39537	0.480649	1.28798	0.228551	0.999929	3.76998	5.1839	3.41923	4.68674	4.44512	4.79592
Arcn1	1.09685	0.133372	1.26656	0.235792	0.999929	8.78229	8.48258	8.60577	8.69847	8.83284	8.73833
Areg	-1.05457	-0.0766498	-0.301651	0.769485	0.999929	5.6826	6.63802	6.25075	6.58526	5.85696	5.94492
Arel1	1.15339	0.205879	1.3723	0.201821	0.999929	5.19409	5.61979	5.6179	5.68774	5.54983	5.81363
Arf1	-1.03681	-0.0521555	-0.531738	0.607242	0.999929	9.22892	9.34129	9.29003	9.37423	9.17106	9.15904
Arf2	1.0183	0.0261672	0.206456	0.840837	0.999929	5.50833	5.2452	5.35514	5.44134	5.31369	5.41224
Arf3	-1.02243	-0.0320042	-0.243745	0.812664	0.999929	7.26807	7.48821	7.4771	7.61023	7.15303	7.3749
Arf4	-1.05391	-0.0757538	-0.678886	0.513574	0.999929	8.81302	8.61412	8.59941	8.5693	8.76388	8.46713
Arf5	-1.0151	-0.0216239	-0.238419	0.816672	0.999929	8.02508	8.04797	8.09424	7.9645	8.09812	8.03991
Arf6	-1.05212	-0.0732985	-0.800151	0.443372	0.999929	9.14171	9.16335	9.13716	9.02201	9.18251	9.01834
Arfgap1	1.0607	0.0850168	0.69757	0.502332	0.999929	5.99257	6.25396	6.05237	6.3089	6.21438	6.05385
Arfgap2	1.0883	0.122079	1.22327	0.251001	0.999929	7.58012	7.58189	7.59438	7.56109	7.75475	7.80532
Arfgap3	1.16576	0.221268	1.49058	0.168837	0.999929	4.70276	4.61039	4.43127	4.70102	4.79838	4.89393
Arfgef1	-1.08873	-0.122641	-0.650044	0.531225	0.999929	5.56947	6.18495	5.767	6.00985	5.46121	5.7098
Arfgef2	1.10637	0.145833	1.1128	0.293439	0.999929	4.95411	4.87343	4.93296	5.14966	5.09319	4.96489
Arfgef3	-1.12929	-0.175415	-0.540795	0.601225	0.999929	2.74251	2.68997	2.8671	2.9303	3.00024	1.94199
Arfip1	-1.06767	-0.0944607	-0.708681	0.495718	0.999929	5.63677	5.38643	5.68233	5.36531	5.59327	5.45141
Arfip2	-1.11645	-0.158918	-0.998999	0.342812	0.999929	5.05616	4.72326	4.91981	4.7881	4.89037	4.55449
Arfrp1	1.04312	0.0609087	0.487791	0.636872	0.999929	5.95345	6.04748	5.75656	5.87406	6.11845	5.96082
Igfbp3	3.48185	1.79985	3.68339	0.00468657	0.965354	3.145	1.69465	2.52952	4.81999	4.56291	3.45093
Arglu1	1.05139	0.0722964	0.481519	0.641158	0.999929	4.27161	4.3037	4.34254	4.45061	4.33684	4.35149
Arhgap1	-1.03277	-0.0465166	-0.483209	0.640002	0.999929	8.02181	8.14462	8.12411	8.07206	7.94717	8.13095
Arhgap10	1.05758	0.0807709	0.499078	0.629194	0.999929	4.13236	4.20752	4.45622	4.32371	4.35637	4.35437
Arhgap11a	1.01188	0.0170339	0.113075	0.912349	0.999929	5.89854	6.01469	6.27159	6.121	5.81777	6.27454
Arhgap12	-1.1787	-0.237194	-1.63602	0.13482	0.999929	4.85124	4.61952	4.70563	4.48075	4.4822	4.48633
Arhgap15	-1.02724	-0.0387706	-0.297341	0.772672	0.999929	6.75935	7.015	7.14445	6.98123	6.7573	7.06026
Arhgap17	-1.11402	-0.155775	-0.995897	0.34424	0.999929	4.55334	4.93748	4.86411	4.69347	4.65948	4.569
Arhgap18	1.07343	0.102234	0.867214	0.407414	0.999929	5.67422	5.84979	5.87349	6.01951	5.88381	5.81608
Arhgap19	1.01328	0.01903	0.133254	0.896801	0.999929	5.41367	5.01912	5.15234	5.1405	5.28018	5.20144
Arhgap21	-1.00488	-0.00702324	-0.025191	0.980429	0.999929	3.58666	4.25673	4.03624	4.37569	4.16671	3.46494
Arhgap22	1.27897	0.354987	0.709512	0.495226	0.999929	-0.896376	0.515081	0.613206	0.043347	0.555748	0.719534
Arhgap23	-1.10741	-0.147188	-0.298072	0.772131	0.999929	0.439011	1.21463	1.38697	1.63747	1.09343	-0.000145049
Arhgap24	2.40622	1.26677	2.00918	0.07408	0.999929	-2.14696	0.537275	-0.165776	1.13174	0.523032	0.492095
Arhgap25	1.14521	0.195609	1.35862	0.205968	0.999929	6.50505	6.97451	6.94791	7.00045	6.86623	7.1501
Arhgap26	-1.00147	-0.00211834	-0.00961285	0.992531	0.999929	3.49466	3.85792	3.85429	3.70421	3.44922	4.01076
Arhgap27	1.0387	0.0547856	0.315141	0.759537	0.999929	5.73419	6.35804	5.96633	6.22233	5.83981	6.17546
Arhgap27os3	-1.01958	-0.0279769	-0.0900146	0.930164	0.999929	1.89061	2.17282	1.62148	1.79264	1.64382	2.14857
Arhgap29	-1.20857	-0.273297	-0.612622	0.554654	0.999929	1.54646	0.804956	1.79703	1.54194	1.46866	0.36112
Arhgap30	1.06194	0.0867023	0.811048	0.437388	0.999929	8.0028	8.20565	8.1118	8.32203	8.05225	8.20684
Arhgap31	1.0687	0.0958526	0.395219	0.701499	0.999929	5.60088	5.90442	5.4696	6.36745	5.34416	5.58306
Arhgap35	1.10339	0.141942	0.590876	0.568535	0.999929	3.52183	3.2987	3.06719	3.72907	3.48092	3.14926
Arhgap39	-1.05669	-0.0795492	-0.310301	0.763101	0.999929	3.32671	3.17832	3.27527	3.61638	3.17488	2.80217
Arhgap4	1.16127	0.2157	1.29091	0.227575	0.999929	6.37346	7.07566	6.95236	7.01874	6.9774	7.06493
Arhgap45	1.08646	0.119633	0.828534	0.427901	0.999929	8.98528	9.57464	9.36743	9.52168	9.3463	9.41946
Arhgap5	-1.02832	-0.0402857	-0.15596	0.879362	0.999929	3.99443	3.7981	4.64546	4.42635	4.09711	3.80878
Arhgap6	1.00474	0.00682167	0.0144447	0.988777	0.999929	1.27949	0.0915687	0.592429	0.322412	1.36995	0.290831
Arhgap9	1.06861	0.0957335	0.84439	0.419419	0.999929	7.79028	8.09175	8.10018	8.02111	8.06305	8.18541
Arhgdia	-1.00387	-0.00556855	-0.0605981	0.952948	0.999929	9.67086	9.63783	9.67086	9.76641	9.59826	9.59826
Arhgdib	1.02369	0.0337842	0.353245	0.731696	0.999929	10.6882	10.8477	10.8297	10.7574	10.787	10.9225
Arhgdig	1.53217	0.61558	1.34871	0.209018	0.999929	1.46385	0.212338	0.183386	0.766486	1.67739	1.22453
Arhgef1	1.15091	0.202774	1.39153	0.196107	0.999929	8.88968	9.39984	9.38233	9.56415	9.31416	9.40287
Arhgef10	1.08926	0.123345	0.498466	0.629609	0.999929	3.04883	3.00512	3.19341	3.28624	3.5278	2.86292
Arhgef10l	-1.13888	-0.187618	-0.629095	0.544268	0.999929	2.45156	1.85001	2.13741	1.99152	2.12402	1.75619
Arhgef11	1.19173	0.253054	1.22977	0.248668	0.999929	3.78015	3.82471	3.74365	4.37677	3.9954	3.78618
Arhgef12	-1.05053	-0.071113	-0.339229	0.741892	0.999929	4.50407	4.34744	3.81462	4.02732	4.26928	4.16419
Arhgef16	1.09286	0.128109	0.293826	0.775275	0.999929	1.97588	0.899586	0.684685	1.42672	0.788126	1.63945
Arhgef18	1.00202	0.00290522	0.0144816	0.988748	0.999929	4.37027	5.11209	4.75694	4.91216	4.79626	4.61398
Arhgef2	1.0634	0.0886836	0.866749	0.407656	0.999929	6.63235	6.64584	6.72736	6.87961	6.7159	6.67917
Arhgef25	1.2699	0.344711	0.719265	0.489469	0.999929	1.86675	0.833986	1.57122	2.01459	2.47967	0.879191
Gm49322	2.75722	1.46321	3.62272	0.00516291	0.999929	0.783784	1.14324	0.618267	1.75502	2.22829	2.89651
Arhgef37	-1.22259	-0.289938	-0.702691	0.499277	0.999929	2.8371	1.6032	3.03331	2.51101	2.15928	1.87966
Arhgef39	1.10485	0.143856	0.674457	0.516261	0.999929	3.60528	3.42067	3.64077	3.6192	3.4475	3.95806
Arhgef4	1.24203	0.312703	0.850329	0.416272	0.999929	2.62497	3.39444	2.48351	2.75641	3.8977	2.91469
Arhgef40	-1.02311	-0.0329546	-0.0745217	0.942157	0.999929	3.0537	1.59664	2.6135	2.56333	2.89223	1.71907
Arhgef5	1.17135	0.228177	0.580234	0.575398	0.999929	2.19987	3.31286	2.46954	2.92539	2.24706	3.46494
Arhgef6	1.03627	0.0514068	0.331932	0.747221	0.999929	6.95145	7.51351	7.43894	7.49533	7.19995	7.3678
Arhgef7	-1.06152	-0.0861257	-0.299642	0.770969	0.999929	2.9135	3.45472	3.20342	3.42618	2.56329	3.31269
Arid1a	-1.0133	-0.0190546	-0.12561	0.902686	0.999929	5.95994	6.38464	5.97184	6.17201	5.87851	6.21366
Arid1b	1.06384	0.0892818	0.428527	0.677918	0.999929	5.15703	5.49428	5.59478	5.97254	5.17734	5.38555
Arid2	1.24922	0.321033	1.81672	0.101214	0.999929	4.98936	4.74357	4.68197	5.32234	4.78831	5.23068
Arid3a	1.05166	0.0726674	0.192781	0.851231	0.999929	2.12504	3.23796	3.22581	3.33475	2.33836	3.145
Arid3b	1.48288	0.568399	1.81454	0.10157	0.999929	3.07061	4.10774	2.81638	4.06417	3.7067	4.00426
Arid4a	1.03463	0.0491213	0.350545	0.733657	0.999929	5.85101	6.15139	5.91904	6.16872	6.13167	5.80544
Arid4b	1.01515	0.0216894	0.158276	0.877587	0.999929	5.83376	6.04192	5.72064	6.08195	5.86928	5.73897
Arid5a	-1.08342	-0.115594	-1.22818	0.249238	0.999929	7.43159	7.42841	7.42561	7.25045	7.4158	7.27418
Arid5b	1.01476	0.0211344	0.084842	0.934166	0.999929	4.62109	5.2792	4.36123	5.06456	4.8713	4.49709
Arih1	-1.14414	-0.194259	-1.27783	0.231956	0.999929	6.19293	6.25505	6.44641	6.42446	5.87406	6.01575
Arih2	1.05987	0.0838805	0.692677	0.505261	0.999929	6.41045	6.72736	6.40727	6.60038	6.69413	6.51993
Arl1	-1.06007	-0.0841651	-0.868394	0.406799	0.999929	6.92089	6.87273	6.9449	6.79657	6.92408	6.76798
Arl10	1.01889	0.0269951	0.0683752	0.946919	0.999929	0.690586	0.240014	0.695506	0.934616	0.616611	0.174225
Arl11	-1.26809	-0.34266	-1.1783	0.267639	0.999929	2.98654	2.21421	2.6197	2.30209	2.30853	2.14857
Arl13b	1.31839	0.398772	1.4793	0.171767	0.999929	2.56302	3.41702	3.28825	3.64998	3.2618	3.58221
Arl14ep	-1.23142	-0.300328	-1.8637	0.0938434	0.999929	4.92166	5.33739	4.9192	4.7155	4.85477	4.74481
Arl15	-1.01407	-0.0201574	-0.0916975	0.928863	0.999929	3.33394	3.24154	3.41024	3.58501	3.11224	3.22581
Arl16	1.18644	0.246634	1.28633	0.2291	0.999929	4.45421	4.41293	3.91418	4.3378	4.53494	4.63972
Arl2	1.03761	0.0532593	0.264605	0.797023	0.999929	5.14303	4.49995	4.89891	4.74716	5.19001	4.7496
Arl2bp	1.05228	0.0735161	0.706359	0.497096	0.999929	7.52783	7.73405	7.73351	7.6712	7.8481	7.69895
Arl3	-1.10897	-0.149214	-0.974407	0.354258	0.999929	4.69326	4.48624	4.42411	4.35947	4.42597	4.36464
Arl4a	-1.00345	-0.00497161	-0.0280391	0.978217	0.999929	6.38111	6.66646	6.22692	6.07659	6.44908	6.72548
Arl4c	1.2981	0.376401	1.39044	0.196427	0.999929	2.386	2.88982	2.53306	2.7	2.95754	3.26815
Arl4d	1.00604	0.00868486	0.0226436	0.982408	0.999929	0.947894	0.685244	0.290831	0.886187	0.748932	0.347551
Arl5a	-1.017	-0.0243157	-0.17094	0.867894	0.999929	7.48287	7.88435	7.87306	7.89568	7.51317	7.75964
Arl5b	1.2115	0.276793	1.09773	0.299638	0.999929	2.68551	3.08846	3.19341	3.27602	2.97822	3.513
Arl5c	1.13129	0.177972	1.09891	0.299151	0.999929	4.62281	4.92225	5.0512	5.11524	4.84846	5.15737
Arl6	-1.18223	-0.241514	-1.32361	0.216913	0.999929	3.82836	3.81563	3.97839	3.51394	3.66751	3.6994
Arl6ip1	1.01933	0.0276236	0.279816	0.785678	0.999929	9.73379	9.88267	9.95272	9.8577	9.81906	9.97507
Arl6ip4	-1.03369	-0.0477973	-0.445703	0.665899	0.999929	6.198	5.99794	6.11895	6.0222	6.06716	6.07244
Arl6ip5	-1.03261	-0.0463	-0.27126	0.792054	0.999929	6.83595	7.39019	7.20521	7.21822	6.79335	7.2805
Arl6ip6	-1.13989	-0.188899	-1.25384	0.240179	0.999929	4.53123	4.67374	4.6296	4.28518	4.45137	4.52429
Arl8a	-1.0932	-0.128561	-0.997624	0.343445	0.999929	5.33037	5.18497	5.23246	5.14565	5.21868	5.00827
Arl8b	-1.09703	-0.133601	-0.9537	0.364112	0.999929	6.81406	6.49865	6.69628	6.51461	6.77754	6.32413
Armc1	-1.00756	-0.0108621	-0.0864708	0.932906	0.999929	6.35302	5.98566	6.18629	6.13704	6.26739	6.08217
Armc10	1.04209	0.0594772	0.443699	0.667297	0.999929	5.44259	5.55808	5.63976	5.40078	5.65725	5.74804
Armc2	-1.12232	-0.166487	-0.42815	0.678184	0.999929	0.837183	1.00722	1.82565	0.795419	1.35286	1.02315
Armc3	-1.09933	-0.136623	-0.439367	0.670322	0.999929	1.37642	1.58962	1.86821	1.408	1.41323	1.59122
Armc5	-1.16124	-0.215663	-1.41266	0.189994	0.999929	5.02641	5.32862	4.93188	4.99792	4.83994	4.83398
Armc6	1.09737	0.13405	0.525208	0.611599	0.999929	2.93411	3.47633	3.66197	3.50912	3.21958	3.72362
Armc7	1.18325	0.242758	1.76106	0.110641	0.999929	5.24362	5.4191	5.18737	5.41273	5.72759	5.46529
Armc8	-1.01066	-0.0153032	-0.143195	0.889158	0.999929	5.7364	5.7207	5.74979	5.7041	5.69502	5.75586
Armc9	-1.29672	-0.374863	-1.49454	0.167819	0.999929	3.17892	3.6303	3.87826	3.38888	3.26845	2.96591
Armcx1	-1.01198	-0.0171798	-0.0513509	0.96012	0.999929	1.5379	1.73172	1.44918	1.65363	1.93933	1.14682
Armcx2	-1.07484	-0.104127	-0.276819	0.787909	0.999929	3.54388	2.47967	3.01462	3.09641	3.42594	2.2482
Armcx3	1.10957	0.149997	0.82231	0.431261	0.999929	4.39542	4.16424	4.34726	4.24685	4.32863	4.71183
Armcx4	-1.17484	-0.232468	-0.594362	0.566297	0.999929	0.633587	1.54646	1.16768	1.08018	0.491488	1.09199
Armcx5	1.15771	0.211276	0.756452	0.46791	0.999929	2.6215	3.43717	2.98654	3.49031	2.91779	3.30722
Armh3	1.12043	0.164047	0.878095	0.401775	0.999929	3.84895	3.98675	4.01631	4.17718	4.33349	3.89057
Armt1	1.01242	0.0178077	0.0984997	0.923604	0.999929	4.70028	4.6424	4.91981	4.50706	4.68323	5.06589
Arnt	1.01146	0.0164421	0.136911	0.893988	0.999929	5.74069	5.94976	5.77751	5.95329	5.72264	5.84937
Arnt2	1.12347	0.16796	0.504407	0.625585	0.999929	3.09814	3.88344	3.39834	4.14026	2.93537	3.8155
Arntl	1.02578	0.0367184	0.222645	0.828574	0.999929	5.21743	5.57763	5.38376	5.38506	5.1863	5.69761
Arpc1a	1.0382	0.0540822	0.476465	0.644622	0.999929	6.04236	5.84903	6.07199	6.07148	6.08599	5.96549
Arpc1b	-1.01276	-0.0182881	-0.185543	0.856744	0.999929	10.2315	10.1331	10.1602	10.0263	10.1602	10.2828
Arpc2	1.03403	0.0482815	0.483432	0.639849	0.999929	10.268	10.2828	10.2439	10.1602	10.3345	10.4444
Arpc3	-1.09235	-0.127429	-1.1728	0.269734	0.999929	8.20007	8.2347	8.31644	8.26029	7.93642	8.17091
Arpc4	-1.01958	-0.0279735	-0.289555	0.778441	0.999929	8.42157	8.49004	8.58093	8.54762	8.36952	8.4911
Arpc5	-1.05549	-0.0779104	-0.841248	0.42109	0.999929	9.82405	9.78699	9.88267	9.68315	9.8577	9.71922
Arpc5l	-1.0051	-0.00733366	-0.0672479	0.947793	0.999929	7.40204	7.28409	7.24968	7.14109	7.33071	7.43774
Arpin	-1.03125	-0.0443889	-0.126984	0.901628	0.999929	2.69575	2.21184	2.83245	2.01459	3.20248	2.38751
Arpp19	1.01381	0.0197841	0.15023	0.883757	0.999929	7.16351	6.71962	6.99679	6.84469	6.99925	7.08237
Arrb1	1.06157	0.0862021	0.274515	0.789626	0.999929	3.98274	4.93155	3.84876	4.5969	3.85129	4.60589
Nr4a1	1.36111	0.444781	3.58104	0.00551938	0.999929	8.76164	8.96414	9.18251	9.53975	9.40432	9.29936
Arrdc1	1.07727	0.107378	0.721421	0.488203	0.999929	7.0567	7.544	7.0453	7.26731	7.22085	7.4835
Arrdc2	1.07716	0.107237	0.468061	0.650403	0.999929	3.42888	3.79567	3.10994	3.61638	3.4857	3.58876
Arrdc3	1.2493	0.32112	1.47803	0.172101	0.999929	4.01821	4.18799	4.49659	4.53802	4.93762	4.25388
Arrdc4	1.00216	0.00311043	0.0129015	0.989976	0.999929	4.0246	5.02581	4.39849	4.39619	4.53606	4.58994
Arsa	-1.09101	-0.125669	-0.844026	0.419613	0.999929	5.13539	4.83894	4.88841	4.92166	4.88057	4.68918
Arsb	-1.10075	-0.138492	-0.970614	0.356048	0.999929	5.82647	5.63591	5.83751	5.77709	5.35442	5.72246
Arsg	-1.16762	-0.223567	-0.638789	0.53821	0.999929	4.71396	3.70647	4.08108	4.30098	4.36943	3.22907
Arsk	1.0839	0.116236	0.464119	0.653122	0.999929	2.63063	2.89563	2.38254	2.74032	2.78787	2.75641
Art2b	-1.29097	-0.368451	-1.11375	0.293051	0.999929	2.75784	3.08846	3.83867	2.60535	2.65271	3.25212
Art3	-1.21444	-0.280296	-0.908888	0.386116	0.999929	3.5709	2.5994	3.03536	2.74843	3.08613	2.51306
Arv1	1.01106	0.0158627	0.0655199	0.949132	0.999929	2.64154	2.91072	2.8671	2.93327	2.96445	2.62065
Arvcf	-1.03905	-0.0552586	-0.105913	0.917877	0.999929	2.36356	0.274725	1.4036	1.66821	1.1895	0.946032
Arxes2	-1.30262	-0.381412	-1.44306	0.181481	0.999929	3.30646	3.62354	3.40528	2.9798	2.64704	3.506
As3mt	1.16302	0.217878	0.699292	0.501303	0.999929	1.32926	2.02631	1.57122	1.90612	1.82369	1.88633
Asah1	-1.11279	-0.154187	-1.10583	0.296294	0.999929	7.10048	6.64917	6.89927	6.71962	6.89659	6.57086
Asah2	-2.13262	-1.09263	-1.68778	0.124282	0.999929	0.633587	-0.0215624	0.515081	-1.97936	0.82825	-0.981714
Asap1	1.03114	0.0442463	0.164249	0.873012	0.999929	4.27653	4.77899	4.76946	5.07457	4.9215	4.08968
Asap2	1.47203	0.557807	2.02462	0.07223	0.999929	1.99994	1.91585	1.60852	2.51742	2.32114	2.36484
Asb1	1.16524	0.220625	1.02238	0.332186	0.999929	3.32965	3.73245	3.95552	3.77281	4.08461	3.85429
Asb13	1.07879	0.109409	0.540014	0.601743	0.999929	4.47546	3.92671	4.36186	4.15278	4.59248	4.31405
Asb2	-1.11053	-0.151254	-1.1565	0.276017	0.999929	6.3961	6.86433	6.67359	6.4423	6.49951	6.5475
Asb3	-1.1037	-0.142349	-1.00032	0.342206	0.999929	5.48457	5.67525	5.6317	5.36808	5.28152	5.68905
Asb6	1.1153	0.157437	1.36147	0.205098	0.999929	5.7005	5.68868	5.6549	5.735	5.79946	5.96736
Asb7	1.08559	0.118478	0.37999	0.712395	0.999929	2.46592	3.12599	2.18732	2.56929	2.56855	3.00552
Asb8	1.00744	0.0106897	0.0837842	0.934985	0.999929	5.69286	5.56253	5.58596	5.70201	5.42447	5.72325
Ascc1	1.06127	0.0857975	0.573292	0.5799	0.999929	4.87343	4.74695	4.837	4.72215	4.86463	5.08911
Ascc2	1.0312	0.0443276	0.432153	0.675373	0.999929	6.55915	6.48941	6.63899	6.53427	6.70137	6.58428
Ascc3	1.11291	0.154332	1.0663	0.312905	0.999929	4.59016	4.81982	4.85336	5.02954	4.85173	4.86261
Asf1a	-1.08366	-0.115906	-0.707521	0.496406	0.999929	6.14991	5.77399	5.77792	5.50422	6.03449	5.80426
Asf1b	-1.08231	-0.114115	-0.879964	0.400812	0.999929	8.20087	8.02111	8.10299	7.76506	7.96736	8.24501
Kctd21	4.14138	2.05011	3.56347	0.00567725	0.999929	0.242283	-0.243884	-1.44744	0.99085	2.44471	1.31849
Ash2l	1.01217	0.0174554	0.173421	0.865998	0.999929	7.52741	7.29219	7.35826	7.43851	7.43672	7.35402
Asl	-1.05859	-0.0821504	-0.820076	0.432472	0.999929	6.60907	6.68851	6.67038	6.49648	6.67561	6.55406
Asna1	-1.06234	-0.0872391	-0.681716	0.511862	0.999929	5.72693	5.56314	5.78059	5.76176	5.47842	5.55947
Asns	1.20511	0.269161	0.940279	0.370604	0.999929	8.01218	7.05182	7.20359	7.6956	8.19803	7.1828
Asnsd1	1.0114	0.0163596	0.149688	0.884173	0.999929	6.34724	6.46928	6.61451	6.55394	6.42666	6.49963
Asph	1.13737	0.185708	0.500257	0.628395	0.999929	5.14644	3.7222	4.59562	4.59288	5.26888	4.14931
Aspm	-1.11192	-0.153053	-0.979579	0.351828	0.999929	5.04874	4.88151	4.9241	4.87467	4.52845	4.95023
Aspscr1	1.03096	0.0439942	0.446766	0.665158	0.999929	6.75329	6.83005	6.92615	6.86433	6.94147	6.8389
Asrgl1	1.04565	0.0643934	0.488615	0.63631	0.999929	5.55567	5.45638	5.47338	5.37598	5.54046	5.73419
Ass1	-1.02917	-0.0414797	-0.287168	0.780213	0.999929	6.08364	6.59513	6.39114	6.45017	6.19709	6.31363
Aste1	1.02718	0.0386913	0.228991	0.82378	0.999929	4.47141	4.16619	4.11827	4.36817	4.21003	4.27536
Asxl1	1.18985	0.250779	1.43642	0.183312	0.999929	5.90685	6.57852	6.10406	6.61913	6.26233	6.48292
Asxl2	1.03242	0.0460308	0.333553	0.746036	0.999929	5.39765	5.64743	5.28657	5.46435	5.62261	5.4162
Atad1	1.01854	0.0265021	0.247577	0.809784	0.999929	6.21996	6.1323	6.31128	6.33518	6.20451	6.20116
Atad2	-1.01913	-0.027338	-0.201875	0.844315	0.999929	6.26497	6.48194	6.69879	6.49543	6.57921	6.30434
Atad2b	-1.05044	-0.0709906	-0.328184	0.749964	0.999929	4.20642	4.11587	4.34334	4.47774	3.69609	4.23494
Atad3a	1.07558	0.105112	0.611466	0.555386	0.999929	6.46126	5.86456	6.17566	6.08496	6.52789	6.19129
Atad5	-1.04962	-0.0698712	-0.380774	0.711833	0.999929	4.55091	4.2405	4.29733	4.32802	4.01317	4.474
Atat1	-1.04846	-0.0682705	-0.227552	0.824867	0.999929	2.45515	2.26745	1.96899	2.3642	2.36633	1.80539
Atcay	-1.27608	-0.351721	-1.23116	0.248173	0.999929	3.22711	3.88344	4.14315	3.56125	3.00591	3.61575
Ate1	1.12291	0.167242	1.17352	0.269459	0.999929	5.53546	5.39681	5.27704	5.35396	5.75056	5.60282
Atf1	-1.15343	-0.205927	-1.21298	0.254734	0.999929	5.37458	5.21868	5.20783	5.2	4.68178	5.25445
Atf2	-1.01555	-0.0222641	-0.182191	0.859301	0.999929	5.50464	5.52754	5.55239	5.53816	5.6335	5.36788
Atf3	1.07132	0.099387	0.553466	0.592861	0.999929	5.16834	4.83642	4.99301	5.38224	5.1444	4.79329
Atf4	1.06254	0.0875119	0.639465	0.537789	0.999929	6.50617	6.62589	6.36	6.84469	6.51882	6.40727
Atf6	1.12566	0.170771	1.39807	0.194198	0.999929	5.33212	5.32195	5.34893	5.39494	5.47691	5.62579
Atf6b	1.04301	0.0607544	0.608444	0.557305	0.999929	6.26312	6.31647	6.29032	6.41534	6.35663	6.28697
Atf7	1.03064	0.0435469	0.166636	0.871186	0.999929	3.85669	3.57438	2.98276	3.37787	3.39695	3.72849
Atf7ip	1.10804	0.148011	1.2296	0.248729	0.999929	6.23921	6.48831	6.24395	6.62755	6.4244	6.37946
Atg10	-1.15534	-0.208323	-0.926525	0.377344	0.999929	3.24547	3.7679	3.59003	3.35053	3.50938	3.1863
Atg101	1.04241	0.0599209	0.52433	0.612186	0.999929	6.34487	6.38318	6.34866	6.23469	6.55878	6.46353
Atg12	-1.01317	-0.0188713	-0.152355	0.882126	0.999929	5.3876	5.64475	5.57789	5.49822	5.60428	5.47273
Tug1	1.3531	0.436273	3.54669	0.00583249	0.999929	5.88909	5.64617	5.94113	6.19435	6.37946	6.20295
Atg14	-1.02404	-0.0342733	-0.13604	0.894658	0.999929	3.86547	4.52433	4.03811	3.92038	4.60936	3.90812
Atg16l1	1.23181	0.300779	2.07443	0.0665606	0.999929	5.32242	5.07593	5.21325	5.4809	5.30154	5.68641
Atg16l2	1.06545	0.0914652	0.539484	0.602094	0.999929	5.56559	6.18136	5.68602	5.82751	5.82695	6.06877
Atg2a	-1.03264	-0.0463314	-0.166121	0.87158	0.999929	4.9233	5.96593	5.39371	5.82671	4.9526	5.41367
Atg2b	1.28562	0.362459	1.94255	0.082587	0.999929	4.16322	4.84085	4.64318	5.00184	4.97517	4.81982
Atg3	-1.00165	-0.00237235	-0.0210092	0.983678	0.999929	6.99985	6.78997	6.82548	6.77583	7.03051	6.80257
Atg4a	1.03576	0.0506918	0.394357	0.702114	0.999929	5.75699	5.60029	5.54433	5.50563	5.79597	5.74185
Atg4b	1.06683	0.0933305	0.797199	0.445002	0.999929	6.23609	6.49393	6.31083	6.30149	6.51215	6.51288
Atg4c	1.45593	0.541943	0.973218	0.354818	0.999929	1.17697	-1.02643	0.710108	0.695506	1.02442	0.673278
Atg4d	-1.02294	-0.0327192	-0.261122	0.799629	0.999929	5.84001	5.83597	5.70941	5.57962	5.78861	5.90552
Atg5	-1.02227	-0.0317718	-0.276892	0.787855	0.999929	6.03367	6.17585	6.0348	6.04054	5.92649	6.17504
Atg7	1.00358	0.00516123	0.0447812	0.965218	0.999929	6.18136	6.2312	6.27827	6.28022	6.05625	6.35775
Atg9a	1.04041	0.0571541	0.400448	0.697774	0.999929	5.21325	5.33253	5.38555	5.55638	5.13965	5.40104
Atg9b	1.13891	0.187649	0.540207	0.601615	0.999929	1.73548	1.91714	1.68992	1.93859	1.41876	2.48351
Atic	-1.11376	-0.155444	-0.783448	0.452648	0.999929	3.82063	3.87189	3.84708	3.87732	3.38637	3.78657
Atl1	1.12644	0.171765	0.463303	0.653686	0.999929	3.62472	2.17639	2.91546	2.92446	3.47385	2.79084
Atl2	-1.03721	-0.0527127	-0.411386	0.69001	0.999929	5.45828	5.33118	5.54822	5.52235	5.29297	5.35561
Atl3	-1.02972	-0.0422541	-0.196322	0.848536	0.999929	4.02108	4.2547	4.18971	3.83658	3.93253	4.50748
Atm	1.31732	0.39761	1.65159	0.131568	0.999929	2.96913	3.56069	2.87223	3.50707	3.49866	3.6254
Atmin	1.07316	0.10187	0.645595	0.53398	0.999929	5.57843	6.08042	5.83652	6.12587	5.73085	5.9618
Atn1	-1.30169	-0.380386	-1.11232	0.293632	0.999929	1.8083	2.49732	2.48838	2.01994	1.40214	2.21107
Atox1	-1.01952	-0.027892	-0.217345	0.832584	0.999929	5.83597	5.62165	5.92283	5.63003	5.78425	5.85794
Atp10a	-1.0881	-0.121811	-0.627682	0.545154	0.999929	5.92738	6.0786	6.19862	6.24817	5.44813	6.11845
Atp10d	1.26299	0.336838	1.54366	0.155631	0.999929	4.62436	4.77238	4.46789	4.99032	4.50111	5.33148
Atp11a	1.01051	0.0150846	0.0673598	0.947706	0.999929	5.44632	5.05455	5.32251	5.34266	5.74606	4.82958
Atp11b	1.14647	0.197202	1.21201	0.255089	0.999929	6.73708	6.81613	7.24818	7.02554	6.96179	7.39403
Atp11c	1.35621	0.439584	1.72331	0.117488	0.999929	3.53757	2.95244	3.72773	3.71115	4.13752	3.67049
Atp13a1	1.03087	0.0438654	0.488623	0.636304	0.999929	7.59066	7.55267	7.56605	7.5533	7.63378	7.65301
Atp13a2	-1.08412	-0.116529	-0.743071	0.475596	0.999929	6.77931	6.67517	6.95314	7.04187	6.54516	6.47656
Atp13a3	-1.05005	-0.0704588	-0.353104	0.731799	0.999929	5.0834	5.41171	5.06351	5.54983	5.04156	4.82198
Atp1a1	-1.07323	-0.101959	-0.426353	0.679447	0.999929	6.75458	6.46465	7.22275	7.2057	6.5919	6.34502
Atp1a3	1.53837	0.621405	1.72329	0.117492	0.999929	0.979565	2.23609	1.82565	2.32648	2.53352	2.13681
Atp1b3	1.01509	0.0216095	0.218068	0.832036	0.999929	8.718	8.75746	8.90658	8.92344	8.75316	8.77043
Atp23	-1.06197	-0.0867424	-0.411944	0.689614	0.999929	4.02951	3.6595	4.06767	3.5709	3.81087	4.03883
Atp2a2	1.1087	0.148868	1.12224	0.289601	0.999929	7.89055	8.00313	8.00454	8.40675	7.90788	8.03147
Atp2a3	1.02241	0.031978	0.172979	0.866335	0.999929	7.53318	8.15725	8.08157	8.25327	7.72345	7.89526
Atp2b1	1.21783	0.284308	1.7504	0.112537	0.999929	6.12534	6.75427	6.58145	6.94041	6.64105	6.75027
Atp2b4	-1.00847	-0.0121733	-0.058287	0.95474	0.999929	3.88236	4.41893	3.82825	4.17365	3.92582	4.04226
Atp2c1	1.00656	0.00943196	0.0869174	0.93256	0.999929	6.55099	6.41534	6.69333	6.53183	6.53834	6.6083
Atp5a1	1.03512	0.0498028	0.478018	0.643557	0.999929	10.1999	9.90745	10.1331	10.168	10.061	10.1602
Atp5b	1.00752	0.0108131	0.120362	0.906729	0.999929	10.8884	10.8297	10.9225	10.9777	10.8477	10.8477
Atp5c1	-1.03451	-0.0489461	-0.538185	0.602956	0.999929	8.85434	8.72554	8.75316	8.66584	8.77043	8.74939
Atp5d	-1.04797	-0.0675965	-0.680215	0.512769	0.999929	7.88588	8.0009	8.02695	8.0146	7.80063	7.89609
Atp5e	-1.00356	-0.00513094	-0.0402832	0.96871	0.999929	6.39316	6.10506	6.49163	6.22516	6.32787	6.4023
Atp5f1	-1.0306	-0.04348	-0.406983	0.693131	0.999929	8.66584	8.45968	8.48258	8.38985	8.63751	8.45021
Atp5g1	1.03867	0.0547415	0.361901	0.725427	0.999929	7.90004	7.33333	7.62013	7.53892	7.85845	7.61741
Atp5g2	-1.09768	-0.134459	-1.06012	0.315565	0.999929	5.56824	5.47401	5.74502	5.50648	5.35034	5.50785
Atp5g3	-1.01113	-0.0159723	-0.158194	0.87765	0.999929	8.3633	8.21803	8.33474	8.42256	8.19064	8.25412
Atp5h	-1.0049	-0.00705448	-0.0727407	0.943537	0.999929	7.4871	7.3268	7.51781	7.41755	7.48114	7.41067
Atp5j	-1.04246	-0.0599889	-0.49541	0.631684	0.999929	8.15399	7.85732	7.98694	7.74732	8.07206	7.99639
Atp5j2	-1.00989	-0.0141941	-0.127213	0.901451	0.999929	6.90869	6.64641	6.90576	6.72055	6.87851	6.81255
Atp5k	1.01608	0.0230107	0.130314	0.899064	0.999929	4.67643	4.48017	4.89079	4.48797	4.65335	4.91703
Atp5l	-1.01756	-0.0251134	-0.241269	0.814527	0.999929	7.21607	7.03957	7.04343	6.95751	7.12253	7.1394
Atp5mpl	1.00019	0.000275925	0.0016115	0.998748	0.999929	6.50811	5.83674	6.11054	6.05207	6.32898	6.06066
Atp5o	1.01976	0.028233	0.186918	0.855696	0.999929	8.34402	7.82809	8.13882	7.96205	8.35696	8.07447
Atp5s	1.01415	0.020264	0.0641501	0.950194	0.999929	3.73147	3.00916	3.61091	2.95732	4.06068	3.36791
Atp6ap1	-1.03877	-0.0548755	-0.511698	0.620665	0.999929	8.03147	8.08624	8.06305	7.97364	8.18784	7.85788
Atp6ap2	-1.15407	-0.206731	-2.01214	0.0737212	0.999929	6.78382	6.74458	6.81812	6.51161	6.71027	6.50909
Atp6v0a1	1.20806	0.272697	0.924231	0.378477	0.999929	6.22173	5.07342	6.19167	6.11302	6.41847	5.74464
Atp6v0a2	1.04098	0.0579415	0.581642	0.574488	0.999929	7.26036	7.29432	7.38204	7.34843	7.4871	7.27778
Atp6v0b	1.01456	0.0208532	0.108206	0.916106	0.999929	7.4542	6.81127	7.07143	6.94409	7.50162	6.95236
Atp6v0c	-1.09052	-0.125017	-0.703357	0.49888	0.999929	8.59506	8.08328	8.3495	8.36618	8.44257	7.84683
Atp6v0d1	-1.12262	-0.16687	-1.50207	0.165898	0.999929	6.5493	6.38225	6.29402	6.19373	6.32413	6.2077
Atp6v0d2	-1.49769	-0.582734	-0.898147	0.391528	0.999929	1.57402	2.52138	1.3282	-0.39984	2.4485	1.66762
Atp6v0e	-1.04083	-0.0577391	-0.530264	0.608224	0.999929	7.7833	7.67768	7.67471	7.47127	7.78497	7.70525
Atp6v0e2	1.08769	0.121262	0.424693	0.680615	0.999929	5.65821	4.62913	5.30966	5.24897	5.79894	4.91236
Atp6v1a	1.12627	0.171548	1.19602	0.260981	0.999929	7.18931	6.87422	6.95993	7.33897	7.30779	6.89555
Atp6v1b2	1.05987	0.0838806	0.431271	0.675992	0.999929	8.19635	7.61357	7.96736	7.78497	8.42256	7.82128
Atp6v1c1	1.03452	0.0489671	0.398955	0.698837	0.999929	7.38739	7.11642	7.40316	7.21675	7.52741	7.30779
Atp6v1d	-1.06648	-0.092857	-0.778085	0.455654	0.999929	7.72212	7.47142	7.63854	7.45167	7.71617	7.38684
Atp6v1e1	-1.02132	-0.0304413	-0.199574	0.846064	0.999929	7.67655	7.21307	7.46867	7.46418	7.63521	7.16931
Atp6v1f	-1.03192	-0.0453317	-0.409347	0.691455	0.999929	7.76202	7.62169	7.58679	7.4835	7.78642	7.56525
Atp6v1g1	1.00437	0.00629745	0.0280419	0.978215	0.999929	8.40373	7.58044	7.99735	7.8122	8.42157	7.76578
Atp6v1g2	-1.02385	-0.0340056	-0.0901233	0.93008	0.999929	1.93528	2.29152	2.17806	2.23586	1.3114	2.68181
Atp6v1h	1.11114	0.152041	1.37323	0.20154	0.999929	6.61268	6.65364	6.82107	6.77341	6.77583	6.9864
Atp7a	1.35191	0.434995	1.72013	0.118081	0.999929	5.44442	4.5235	4.6635	5.32838	5.63908	4.97052
Atp8a1	1.20867	0.273415	1.17919	0.267301	0.999929	3.34757	3.73987	3.87989	3.6254	4.25192	3.93956
Atp8a2	1.80005	0.848037	1.89795	0.0887873	0.999929	0.463709	0.0160258	0.947894	1.05051	2.03421	0.916263
Atp8b2	1.10591	0.145236	0.966551	0.357973	0.999929	6.74334	7.22713	7.15826	7.3002	6.97112	7.29572
Atp8b4	-1.52332	-0.607217	-2.03613	0.0708803	0.999929	2.79677	2.87629	2.92969	2.84062	1.87582	2.0821
Atp9a	-1.00662	-0.00952071	-0.036471	0.97167	0.999929	5.45521	4.94505	5.27822	5.04194	5.86444	4.78743
Ifitm1	4.81066	2.26624	3.51451	0.00614259	0.999929	-0.474899	-0.211561	-2.52996	1.86326	1.25586	0.582085
Atpaf1	-1.0251	-0.0357633	-0.244984	0.811732	0.999929	6.15571	5.6953	5.90124	5.72838	6.03303	5.86708
Atpaf2	-1.04575	-0.0645317	-0.459833	0.656085	0.999929	6.13114	5.9337	5.87952	5.66599	5.96593	6.09545
Atpif1	1.01358	0.019465	0.148614	0.884997	0.999929	6.91297	6.6083	6.84888	6.5963	6.97041	6.85345
Atr	-1.16183	-0.216394	-0.858982	0.411716	0.999929	4.34025	4.78743	4.66221	4.74942	3.76907	4.59438
Atraid	-1.03007	-0.0427491	-0.379384	0.71283	0.999929	6.05681	6.08104	6.04054	5.88381	6.1586	6.01233
Atrip	-1.01086	-0.0155894	-0.101242	0.921484	0.999929	5.09475	5.06456	5.17501	4.85906	5.05139	5.33614
Atrn	1.1239	0.168517	0.680297	0.51272	0.999929	3.41177	3.71537	3.97281	4.2058	3.99323	3.49173
Atrnl1	1.41304	0.498806	1.30246	0.223761	0.999929	1.83112	1.29847	0.883355	1.84203	2.31633	1.402
Atrx	1.04749	0.0669298	0.620094	0.549929	0.999929	7.01007	7.04674	6.90159	6.993	7.21607	6.95652
Atxn1	-1.22472	-0.292452	-0.982919	0.350265	0.999929	2.94457	3.65575	3.10994	3.08398	2.47228	3.26896
Atxn10	-1.07447	-0.103626	-1.0713	0.310766	0.999929	7.96359	7.76202	7.83357	7.77999	7.7764	7.69157
Atxn1l	-1.389	-0.474051	-1.24971	0.241618	0.999929	1.13174	2.19063	1.3785	1.09657	1.24324	1.01372
Atxn2	1.04019	0.0568498	0.270977	0.792265	0.999929	4.69726	4.52797	4.55646	4.8015	4.99412	4.22471
Atxn2l	1.02387	0.0340373	0.201804	0.844369	0.999929	5.21255	5.79338	5.50136	5.75366	5.45494	5.44475
Atxn3	1.0424	0.0599103	0.284076	0.78251	0.999929	3.59481	3.53757	3.73581	3.74715	3.36209	3.88236
Atxn7	-1.03072	-0.0436584	-0.186074	0.85634	0.999929	3.47234	4.04924	3.84384	4.0102	3.41087	3.83063
Atxn7l1	-1.033	-0.0468342	-0.274111	0.789927	0.999929	5.56468	6.06394	5.58938	5.6969	5.48069	5.90124
Atxn7l2	-1.01177	-0.0168842	-0.0577022	0.955194	0.999929	3.02726	3.15369	3.0224	3.08096	2.46756	3.52183
Atxn7l3	-1.14637	-0.197073	-1.1039	0.297087	0.999929	4.12555	4.51992	4.49585	4.27099	4.03614	4.25148
Atxn7l3b	1.01991	0.0284478	0.231632	0.821787	0.999929	6.18113	6.25135	5.89589	6.08809	6.15741	6.17303
AU020206	-1.24703	-0.318492	-2.24314	0.0503643	0.999929	5.63976	5.7109	5.30552	5.25748	5.20356	5.24897
AU022252	1.04004	0.0566331	0.274378	0.789728	0.999929	4.01353	4.09342	3.86579	4.12098	4.35935	3.74209
AU040320	-1.08678	-0.120054	-0.588654	0.569964	0.999929	6.04192	5.39681	5.34578	5.42901	5.74069	5.26072
AU041133	1.0964	0.132773	0.436408	0.672392	0.999929	1.85494	1.58081	1.46866	1.86326	1.91541	1.54536
Auh	-1.02883	-0.0410111	-0.319849	0.756077	0.999929	5.40078	5.57974	5.41994	5.28448	5.45044	5.54006
Aunip	-1.10178	-0.13984	-0.443771	0.667246	0.999929	2.92969	2.94948	2.91049	2.64409	2.22561	3.39444
Aup1	-1.00914	-0.0131245	-0.148553	0.885044	0.999929	8.18286	8.17091	8.18989	8.12765	8.23063	8.14641
Aurka	-1.03182	-0.0451864	-0.393722	0.702567	0.999929	7.26291	6.94791	7.19914	6.99596	7.08643	7.18331
Aurkaip1	1.0201	0.02871	0.25029	0.807747	0.999929	6.93015	6.82455	6.87537	6.71639	6.91871	7.07172
Aurkb	-1.05804	-0.0813916	-0.716127	0.491317	0.999929	7.51277	7.27418	7.5666	7.29649	7.31175	7.49506
Aven	1.03244	0.0460518	0.376683	0.714771	0.999929	5.48244	5.48457	5.51401	5.5882	5.37837	5.63566
Megf10	3.17617	1.66729	3.42102	0.00714494	0.999929	-1.49045	0.0160258	0.0318649	1.52868	1.16768	0.94365
Avl9	1.13698	0.185203	1.21256	0.254888	0.999929	4.97426	4.98612	5.01345	5.41356	5.2018	4.94752
Avpi1	-1.03607	-0.0511213	-0.242627	0.813505	0.999929	4.06203	3.95598	3.65387	3.71407	4.15948	3.68632
AW011738	1.39582	0.481116	1.23472	0.246904	0.999929	1.52342	1.30331	0.290831	1.61956	1.49242	1.46579
AW112010	-1.118	-0.160915	-1.29053	0.227699	0.999929	9.92248	10.2214	10.1419	9.83616	9.81333	10.1532
AW146154	1.00105	0.0015173	0.00536165	0.995834	0.999929	2.84903	3.47302	3.0718	2.75641	3.57898	3.12491
AW209491	1.09697	0.13352	0.726778	0.485064	0.999929	4.83249	4.50042	4.35923	4.42934	4.84846	4.7888
AW549877	1.32376	0.40464	1.96291	0.0798936	0.999929	4.46392	4.12419	4.02662	4.52662	4.96154	4.37098
AW554918	-1.21661	-0.282871	-0.79239	0.447666	0.999929	2.71016	2.6197	2.95017	2.49097	1.70403	3.1156
Axin1	-1.01398	-0.0200274	-0.100464	0.922086	0.999929	6.55684	7.14888	6.88649	7.11316	6.42406	6.99596
Axin2	1.24749	0.31903	0.841115	0.421161	0.999929	0.439011	1.44728	0.947894	1.40126	1.44042	1.03155
Axl	-1.09682	-0.133321	-0.629028	0.54431	0.999929	6.75027	7.44924	7.08471	7.26394	6.54451	7.07877
Azgp1	1.26749	0.341977	0.715844	0.491484	0.999929	3.6303	1.75957	2.6135	3.42278	3.31584	2.29569
Azi2	-1.02317	-0.0330525	-0.279186	0.786147	0.999929	6.28622	6.51402	6.62913	6.45313	6.36215	6.51337
Azin1	-1.05787	-0.0811566	-0.413019	0.688854	0.999929	5.60947	5.99773	6.20253	6.22173	5.55491	5.80049
B130021K23Rik	1.51755	0.601739	1.22401	0.250734	0.999929	-0.353071	0.785411	-0.887865	0.370736	0.426149	0.605388
B130055M24Rik	-1.46025	-0.546218	-1.73057	0.116141	0.999929	1.60154	2.23693	1.94636	1.4036	1.3157	1.45158
B230118H07Rik	1.00478	0.00688089	0.0167122	0.987016	0.999929	3.51227	2.15856	3.05124	2.91616	3.52554	2.31411
B230217C12Rik	-1.39251	-0.477688	-1.21197	0.255104	0.999929	1.51413	1.11713	1.09422	0.227504	1.35961	0.707667
B230219D22Rik	-1.07059	-0.0984042	-0.584673	0.572529	0.999929	4.6424	4.47521	4.3946	4.45477	4.59407	4.20187
B230307C23Rik	1.05782	0.0810951	0.345078	0.737631	0.999929	3.27303	3.03082	2.95872	2.8789	3.31584	3.28417
B230354K17Rik	1.41465	0.500443	1.74047	0.11433	0.999929	2.07731	3.05494	2.55237	2.98249	3.20162	3.067
B2m	-1.15587	-0.208978	-1.78877	0.105852	0.999929	11.1018	11.258	11.3397	11.1875	10.8297	11.0552
B3galnt2	1.00708	0.0101819	0.053147	0.958727	0.999929	5.19985	4.86791	5.11468	4.88841	4.80525	5.43395
B3galt4	-1.07489	-0.104191	-0.433186	0.674649	0.999929	3.31408	3.63954	3.22842	3.08942	3.14056	3.61211
B3galt5	1.30504	0.384091	0.736417	0.479448	0.999929	0.94365	2.23055	1.04964	0.779923	2.29456	2.32551
B3galt6	-1.16623	-0.221852	-1.23092	0.248257	0.999929	4.21371	4.1442	3.87826	3.78378	3.84764	3.92941
B3gat3	-1.01689	-0.024164	-0.166313	0.871433	0.999929	4.94961	5.18044	5.15538	5.02196	4.9264	5.24735
Ankrd12	1.32833	0.409613	3.39322	0.0074747	0.999929	5.79271	5.89036	5.56646	6.12685	6.22928	6.13589
B3gnt2	1.2014	0.264715	1.87711	0.0918324	0.999929	6.2087	6.5299	6.5751	6.62589	6.55249	6.92342
B3gnt3	1.0015	0.00215586	0.0108056	0.991604	0.999929	3.88236	3.55318	3.82825	3.95655	3.60791	3.68441
B3gnt5	-1.06553	-0.0915717	-0.374294	0.716489	0.999929	2.84399	3.18404	3.26022	3.05774	2.73139	3.20212
B3gnt9	1.25561	0.328393	0.653829	0.528888	0.999929	1.77535	0.629984	0.357546	0.449344	1.36695	1.82546
B3gntl1	1.31389	0.393843	1.31685	0.219083	0.999929	2.32012	3.19681	2.73788	2.83845	3.11952	3.48108
B430305J03Rik	1.38992	0.475007	1.08926	0.303169	0.999929	0.814553	1.14598	0.467787	1.76451	0.496455	1.56822
B4galnt1	1.00691	0.00993042	0.0861432	0.933159	0.999929	8.19803	8.55351	8.53393	8.49531	8.39635	8.42542
B4galnt4	-1.01505	-0.0215467	-0.0792834	0.938469	0.999929	2.92969	3.75132	3.81116	3.5577	3.2618	3.6243
B4galt1	1.13685	0.185043	1.17465	0.269028	0.999929	4.81259	5.27002	5.20528	5.32153	5.41135	5.15673
B4galt2	1.08539	0.118215	0.254314	0.804728	0.999929	2.02631	0.839196	1.30213	1.15884	2.35779	1.02315
B4galt3	-1.16274	-0.217525	-1.07411	0.309566	0.999929	4.82702	4.54069	4.57213	4.48693	4.78536	4.07052
B4galt4	-1.09375	-0.129279	-0.49816	0.629817	0.999929	4.55911	4.16119	4.72148	4.01957	4.94231	4.11286
B4galt5	-1.09418	-0.129852	-0.827049	0.428701	0.999929	5.84958	5.49894	5.56924	5.70569	5.23285	5.55869
B4galt6	1.01698	0.0242874	0.0549396	0.957336	0.999929	1.069	0.144335	0.572304	1.01425	0.857895	0.0139377
B4galt7	1.03422	0.048548	0.357592	0.728545	0.999929	5.26575	5.05616	4.99965	5.08819	5.10405	5.25019
B4gat1	-1.06809	-0.0950282	-0.597597	0.564224	0.999929	5.26834	4.92038	4.84085	4.76146	5.01079	4.95239
B930095G15Rik	1.07274	0.101298	0.270627	0.792526	0.999929	1.09233	1.28465	0.426149	1.01425	1.26085	0.879191
B9d1	-1.15576	-0.20884	-0.891235	0.395039	0.999929	3.27903	3.41418	3.02107	2.8684	2.94948	3.25085
B9d2	-1.07827	-0.108724	-0.86324	0.409487	0.999929	5.66074	5.83704	5.60668	5.45508	5.63395	5.69045
Babam1	1.05452	0.0765914	0.74676	0.473469	0.999929	6.45313	6.33211	6.46092	6.4026	6.53197	6.53427
Babam2	-1.05192	-0.0730203	-0.548975	0.595819	0.999929	6.52093	6.48147	6.26458	6.11054	6.47641	6.45639
Bace1	1.0427	0.0603236	0.168238	0.86996	0.999929	2.46355	2.45439	2.65636	3.00097	3.02985	1.84076
Bace2	-1.11889	-0.162072	-0.490486	0.635034	0.999929	7.33825	6.09464	6.89283	6.67408	7.13781	6.03756
Bach1	-1.12073	-0.164433	-0.358177	0.728122	0.999929	0.11387	1.22295	0.239478	0.840945	0.380742	-0.0344744
Depp1	3.02139	1.59521	3.36248	0.00785783	0.999929	0.439011	-0.563421	0.461877	1.9413	0.967181	2.095
Bad	-1.10033	-0.137939	-0.901918	0.389622	0.999929	5.56314	5.45999	5.47479	5.03736	5.49913	5.52367
Bag1	1.00605	0.0087082	0.0901589	0.930053	0.999929	8.28437	8.10903	8.16045	8.1118	8.26249	8.20462
Bag2	-1.1116	-0.152638	-0.698748	0.501628	0.999929	5.2628	4.57213	4.51969	4.64658	4.82078	4.43033
Bag3	-1.20564	-0.269802	-1.31703	0.219024	0.999929	4.49148	4.88393	4.47521	4.3807	4.00426	4.62934
Bag4	1.02082	0.0297288	0.219697	0.830803	0.999929	5.16782	4.90472	5.12006	5.02598	5.08362	5.14495
Bag5	1.0091	0.0130655	0.0816777	0.936616	0.999929	6.29119	5.72705	5.8633	5.82598	6.12736	5.94976
Bag6	-1.06894	-0.0961812	-0.71116	0.49425	0.999929	5.67012	5.86537	5.89731	5.93623	5.66127	5.56988
Bahd1	-1.08701	-0.12037	-0.414355	0.687909	0.999929	3.84018	4.15569	4.09342	4.50706	3.22774	3.98065
Baiap2	-1.00297	-0.00427623	-0.0203641	0.984179	0.999929	3.54566	4.14198	3.98137	3.9529	3.73759	3.98616
Baiap2l1	1.17604	0.233933	0.533262	0.606227	0.999929	2.64847	1.36952	2.75641	2.29536	3.12949	2.04019
Baiap3	1.05112	0.0719218	0.351358	0.733066	0.999929	3.41997	3.89805	3.60823	3.7815	3.81625	3.60664
Bambi	-1.06131	-0.0858437	-0.496484	0.630955	0.999929	4.19193	4.22023	3.92119	3.97218	4.0907	4.02631
Banf1	-1.03474	-0.049269	-0.410366	0.690733	0.999929	7.71299	7.32456	7.60456	7.39775	7.53892	7.5533
Banp	-1.20525	-0.26933	-1.67565	0.126683	0.999929	5.11325	5.32625	5.06645	4.90948	4.64666	5.11845
Bap1	-1.0072	-0.0103463	-0.107682	0.916511	0.999929	7.19715	7.3249	7.21109	7.15617	7.29219	7.25549
Bard1	-1.22281	-0.290198	-0.85459	0.414024	0.999929	2.37707	2.75784	2.50213	2.23906	1.6354	2.8276
Basp1	-1.33236	-0.41398	-1.12094	0.290127	0.999929	2.01861	1.58962	1.06677	1.14324	1.42626	0.891403
Batf	-1.00612	-0.00879716	-0.07445	0.942212	0.999929	7.4158	7.70525	7.45574	7.46207	7.41164	7.67609
Batf2	-1.74443	-0.802756	-0.96712	0.357703	0.999929	3.32402	-0.0644088	2.84703	0.866093	1.61758	1.03155
Bax	1.022	0.0313915	0.332453	0.74684	0.999929	7.441	7.35207	7.42994	7.34755	7.48506	7.48287
Baz1a	-1.01668	-0.0238597	-0.206904	0.840497	0.999929	6.97303	7.00856	6.99196	6.9633	6.77463	7.15533
Baz1b	1.13274	0.179814	1.48425	0.170475	0.999929	5.96812	6.25554	6.27579	6.42187	6.24382	6.37806
Baz2a	-1.00229	-0.00329578	-0.0142983	0.988891	0.999929	4.87145	5.34779	4.96638	5.60412	4.8363	4.80203
Baz2b	1.4245	0.51046	2.00717	0.0743231	0.999929	3.6994	3.6892	3.49587	3.92615	4.69439	3.86904
Bbc3	-1.0101	-0.0144954	-0.0514897	0.960013	0.999929	2.28064	2.96591	2.66102	2.58344	2.41992	2.86292
Bbip1	-1.02594	-0.0369422	-0.248335	0.809215	0.999929	4.90956	4.80244	4.95023	4.66932	5.04577	4.83468
Bbs1	1.26568	0.339917	0.789383	0.449337	0.999929	1.34687	0.947114	0.805339	1.18381	2.19174	0.814553
Bbs10	2.10985	1.07714	1.8872	0.0903462	0.999929	0.226288	-0.563421	-1.87069	0.0181787	0.156936	0.791106
Bbs12	-1.79811	-0.846481	-1.89034	0.0898884	0.999929	1.70437	2.75466	2.24144	1.64151	0.491488	1.99568
Bbs2	1.12788	0.17361	0.637736	0.538866	0.999929	2.13545	2.19457	2.1051	2.32096	2.07032	2.5346
Bbs4	-1.10427	-0.143095	-0.78686	0.450743	0.999929	4.26748	4.30428	4.38392	4.04185	3.97793	4.44918
Bbs5	-1.36106	-0.444733	-1.05295	0.318671	0.999929	2.29279	1.33767	1.3785	1.2652	0.576412	1.71907
Bbs7	1.13152	0.178268	0.456618	0.658312	0.999929	2.70405	1.26709	2.32715	2.2441	2.49694	2.04019
Bbs9	1.26011	0.333544	1.46062	0.176717	0.999929	4.10702	4.60802	5.07213	4.83338	4.80077	5.13539
Bbx	1.04994	0.0703033	0.486232	0.637936	0.999929	5.00527	5.09546	4.74273	5.0834	4.95068	5.03059
BC002059	-1.03719	-0.0526854	-0.171449	0.867504	0.999929	2.73621	2.02631	1.91585	2.1453	2.22012	2.13121
BC003965	1.03848	0.0544714	0.296623	0.773204	0.999929	5.28152	4.7818	5.00688	4.91277	5.38365	4.93417
BC004004	1.00842	0.0120957	0.124901	0.903232	0.999929	7.04674	6.98742	7.0391	6.95484	7.13689	7.01821
BC005537	-1.15182	-0.203912	-1.67228	0.127357	0.999929	5.72968	5.61415	5.54263	5.49324	5.30315	5.4659
BC005561	1.14612	0.196758	0.691539	0.505944	0.999929	2.80859	2.50853	2.00029	2.62658	2.7522	2.54321
BC005624	1.00124	0.0017837	0.0172318	0.986612	0.999929	6.35445	6.30018	6.30257	6.2087	6.36105	6.38679
BC017158	1.17266	0.229783	1.33551	0.21314	0.999929	4.94031	4.704	4.9264	4.83048	5.38916	5.03704
Pxdc1	2.13949	1.09726	3.33065	0.00827604	0.999929	1.32926	1.61036	1.6032	2.95077	2.10774	2.7546
BC024063	-1.26219	-0.335928	-0.707387	0.496485	0.999929	1.05891	2.36659	1.74518	1.24324	0.714224	2.16787
BC024978	1.11555	0.157755	0.412136	0.689479	0.999929	0.174491	0.318526	0.759173	0.564274	0.357546	0.774809
BC028528	1.04236	0.0598553	0.114276	0.911422	0.999929	1.69816	-0.341464	0.559607	0.919707	0.523032	0.567134
BC029722	1.00415	0.00597632	0.0413582	0.967875	0.999929	4.57623	4.50589	4.61966	4.62665	4.46309	4.61255
BC030867	-1.05113	-0.0719475	-0.404539	0.694866	0.999929	3.71455	3.8543	3.78378	3.75888	3.6828	3.70647
BC031181	1.0176	0.0251642	0.22269	0.82854	0.999929	6.52143	6.37574	6.34898	6.32154	6.58838	6.41227
BC035044	1.26915	0.343867	0.848266	0.417363	0.999929	0.214367	1.02662	1.4822	1.05051	1.20801	1.49111
BC037034	1.01972	0.0281731	0.103519	0.919726	0.999929	2.98546	3.60365	3.48456	3.53634	2.93537	3.66522
BC043934	-1.00599	-0.00861498	-0.0243128	0.981111	0.999929	3.06361	2.59807	2.02562	2.9778	2.68255	2.06637
BC048403	-1.02855	-0.0406143	-0.124522	0.903524	0.999929	1.34687	1.90152	1.57122	1.55171	1.87582	1.33601
BC049352	1.04266	0.0602714	0.136703	0.894149	0.999929	-0.0862786	1.26709	0.756363	0.496455	0.649638	1.00067
BC049715	1.23632	0.306048	0.45662	0.658311	0.999929	-1.36687	1.43021	-0.018294	-0.092943	0.192881	0.92426
Lmna	1.35046	0.433447	3.29493	0.00877303	0.999929	8.74681	8.31446	8.29894	8.79313	8.90658	8.95833
BC055324	-1.05771	-0.0809426	-0.499808	0.628699	0.999929	4.97734	4.55181	4.72657	4.55469	4.64563	4.76733
BC064078	-1.03426	-0.0485989	-0.1786	0.862041	0.999929	2.63935	3.24425	3.10214	2.96146	2.62743	3.23416
BC147527	1.05579	0.0783205	0.386031	0.708064	0.999929	5.27988	4.77866	5.0123	4.68082	5.29117	5.27988
Bcam	-1.22837	-0.296743	-1.11411	0.292904	0.999929	2.96544	3.31798	3.74131	3.27384	2.7981	3.06149
Bcap29	-1.00233	-0.00336098	-0.0314261	0.975587	0.999929	6.96179	6.84431	7.04632	6.82797	7.0567	6.95507
Bcap31	-1.02311	-0.0329552	-0.317274	0.757969	0.999929	8.80639	8.70289	8.68251	8.53036	8.78785	8.7739
Bcar1	1.11682	0.159401	0.677919	0.51416	0.999929	4.64563	4.29928	4.00647	4.46243	4.88393	4.1399
Bcar3	-1.7408	-0.799752	-1.82006	0.100674	0.999929	1.85494	1.34587	1.10678	1.1658	0.967181	-0.147758
Bcas1	1.22767	0.29592	0.616023	0.5525	0.999929	0.837183	0.3799	1.01176	0.322412	1.98654	0.822311
Bcas2	-1.03964	-0.0560803	-0.445679	0.665916	0.999929	7.22339	6.88097	7.13543	6.89743	7.19424	6.97704
Bcas3	1.01836	0.0262422	0.195298	0.849315	0.999929	5.54403	5.90786	5.63395	5.68749	5.85429	5.65507
Bcat1	-1.0209	-0.0298426	-0.235983	0.818507	0.999929	6.24858	5.90786	5.92766	6.04321	6.03232	5.91528
Bcat2	-1.04029	-0.0569795	-0.459887	0.656048	0.999929	5.82348	6.04523	6.08755	5.795	5.94476	6.04192
Bccip	-1.01433	-0.0205318	-0.212593	0.836183	0.999929	7.10919	7.02092	7.0546	7.0453	6.95114	7.12146
Bcdin3d	-1.02793	-0.0397388	-0.199126	0.846405	0.999929	3.82993	3.53634	3.51227	3.53988	3.73147	3.49173
Bckdha	-1.09193	-0.126886	-0.851153	0.415837	0.999929	5.18287	5.59018	5.37467	5.09546	5.33513	5.35034
Bckdhb	-1.44795	-0.534009	-1.54292	0.155809	0.999929	4.53028	3.94349	3.1415	3.0224	3.5645	3.40826
Bckdk	-1.05435	-0.0763516	-0.822126	0.431361	0.999929	7.10398	7.12253	7.04086	7.03231	6.95545	7.04937
Bcl10	-1.05857	-0.0821177	-0.542258	0.600256	0.999929	5.77848	5.99257	6.03756	6.13881	5.60635	5.82259
Bcl11b	1.10027	0.137861	0.673287	0.516972	0.999929	6.6074	7.27832	7.14144	7.54154	6.92536	6.98831
Bcl2	1.27339	0.34867	1.13191	0.285714	0.999929	3.81008	4.21294	3.87826	4.43369	4.96005	3.71727
Bcl2a1b	-1.10489	-0.143899	-1.13026	0.286375	0.999929	7.20205	7.55463	7.49216	7.36619	7.09202	7.35876
Peg13	1.80606	0.852842	3.29282	0.00880338	0.999929	2.07032	2.77648	2.36963	3.36814	3.28973	3.17583
Bcl2l1	-1.08147	-0.112987	-1.05409	0.318179	0.999929	6.88778	7.16824	6.96247	6.9264	6.8389	6.91815
Bcl2l11	1.1963	0.258575	0.887973	0.396704	0.999929	2.40767	2.76958	2.83245	3.42278	2.59484	2.79684
Bcl2l12	1.02009	0.0286959	0.12579	0.902547	0.999929	3.53405	3.45737	3.78544	3.24375	3.72273	3.84432
Bcl2l13	-1.01081	-0.0155114	-0.13946	0.892029	0.999929	6.30206	6.37249	6.3089	6.34072	6.44641	6.16594
Bcl2l14	1.41611	0.501931	1.17796	0.267767	0.999929	1.05173	1.90583	1.97834	1.35961	2.46756	2.59926
Bcl2l2	-1.75432	-0.810911	-1.96849	0.0791707	0.999929	0.623976	1.07417	1.17573	0.218087	0.641557	-0.341464
Bcl3	1.04036	0.0570815	0.434559	0.673686	0.999929	6.81355	7.15927	6.83738	7.05531	6.80824	7.11923
Bcl6	-1.12236	-0.16654	-0.584174	0.572852	0.999929	3.26815	3.50494	3.7321	3.9135	3.27903	2.89543
Bcl7b	1.08689	0.120208	1.09763	0.299681	0.999929	5.99457	5.9242	5.87712	5.95666	6.14942	6.05053
Bcl7c	-1.06187	-0.0866034	-0.678999	0.513506	0.999929	5.47899	5.33684	5.50036	5.22678	5.33101	5.47099
Bcl9	1.22108	0.288153	0.686157	0.509181	0.999929	0.592429	0.3799	0.361919	1.23567	0.908358	0.119184
Bcl9l	-1.14644	-0.197166	-0.61429	0.553597	0.999929	2.1051	2.45392	1.92334	2.42695	1.64076	1.85685
Bclaf1	1.12275	0.167039	1.31093	0.220996	0.999929	6.88448	6.75784	6.62117	6.99789	7.07273	6.70331
Bclaf3	-1.03001	-0.042665	-0.248897	0.808793	0.999929	4.76329	5.0935	5.18266	4.72017	5.16834	5.03447
Bco2	-1.16725	-0.223113	-0.383822	0.709647	0.999929	1.53067	1.20801	1.93859	-0.180221	1.80397	2.2562
Bcor	-1.00567	-0.00815463	-0.0631081	0.951002	0.999929	5.64774	5.96516	5.66863	5.85268	5.68247	5.74089
Bcorl1	-1.06349	-0.0888108	-0.219958	0.830606	0.999929	0.214367	0.957762	0.275183	0.143313	0.435642	0.619682
Bcr	-1.09029	-0.124707	-0.497258	0.630429	0.999929	3.85295	4.16424	3.58552	3.90122	3.28825	4.01353
Bcs1l	-1.11135	-0.152318	-0.691736	0.505825	0.999929	4.29776	3.71227	3.87006	3.69609	4.06326	3.65659
Bdh1	1.04334	0.0612145	0.442076	0.668429	0.999929	5.75473	5.61885	5.51534	5.56646	5.92817	5.59122
Bdh2	-1.36422	-0.448074	-0.981191	0.351072	0.999929	1.84288	0.833986	1.42299	1.09079	1.55092	0.15918
Bdp1	1.20857	0.273298	1.25588	0.239472	0.999929	4.10071	3.819	3.56125	3.8155	4.09319	4.33754
BE692007	-1.10716	-0.146867	-0.495139	0.631868	0.999929	2.22561	2.63204	2.89033	2.16464	2.34073	2.76789
Becn1	1.0631	0.0882841	0.839127	0.422221	0.999929	8.2155	8.03147	8.17376	8.1195	8.37202	8.19361
Bend3	-1.14079	-0.190034	-0.50691	0.623894	0.999929	0.999319	1.28465	0.947894	1.13174	0.347431	1.15896
Bend4	-1.11305	-0.154513	-0.253085	0.80565	0.999929	1.069	0.643293	1.56138	1.54194	1.89475	-0.479605
Bend6	-1.06718	-0.0938065	-0.246913	0.810283	0.999929	4.96264	3.78632	4.58244	4.14999	5.15495	3.77643
Bet1	1.02095	0.0299188	0.138796	0.892539	0.999929	5.71966	5.16201	5.24285	5.1882	5.85794	5.18054
Bet1l	-1.04361	-0.0615817	-0.31838	0.757156	0.999929	3.96584	4.30922	3.94465	3.82981	3.99659	4.20611
Bex3	-1.02067	-0.029518	-0.280109	0.78546	0.999929	6.59607	6.53033	6.56815	6.39316	6.63271	6.57682
Bfar	1.08111	0.112507	0.982495	0.350463	0.999929	5.78981	5.86371	5.83884	5.80544	6.05939	5.96851
Bfsp2	1.0844	0.116891	0.316246	0.758725	0.999929	6.68725	5.30674	6.16396	6.10792	6.83233	5.56924
Rgs11	2.36761	1.24343	3.29045	0.00883755	0.999929	2.13924	2.86689	1.13859	3.45441	3.16688	3.31675
Bhlhb9	-1.14106	-0.190379	-1.36625	0.203645	0.999929	5.374	5.56924	5.41248	5.22928	5.08794	5.44938
Bhlhe40	1.06902	0.0962836	0.628872	0.544408	0.999929	9.96858	10.431	10.0068	10.4788	10.1743	10.0434
Bhlhe41	-1.24685	-0.31829	-0.973219	0.354818	0.999929	3.4841	2.94268	2.94457	2.44052	3.50862	2.50247
Bicd1	1.38583	0.470748	1.35326	0.207613	0.999929	3.3546	2.19063	3.16166	3.26786	3.81935	3.01573
Bicd2	1.0222	0.0316801	0.214139	0.835011	0.999929	5.76793	5.69629	5.84478	6.10168	5.58002	5.72023
Bicdl1	1.02151	0.0306963	0.0915492	0.928977	0.999929	2.68052	3.07495	3.64527	3.49748	2.54261	3.40184
Bicra	1.08788	0.121524	0.396942	0.700271	0.999929	1.38665	1.87551	1.44918	1.75329	1.66348	1.68884
Bicral	1.08687	0.12018	0.611251	0.555523	0.999929	4.25886	4.45364	4.28007	4.8429	4.32961	4.23207
Bid	-1.018	-0.0257421	-0.168891	0.869461	0.999929	6.87633	6.36035	6.64308	6.37696	6.72548	6.68206
Bik	1.01496	0.0214195	0.0500308	0.961145	0.999929	0.214367	0.6979	0.667057	0.511688	-0.0325916	1.11073
Bin1	1.11132	0.15227	1.491	0.168729	0.999929	6.82628	6.97982	6.83233	7.01078	6.95145	7.13235
Bin2	1.02158	0.0308079	0.271845	0.791617	0.999929	8.90489	9.22892	9.16335	9.09215	9.04897	9.24849
Bin3	-1.04082	-0.0577202	-0.5661	0.584583	0.999929	6.67038	6.75921	6.56332	6.55029	6.65898	6.6146
Birc2	1.07628	0.106055	0.553232	0.593015	0.999929	6.45903	7.24892	6.52596	6.95711	6.77953	6.83777
Birc3	1.04129	0.058369	0.390998	0.704512	0.999929	6.56534	7.02996	6.62008	6.95314	6.59691	6.84888
Birc5	-1.05479	-0.0769605	-0.680736	0.512454	0.999929	7.64499	7.42909	7.76693	7.43959	7.59152	7.57619
Birc6	-1.1946	-0.25653	-1.10608	0.296192	0.999929	4.52132	5.11998	4.61306	4.95872	4.28195	4.31531
Bivm	-1.22603	-0.293998	-1.31312	0.220288	0.999929	3.27435	3.819	3.60613	3.32907	3.14926	3.36109
Blcap	1.01112	0.0159608	0.09267	0.928111	0.999929	4.62664	4.46569	4.1399	4.44146	4.48075	4.36903
Blk	3.1343	1.64815	1.87723	0.0918145	0.999929	0.649425	-3.75235	-0.735451	0.1086	0.323655	0.4712
Blm	1.06471	0.0904576	0.426453	0.679376	0.999929	4.3067	3.71777	4.33205	4.28172	4.00908	4.26227
Blmh	-1.04342	-0.0613153	-0.555347	0.591625	0.999929	7.13829	7.13988	7.28245	7.17902	6.95034	7.2415
Bloc1s1	-1.00879	-0.0126192	-0.0925348	0.928215	0.999929	5.11138	5.26086	5.37317	5.08952	5.26597	5.34266
Bloc1s2	-1.02976	-0.0423124	-0.346174	0.736834	0.999929	6.0912	5.8483	5.95723	5.78757	5.91156	6.04713
Bloc1s3	-1.0899	-0.124199	-0.485245	0.63861	0.999929	3.14211	3.41803	3.3552	3.45778	2.7061	3.35433
Bloc1s4	-1.00432	-0.00621249	-0.0332184	0.974195	0.999929	4.78463	4.38392	4.51606	4.30098	4.83654	4.51606
Bloc1s5	-1.04307	-0.0608301	-0.325342	0.752046	0.999929	4.79678	4.6412	4.43538	4.58604	4.8612	4.29415
Bloc1s6	-1.13945	-0.188337	-1.56559	0.150446	0.999929	5.56052	5.64937	5.56871	5.35503	5.31905	5.5267
Blvra	-1.00826	-0.0118662	-0.0893328	0.930692	0.999929	6.91652	6.80051	6.90524	6.57965	6.93712	7.05889
Blvrb	-1.34702	-0.429766	-1.61363	0.139622	0.999929	3.04883	2.54262	2.82815	2.34642	2.57263	2.20441
Blzf1	1.12762	0.173276	0.882707	0.399402	0.999929	5.55146	5.1247	4.85068	5.1809	5.6317	5.24075
Bmi1	1.05215	0.0733423	0.343865	0.738514	0.999929	6.20107	5.52041	6.06833	5.7754	6.3961	5.82773
Bmp1	-1.51617	-0.600431	-1.2094	0.256042	0.999929	3.60528	1.73752	2.81175	2.4575	2.39377	1.46579
Bmp2k	1.11347	0.155064	0.816119	0.434622	0.999929	4.74076	5.50227	5.31329	5.32352	5.27432	5.4509
Bmp7	-1.03573	-0.0506512	-0.270249	0.792808	0.999929	4.33615	4.9606	4.62715	4.50887	4.75992	4.55941
Bmpr1a	1.1378	0.186253	0.646043	0.533702	0.999929	3.47884	2.92938	3.20169	3.58249	3.75876	2.8865
Bmpr2	-1.17808	-0.236442	-0.645573	0.533993	0.999929	2.48351	2.63051	1.85426	2.74403	1.66348	1.89125
Bms1	1.10361	0.142228	1.35357	0.207518	0.999929	6.16416	6.20487	6.15456	6.37325	6.19787	6.37484
Bmt2	-1.02753	-0.0391744	-0.212643	0.836145	0.999929	4.65768	4.79983	4.40961	4.56267	4.88151	4.36903
Bmyc	-1.12092	-0.164683	-1.4429	0.181525	0.999929	6.37574	6.44329	6.29341	6.04018	6.27454	6.30081
Bnc2	1.61158	0.688477	1.53767	0.157076	0.999929	1.15068	1.12314	2.50993	1.97051	2.92879	1.97588
Bnip1	1.03009	0.0427751	0.287569	0.779915	0.999929	4.68471	4.50994	4.68853	4.56109	4.80611	4.63836
Bnip2	1.01427	0.0204409	0.21965	0.830839	0.999929	7.20997	7.17658	7.24357	7.27293	7.15145	7.26483
Bnip3	1.03291	0.0467079	0.189599	0.853654	0.999929	8.01931	8.11477	7.0377	7.72619	7.93218	7.65938
Bnip3l	1.00584	0.00840138	0.076005	0.941008	0.999929	7.95699	8.15934	7.79811	7.97879	8.00995	7.95352
Bnip3l-ps	1.12088	0.164633	0.423126	0.681718	0.999929	0.833986	1.2531	0.226532	0.803556	1.069	0.970107
Boc	-1.3084	-0.387802	-0.954069	0.363934	0.999929	2.32504	2.58132	1.68431	1.87634	2.51073	1.16768
Bod1	-1.04201	-0.0593624	-0.272146	0.791392	0.999929	5.50718	4.88978	5.0014	5.06087	5.44352	4.73975
Bod1l	1.07147	0.0995866	0.71811	0.490149	0.999929	5.79072	5.97442	5.61353	6.01776	5.97368	5.71966
Bok	1.39219	0.477355	0.836647	0.423546	0.999929	1.43323	-0.358866	-0.367229	0.934616	-0.0325916	1.11073
Bola1	1.08309	0.115152	0.552629	0.593412	0.999929	4.56323	4.0237	4.16094	4.03776	4.54312	4.46155
Bola2	1.02617	0.0372642	0.228754	0.823958	0.999929	5.09634	4.67442	5.0923	4.83249	5.03797	5.06138
Bola3	1.02655	0.0377997	0.209527	0.838507	0.999929	5.87744	5.25901	5.73908	5.52502	5.89184	5.55279
Bop1	1.10479	0.143771	1.52304	0.16065	0.999929	7.27724	7.15354	7.25951	7.3749	7.43159	7.31486
Bora	-1.1005	-0.138159	-0.886886	0.39726	0.999929	4.70445	4.89165	5.01944	4.81826	4.53788	4.83072
Borcs5	-1.11733	-0.160053	-1.12493	0.288516	0.999929	4.91726	5.011	5.16782	4.88671	4.73332	4.97682
Borcs6	-1.08408	-0.116475	-0.415742	0.686928	0.999929	1.98043	2.2347	2.10774	2.02242	1.77577	2.1629
Borcs7	-1.03032	-0.0430923	-0.197075	0.847964	0.999929	3.22165	3.28373	3.47302	3.05268	3.30722	3.45822
Borcs8	1.08767	0.121243	0.728687	0.483949	0.999929	3.97099	4.23029	4.29392	4.25697	4.25061	4.3531
Bpgm	-1.00372	-0.00535979	-0.0340459	0.973553	0.999929	5.62599	5.46887	5.42699	5.30238	5.83092	5.389
Bphl	1.05579	0.0783171	0.46837	0.65019	0.999929	4.74198	4.56072	4.58778	4.48516	4.97426	4.66902
Bpnt1	1.00015	0.000218212	0.00079761	0.99938	0.999929	6.20746	5.41741	5.74387	5.96231	6.23565	5.20671
Bptf	1.05285	0.0743051	0.423325	0.681578	0.999929	4.47783	4.81437	4.25785	4.60326	4.64844	4.56402
Braf	1.26978	0.344579	1.48465	0.170374	0.999929	3.9918	3.94747	3.67643	4.27536	4.61504	3.84577
Brap	1.00213	0.00306437	0.0268586	0.979134	0.999929	6.24171	6.53868	6.33121	6.44972	6.33439	6.34882
Brat1	-1.12183	-0.165856	-1.37654	0.200549	0.999929	5.53489	5.59312	5.49196	5.42468	5.24746	5.44259
Brca1	-1.02894	-0.0411546	-0.199442	0.846164	0.999929	5.8254	5.23234	6.07806	5.60832	5.84291	5.53835
Brca2	1.40322	0.488746	1.87739	0.0917911	0.999929	3.40062	3.44243	3.2345	3.82825	3.37553	4.25785
Brcc3	-1.06948	-0.0969085	-0.741901	0.476272	0.999929	6.49202	6.33134	6.18136	6.03205	6.35093	6.32339
Brd1	1.06411	0.0896434	0.450527	0.662541	0.999929	5.39303	6.0076	5.59149	5.95345	5.3876	5.92766
Brd2	-1.05298	-0.0744722	-0.341537	0.740209	0.999929	7.04914	7.25829	7.23328	7.66362	6.6341	7.02151
Brd3	1.13414	0.181601	1.45901	0.17715	0.999929	5.19091	5.14966	5.14303	5.21868	5.39457	5.40585
Brd4	1.04608	0.0649938	0.500315	0.628355	0.999929	6.65878	7.06	6.7944	7.03719	6.92342	6.76343
Brd7	-1.01722	-0.0246381	-0.228262	0.82433	0.999929	6.16594	6.091	6.20469	6.02753	6.2312	6.127
Brd8	1.07102	0.0989836	0.758904	0.46651	0.999929	6.96467	7.18931	7.15649	7.13183	7.02221	7.44796
Brd9	1.02095	0.0299109	0.243896	0.812551	0.999929	5.79533	5.78551	5.97722	5.75722	5.84613	6.02496
Brf1	1.13109	0.177712	1.51556	0.162504	0.999929	5.99396	6.13704	6.23587	6.16872	6.41542	6.31952
Brf2	1.09205	0.127037	0.525442	0.611443	0.999929	3.02218	2.99345	2.77397	3.24982	2.7522	3.14926
Bri3	-1.2003	-0.263395	-0.825873	0.429335	0.999929	1.57032	1.39264	1.33601	1.20093	1.34687	0.980473
Bri3bp	-1.07994	-0.110956	-0.787639	0.450308	0.999929	5.26234	5.14393	5.21938	4.8961	5.09814	5.26586
Brip1	1.03435	0.0487274	0.280927	0.784852	0.999929	4.51225	4.84771	4.80374	4.82864	5.00267	4.54154
Brip1os	-1.20524	-0.269315	-1.8878	0.0902583	0.999929	5.61415	5.55469	5.74149	5.52814	5.1018	5.4479
Brix1	-1.04121	-0.0582604	-0.332245	0.746993	0.999929	7.6037	6.92227	7.15187	6.9612	7.36851	7.16606
Brk1	1.01723	0.0246434	0.225965	0.826065	0.999929	6.86074	7.03622	7.10278	7.13235	6.91528	7.02724
Brms1	1.03237	0.0459599	0.418658	0.684869	0.999929	6.18998	6.34222	6.23793	6.17267	6.37574	6.36215
Brms1l	1.19664	0.258993	0.915227	0.382947	0.999929	4.6586	3.54302	4.09147	4.10057	4.70634	4.21003
Brox	1.03975	0.0562403	0.402843	0.696071	0.999929	5.74697	5.96834	5.79271	6.15348	5.76403	5.78007
Brpf1	1.01931	0.0275994	0.172367	0.866802	0.999929	5.87598	6.0898	5.83336	6.23508	5.63768	6.00985
Brpf3	1.06705	0.0936343	0.162461	0.874382	0.999929	1.14121	0.159612	1.75302	1.65675	1.71227	0.032825
Brs3	1.35318	0.436357	0.806998	0.439605	0.999929	4.67442	2.34827	3.48306	3.9231	4.67073	3.20212
Brwd1	-1.11772	-0.160561	-0.952208	0.364829	0.999929	4.84846	5.24933	4.8544	5.04194	4.75584	4.71888
Brwd3	-1.29975	-0.378232	-0.989384	0.347254	0.999929	1.38665	2.32054	1.38697	0.981297	1.60603	1.42595
Bscl2	-1.08083	-0.112137	-0.702678	0.499284	0.999929	6.13506	6.75027	6.22741	6.23863	6.30156	6.26057
Bsdc1	-1.12137	-0.165259	-0.815759	0.434818	0.999929	4.53249	5.14548	4.68015	4.90495	4.43151	4.57472
Bsg	-1.01494	-0.0213933	-0.177847	0.862616	0.999929	9.07975	8.85434	8.66841	8.79591	8.95669	8.78593
Bsn	-1.30684	-0.386087	-0.94987	0.365956	0.999929	1.23582	0.409435	1.16768	0.460008	0.927944	0.258205
Bspry	-1.1197	-0.163117	-0.646777	0.533247	0.999929	5.47382	5.96633	5.88381	5.4358	5.13939	6.19688
Ahr	1.49562	0.580744	3.29004	0.00884345	0.999929	4.56869	5.05849	4.82638	5.56559	5.13382	5.50833
Bst2	-1.33247	-0.414102	-1.99904	0.0753188	0.999929	7.5117	6.54348	7.02904	6.61397	6.61759	6.59411
Btaf1	1.27535	0.350897	1.42454	0.186626	0.999929	3.99593	4.12038	4.21315	5.03371	4.16412	4.2211
Btbd1	1.0204	0.0291332	0.268458	0.794145	0.999929	6.78002	6.86074	6.74458	6.77463	6.70896	6.98283
Btbd10	-1.16188	-0.21646	-1.53273	0.158275	0.999929	5.12766	4.95507	5.11325	4.85154	4.69055	4.96823
Btbd11	1.33467	0.416479	1.65764	0.130325	0.999929	3.6751	3.83937	3.36656	4.11203	4.46073	3.66691
Btbd19	-1.20787	-0.272464	-1.75183	0.11228	0.999929	5.28897	5.71136	5.44195	5.19635	5.04285	5.38274
Btbd2	-1.15792	-0.21153	-1.67868	0.126079	0.999929	5.19198	5.21651	5.33614	4.9648	5.0559	5.08156
Btbd3	1.40933	0.495013	1.59013	0.144827	0.999929	3.00879	1.95966	2.45037	2.79677	3.22774	2.84336
Btbd6	1.02614	0.037223	0.2502	0.807814	0.999929	4.75516	5.1587	5.03991	4.95177	5.03736	5.09135
Btbd7	1.01775	0.0253794	0.133626	0.896515	0.999929	4.11855	4.03741	3.86579	4.17878	4.17878	3.79047
Btbd8	1.33567	0.417559	1.36671	0.203505	0.999929	1.9439	2.70807	1.98526	2.61394	2.91094	2.45061
Btbd9	-1.08938	-0.123511	-0.8999	0.390641	0.999929	5.75897	5.82874	5.72705	5.72304	5.84652	5.41298
Btd	1.00632	0.00908391	0.0668605	0.948093	0.999929	5.6522	5.42009	5.56159	5.37555	5.73556	5.54198
Btf3	-1.04239	-0.0598892	-0.571747	0.580904	0.999929	7.64174	7.60274	7.75848	7.75622	7.50446	7.56233
Btf3l4	-1.00893	-0.0128282	-0.0826768	0.935842	0.999929	5.81516	5.47745	5.52652	5.45567	5.8673	5.46399
Btg1	-1.02142	-0.0305729	-0.206677	0.840669	0.999929	9.3463	9.85002	9.46635	9.70345	9.53975	9.32956
Btg2	1.1088	0.149	1.1934	0.261958	0.999929	6.80616	7.12712	6.75475	7.17306	6.96898	7.0021
Btg3	-1.12008	-0.163604	-1.24187	0.244373	0.999929	5.88421	5.93422	5.65888	5.5904	5.84358	5.57456
Btla	1.01941	0.0277334	0.19735	0.847755	0.999929	5.06251	5.09817	4.82374	5.12652	5.01832	4.94338
Btrc	1.03482	0.0493774	0.348684	0.735008	0.999929	5.2907	5.23402	5.17239	5.06208	5.29931	5.45819
Bub1	-1.13148	-0.178215	-1.4668	0.175067	0.999929	6.60522	6.30665	6.55099	6.23173	6.23793	6.43698
Bub1b	1.03926	0.0555572	0.598732	0.563498	0.999929	7.20897	7.20806	7.33428	7.2871	7.32866	7.30188
Bub3	1.04168	0.0589158	0.557649	0.590113	0.999929	8.53975	8.33859	8.44781	8.3495	8.5925	8.55927
Bud13	-1.09296	-0.12824	-0.573117	0.580013	0.999929	4.4389	4.37812	4.48376	4.49512	3.75171	4.59186
Bud23	-1.00867	-0.0124552	-0.102578	0.920453	0.999929	6.69912	6.52265	6.68822	6.44567	6.81406	6.61044
Bud31	1.00835	0.0119957	0.104679	0.91883	0.999929	6.67544	6.44092	6.71231	6.50681	6.69628	6.65245
Bysl	1.04171	0.0589531	0.38923	0.705776	0.999929	6.31128	5.77301	5.95858	5.92586	6.18782	6.08515
Bzw1	1.05313	0.0746876	0.652261	0.529856	0.999929	9.50759	9.11657	9.35427	9.35769	9.46988	9.37423
Bzw2	1.1252	0.170178	1.33012	0.214843	0.999929	6.93277	6.69413	6.7018	7.11749	6.99196	6.73418
C030006K11Rik	1.04928	0.0693994	0.307382	0.765253	0.999929	2.87016	3.2499	3.07577	3.12157	3.28973	3.03976
C030037D09Rik	-1.09632	-0.132664	-0.417234	0.685874	0.999929	1.34687	1.86867	1.4404	1.54661	1.39316	1.35649
C130013H08Rik	2.72571	1.44663	1.58613	0.14573	0.999929	0.403733	-0.0891407	-3.95507	0.0905967	0.289644	0.351848
C1d	-1.07262	-0.101134	-0.709888	0.495003	0.999929	6.16749	5.84431	6.11978	5.80386	6.17585	5.84725
C1galt1	-1.18006	-0.238862	-1.19182	0.262546	0.999929	5.13395	4.65089	5.09091	5.06589	4.57027	4.51341
C1galt1c1	-1.18912	-0.24989	-1.40093	0.193368	0.999929	4.28172	4.39369	4.20372	3.8056	4.0776	4.22639
C1qa	-1.51524	-0.599547	-1.80641	0.102903	0.999929	4.56217	3.67002	4.52914	2.98654	4.06068	3.81417
C1qb	-1.58566	-0.665088	-2.01469	0.0734145	0.999929	6.31455	5.42075	6.19167	4.71409	6.07659	5.13952
C1qbp	-1.00111	-0.0016039	-0.0120834	0.990612	0.999929	7.41213	6.90763	7.09755	7.14046	7.19211	7.07476
C1qc	-1.65743	-0.728948	-1.9607	0.0801816	0.999929	5.9242	4.98788	5.62416	4.20383	5.76601	4.40765
C1qtnf12	-1.11354	-0.15515	-0.869073	0.406447	0.999929	4.83848	5.34692	4.89456	4.9648	4.67073	4.99325
C1qtnf5	-1.37518	-0.459621	-0.988829	0.347512	0.999929	2.52093	1.24241	0.847252	1.29413	1.03953	0.874014
C1qtnf6	-1.17632	-0.234276	-1.22599	0.250025	0.999929	4.63317	4.76983	4.80297	4.51225	4.11802	4.81437
Sel1l	1.2385	0.308595	3.28989	0.00884569	0.999929	6.9774	6.89555	6.94201	7.31787	7.19715	7.22436
C1rl	-1.02736	-0.0389471	-0.0961807	0.925396	0.999929	0.847176	0.66428	1.45915	0.496455	1.46037	0.891403
C1s1	-1.36374	-0.447569	-0.83639	0.423684	0.999929	2.89651	0.6979	1.92995	1.11841	1.2818	1.62799
C2	-1.09099	-0.125634	-0.296978	0.772941	0.999929	5.95014	4.04686	5.64121	4.99713	5.30482	4.86191
C230062I16Rik	-1.09091	-0.125526	-0.503384	0.626277	0.999929	2.77397	2.68485	2.7576	2.33016	2.72349	2.76063
C230085N15Rik	1.12777	0.173476	0.276081	0.788459	0.999929	0.877605	2.0766	-0.564078	1.11474	0.396086	1.43311
C2cd2	1.17284	0.230008	1.02246	0.332152	0.999929	3.26022	3.91456	3.96411	4.082	3.89955	3.89528
C2cd2l	-1.03711	-0.0525641	-0.365771	0.722631	0.999929	5.13666	4.88671	5.09475	5.13965	4.93543	4.88113
C2cd3	1.0188	0.0268737	0.201824	0.844354	0.999929	5.22266	5.37211	5.40018	5.39137	5.1863	5.48313
Tmem37	2.19677	1.13538	3.25839	0.00931344	0.999929	1.90157	1.65929	1.35898	2.35535	2.59484	3.28788
C2cd5	1.09502	0.130959	0.852093	0.41534	0.999929	5.63724	6.13141	5.92487	6.06131	5.8355	6.1934
C3	-1.37771	-0.462276	-1.02396	0.331478	0.999929	3.16474	3.17832	3.02107	1.93229	2.02242	3.83849
C330007P06Rik	1.07645	0.106287	0.6126	0.554667	0.999929	4.60721	4.65631	5.04156	4.77208	5.1097	4.75915
C330018D20Rik	-1.02102	-0.0300056	-0.135807	0.894837	0.999929	3.55181	3.52595	3.74567	3.23366	3.61937	3.82825
C3ar1	-1.57114	-0.651812	-1.65871	0.130106	0.999929	3.87445	3.03605	3.5278	2.27604	3.79129	2.43669
C4b	-1.02351	-0.0335267	-0.0729611	0.943366	0.999929	6.42202	4.46111	6.09609	5.92208	5.89036	5.02564
C530008M17Rik	-1.32955	-0.410939	-0.920656	0.380247	0.999929	0.258205	0.467787	0.723792	-0.486762	0.788126	-0.0543044
C5ar1	-1.65426	-0.726186	-2.11727	0.0620268	0.999929	3.92256	3.45472	3.1156	2.19354	3.46774	2.6691
C77080	1.17398	0.231409	0.591092	0.568396	0.999929	2.4251	1.63862	1.38697	2.49925	1.45179	2.13924
C78197	1.89385	0.92132	1.76502	0.109946	0.999929	-1.44744	0.240014	0.474965	0.725188	0.664184	0.696154
C87436	-1.00251	-0.00361609	-0.0229626	0.98216	0.999929	4.4823	4.51671	4.53907	4.41365	4.73478	4.40496
C920009B18Rik	1.29955	0.378011	1.32279	0.217174	0.999929	2.90261	3.71005	2.89223	3.26871	3.53327	3.8524
C9orf72	1.10266	0.140983	0.58511	0.572248	0.999929	3.85295	3.82599	3.46395	3.604	4.32371	3.693
CAAA01066123.1	1.07029	0.0980028	0.436882	0.67206	0.999929	2.9492	3.41923	3.22129	3.2108	3.25129	3.43039
Caap1	-1.07055	-0.0983519	-0.620253	0.549829	0.999929	4.38675	4.38062	4.51244	4.27778	4.50323	4.22387
Cab39	1.08512	0.117851	0.905698	0.387718	0.999929	8.17376	8.37704	8.47581	8.54481	8.21954	8.61412
Cab39l	1.02218	0.0316463	0.270761	0.792425	0.999929	6.49975	6.57204	6.51702	6.3698	6.73465	6.58282
Cabcoco1	-1.10443	-0.143305	-0.336126	0.744157	0.999929	0.305924	1.40602	1.40214	0.866093	0.560598	1.25473
Cabin1	1.05963	0.0835661	0.50405	0.625827	0.999929	5.59186	6.10944	5.97184	6.14517	5.72076	6.06651
Cables1	-1.18828	-0.248871	-1.41073	0.190544	0.999929	4.93028	5.34158	4.75257	4.72402	4.73669	4.84085
Cables2	-1.0782	-0.108629	-0.837934	0.422858	0.999929	6.09672	6.28508	6.15807	6.17915	5.83415	6.19293
Cacfd1	1.17261	0.229728	1.65641	0.130575	0.999929	4.57571	4.52797	4.66877	4.85657	4.85611	4.75362
Cacna1s	-1.3333	-0.415005	-1.45619	0.177909	0.999929	2.73289	3.54566	3.54433	2.68701	2.96222	2.96323
Cacna2d4	-1.03634	-0.0514989	-0.121505	0.905848	0.999929	2.25618	2.40389	2.38751	2.35113	3.24023	1.44648
Cacnb1	1.14262	0.192346	0.700635	0.500502	0.999929	2.06453	2.72888	2.32715	2.55136	2.51638	2.65636
Cacnb3	1.15712	0.210533	0.556464	0.590891	0.999929	1.29494	1.70405	0.667057	1.54194	1.11458	1.64633
Cactin	-1.02322	-0.0331227	-0.253398	0.805416	0.999929	5.95045	6.00438	6.07074	6.0086	5.73853	6.15723
Cacul1	1.12493	0.169833	0.866312	0.407883	0.999929	4.25886	4.73777	4.4977	4.9247	4.76679	4.39524
Cacybp	-1.05235	-0.0736119	-0.550782	0.594627	0.999929	8.13388	7.68358	7.91613	7.69895	7.99639	7.81505
Cad	1.04784	0.0674183	0.347573	0.735816	0.999929	6.01069	6.12736	6.16594	6.63982	5.76944	6.09937
Cadm1	-1.0416	-0.058796	-0.134007	0.896222	0.999929	6.75233	5.04251	6.38069	6.16642	6.57204	5.26199
Calcoco1	1.08217	0.113932	0.83664	0.42355	0.999929	5.00527	5.33161	5.11858	5.2628	5.20635	5.33866
Calcrl	1.01223	0.0175391	0.0432939	0.966373	0.999929	1.98654	2.88711	3.04381	3.37428	2.69292	2.04019
Cald1	-1.27774	-0.353597	-0.867688	0.407167	0.999929	3.46806	2.56827	3.37632	3.02566	3.44253	1.95579
Calhm2	1.13761	0.186008	0.648734	0.532036	0.999929	3.10966	3.58876	3.43313	3.46148	3.08613	4.07012
Calhm5	-1.02682	-0.038181	-0.0798513	0.93803	0.999929	1.34687	-0.0215624	1.34405	1.10678	0.323655	1.01372
Calhm6	-1.1336	-0.180914	-0.932164	0.374571	0.999929	4.25612	4.06027	4.26771	3.71407	4.00307	4.25867
Calm1	1.00765	0.0109944	0.106803	0.917189	0.999929	10.7574	10.5091	10.6882	10.5522	10.7175	10.7175
Calm2	-1.00514	-0.00739892	-0.0465974	0.963809	0.999929	9.99843	9.59826	9.70345	9.52717	10.0869	9.66384
Calm3	-1.13387	-0.181259	-1.51189	0.163422	0.999929	7.39698	7.29737	7.58189	7.39157	7.07149	7.26587
Calr	-1.0298	-0.0423689	-0.451642	0.661766	0.999929	9.29936	9.24304	9.34129	9.35427	9.15904	9.24304
Calu	1.09817	0.135105	0.607372	0.557987	0.999929	8.48382	7.94817	8.17091	8.52305	8.68927	7.80063
Camk1	1.11194	0.153075	0.53036	0.60816	0.999929	6.18718	5.15178	5.5882	5.67297	6.3349	5.38104
Camk1d	-1.11387	-0.155587	-0.701987	0.499696	0.999929	3.26022	3.49748	3.59833	3.53106	3.06426	3.29827
Tnf	1.68259	0.750685	3.24555	0.00951142	0.999929	3.68139	3.69371	3.67286	4.30726	4.08707	4.82707
Camk2d	1.14667	0.19745	1.86447	0.0937271	0.999929	6.17585	6.32965	6.29547	6.55915	6.46212	6.3827
Camk2g	-1.09329	-0.12867	-0.541285	0.600901	0.999929	3.10577	3.6789	3.17276	3.18575	3.10706	3.30601
Camk4	1.03705	0.0524888	0.322127	0.754405	0.999929	6.02124	6.57548	6.1476	6.18039	6.2087	6.51702
Camkk1	1.00335	0.00482596	0.0166982	0.987026	0.999929	2.99699	3.37646	3.38007	2.75254	3.20966	3.74421
Camkk2	-1.13351	-0.180803	-0.963117	0.359606	0.999929	4.52524	4.08579	4.4018	4.03113	4.03776	4.32765
Camkmt	-1.08999	-0.124316	-0.464954	0.652545	0.999929	3.08155	2.86689	3.091	2.43669	3.2345	2.97296
Caml	1.12225	0.166391	0.953855	0.364037	0.999929	4.86564	4.89576	4.60086	4.65479	5.02236	5.16394
Camsap1	1.03353	0.0475821	0.169131	0.869277	0.999929	4.19881	3.8036	4.09342	4.32074	4.53219	3.47775
Camsap2	1.06782	0.0946659	0.395884	0.701025	0.999929	2.91779	3.14	3.26348	3.49242	2.94034	3.17818
Camta1	-1.14459	-0.194834	-0.801889	0.442413	0.999929	3.08362	3.09458	2.88736	2.52567	3.02539	2.92622
Camta2	1.02823	0.0401603	0.191655	0.852088	0.999929	4.92569	5.51971	5.29806	5.63566	4.919	5.32937
Cand1	1.0927	0.127895	1.27881	0.231625	0.999929	7.34667	7.31787	7.41755	7.62013	7.44733	7.39914
Cand2	-1.06649	-0.0928751	-0.350932	0.733375	0.999929	4.41657	4.50422	4.70325	4.88917	4.72807	3.84018
Cant1	-1.06981	-0.0973561	-0.543616	0.599358	0.999929	5.25849	5.81608	5.39806	5.66932	5.31446	5.25019
Canx	-1.06808	-0.0950136	-0.671937	0.517794	0.999929	9.06655	8.76388	9.2235	9.11111	8.92553	8.73235
Cap1	-1.02923	-0.041564	-0.18686	0.855741	0.999929	5.39474	5.98161	6.01554	6.19293	5.40822	5.68939
Capg	-1.02435	-0.0347086	-0.281283	0.784587	0.999929	10.2439	10.3969	10.2992	10.0698	10.2439	10.5216
Capn1	-1.04196	-0.0592999	-0.277937	0.787077	0.999929	5.46601	6.07735	6.06351	6.10885	5.40893	5.91493
Capn10	-1.07149	-0.0996193	-0.576844	0.577594	0.999929	4.77866	4.66101	4.59326	4.56162	4.87355	4.34197
Capn15	1.08663	0.119857	0.618017	0.55124	0.999929	4.47327	4.60484	4.30394	4.9282	4.28411	4.54312
Capn2	1.12049	0.164131	1.31136	0.220858	0.999929	7.8196	8.26634	8.10903	8.31446	8.1432	8.23235
Maats1	6.33454	2.66324	3.14932	0.0111407	0.999929	0.214367	-3.95507	-0.213368	1.01425	1.34687	1.46579
Capn5	1.00695	0.00999799	0.0251396	0.980469	0.999929	2.88711	2.80815	3.25064	3.13867	2.0009	3.68112
Capn6	1.0714	0.0995031	0.268477	0.794131	0.999929	3.42381	1.92023	2.84703	3.00214	2.71515	2.68701
Capn7	1.05263	0.0739948	0.736229	0.479557	0.999929	6.33597	6.44284	6.30744	6.43698	6.3913	6.48084
Capns1	-1.15627	-0.209476	-1.86757	0.0932587	0.999929	6.47817	6.70746	6.54451	6.45903	6.24724	6.3985
Caprin1	1.0065	0.00934476	0.0789478	0.938729	0.999929	8.5925	8.63909	8.79591	8.90658	8.57482	8.57482
Caprin2	-1.0989	-0.136064	-0.330688	0.748131	0.999929	1.58779	2.66657	2.41333	2.80683	1.52589	1.98247
Capsl	-1.32235	-0.403106	-0.993172	0.345499	0.999929	1.29494	2.62824	1.83773	1.1507	1.71847	1.73642
Capza1	1.05142	0.0723432	0.674537	0.516213	0.999929	10.1149	10.0434	10.1743	10.0068	10.2077	10.3345
Capza2	-1.06216	-0.0870032	-0.820293	0.432354	0.999929	9.34129	9.06423	9.21269	9.04736	9.23289	9.07667
Capzb	1.0046	0.00662421	0.0711616	0.94476	0.999929	9.81906	9.96309	9.97507	9.88928	9.88928	9.99843
Car12	1.21627	0.282467	0.863104	0.409558	0.999929	3.66751	2.91072	2.59926	3.00662	3.13537	3.76872
Car13	-1.30208	-0.38082	-1.23454	0.246966	0.999929	2.65788	1.90152	2.2529	2.051	1.77853	1.80539
Car14	1.00151	0.00217896	0.00564252	0.995616	0.999929	7.84683	6.21266	7.00661	6.97704	7.61478	6.47727
Car2	-1.20415	-0.268017	-1.12623	0.287994	0.999929	3.84115	3.86527	3.41024	3.75245	3.48822	3.1416
Car5b	-1.06047	-0.0847066	-0.223163	0.828183	0.999929	1.76347	3.14949	2.96634	2.59582	2.29456	2.77145
Car6	1.35611	0.439479	1.05938	0.315883	0.999929	7.92212	6.39092	6.50391	7.40983	8.02181	6.69685
Car7	-1.41962	-0.505504	-1.12816	0.28722	0.999929	1.69816	3.05124	1.98526	1.85631	1.09343	2.27411
Car9	1.04917	0.069246	0.195937	0.848829	0.999929	5.96736	5.49633	4.68457	5.79072	5.87534	4.78436
Card11	1.1379	0.186378	1.0103	0.337643	0.999929	4.66699	5.07156	5.33985	5.27836	5.36761	5.03582
Card14	-2.65222	-1.4072	-1.4917	0.16855	0.999929	2.56884	1.25473	2.17222	2.11018	2.06672	-2.14696
Card19	-1.02051	-0.0292956	-0.182553	0.859025	0.999929	5.69909	5.28872	5.31424	5.2128	5.61856	5.37198
Card6	-1.15874	-0.212552	-0.731311	0.482418	0.999929	2.59933	3.43171	2.80719	2.67511	3.01443	2.60265
Carf	1.19453	0.256446	0.661131	0.524398	0.999929	0.305924	0.988417	1.23582	0.840945	1.43335	1.05958
Carhsp1	1.00207	0.00298597	0.0237616	0.981539	0.999929	6.524	6.23793	6.53868	6.27454	6.4924	6.52596
Carm1	1.0493	0.069428	0.524969	0.611759	0.999929	5.98282	6.08168	6.03167	6.33382	6.10234	5.89108
Carmil1	1.01762	0.0251968	0.0992768	0.923003	0.999929	3.15056	2.80516	3.29615	2.83241	3.0439	3.37226
Carmil2	-1.01907	-0.0272463	-0.144533	0.88813	0.999929	5.88298	6.21524	6.12963	6.3282	5.59505	6.21187
Carnmt1	-1.05957	-0.0834857	-0.717537	0.490486	0.999929	6.07585	5.99828	6.02941	5.77868	6.06497	6.00351
Carns1	-1.28192	-0.358302	-0.859262	0.411569	0.999929	1.48719	2.62319	2.29408	2.09448	2.24464	1.13922
Cars	1.061	0.0854181	0.540674	0.601305	0.999929	6.91899	6.73573	6.64877	6.58372	7.20108	6.77931
Cars2	-1.23883	-0.308981	-1.90875	0.0872478	0.999929	4.78619	4.99301	4.74172	4.44375	4.38458	4.74357
Casc3	1.09145	0.126241	0.82233	0.431251	0.999929	5.63566	6.16106	5.91836	6.22443	5.92766	5.96996
Casc4	1.2057	0.269869	0.816773	0.434266	0.999929	3.19013	2.06575	2.92674	3.3033	2.8812	2.76021
Casd1	1.02708	0.0385483	0.284745	0.782013	0.999929	5.74149	5.32999	5.46689	5.5522	5.54769	5.5337
Cask	-1.42404	-0.509988	-1.63999	0.133984	0.999929	3.02218	2.62824	2.47546	2.63728	2.23005	1.76887
Caskin2	-1.16694	-0.222732	-0.684463	0.510203	0.999929	2.23408	2.83032	2.87086	2.80283	1.88142	2.5781
Casp1	1.02996	0.0425826	0.289785	0.77827	0.999929	6.17147	6.14321	6.34371	5.96917	6.29149	6.50317
Casp2	1.0737	0.102594	0.984611	0.349475	0.999929	6.2111	6.11384	6.04436	6.22669	6.18125	6.26312
Casp3	1.01722	0.0246361	0.166992	0.870913	0.999929	6.44705	6.69509	6.82639	6.82269	6.40191	6.81127
Casp4	-1.04954	-0.0697621	-0.376517	0.71489	0.999929	4.15517	4.64658	4.69933	4.54382	4.32727	4.44375
Casp6	-1.15979	-0.213863	-1.87182	0.0926203	0.999929	5.95279	6.03743	5.90442	5.66817	5.70479	5.87063
Casp7	-1.00706	-0.0101479	-0.0618348	0.951989	0.999929	4.64096	4.88393	5.17668	4.96823	4.80936	4.8961
Casp8	1.03157	0.0448482	0.425288	0.680196	0.999929	7.79175	7.94409	7.83231	7.79175	7.85272	8.05679
Casp8ap2	1.00751	0.0107924	0.0746061	0.942092	0.999929	5.29845	5.16073	5.49799	5.50036	5.1879	5.28844
Casp9	1.00489	0.00703363	0.0439596	0.965856	0.999929	4.30428	4.20422	4.24161	4.33255	4.3378	4.12068
Cass4	1.11584	0.158136	0.60791	0.557645	0.999929	3.63219	4.65237	4.36669	4.34357	4.17233	4.63367
Cast	1.09628	0.132614	1.11117	0.294104	0.999929	7.74732	8.15175	8.06496	8.1432	8.05826	8.16215
Castor1	-1.03762	-0.0532822	-0.239188	0.816093	0.999929	4.43127	5.26234	5.12695	5.0239	4.65948	5.00202
Castor2	1.35319	0.436367	1.16867	0.271317	0.999929	2.34562	3.80152	3.24778	3.79129	3.05128	3.88822
Cat	1.03978	0.0562777	0.45544	0.65913	0.999929	6.75632	7.08697	6.98168	7.14199	6.84356	7.01241
Catsperd	1.27199	0.347093	0.865864	0.408117	0.999929	1.90612	0.804956	1.62148	1.73523	2.27607	1.3629
Cav1	-1.48271	-0.568239	-1.36253	0.204774	0.999929	3.34469	2.62824	2.45439	3.14899	2.01414	1.60402
Cav2	-1.14207	-0.191656	-0.57629	0.577953	0.999929	5.41864	4.2734	5.03736	4.77306	5.25129	4.15309
Cavin1	1.05318	0.0747575	0.266188	0.79584	0.999929	3.43171	2.99345	3.04882	3.24468	3.70377	2.80859
Cavin2	1.08481	0.117442	0.342317	0.739641	0.999929	1.60297	1.49383	2.25953	1.64151	2.30321	1.76887
Cavin3	-1.0633	-0.0885536	-0.226683	0.825523	0.999929	1.84965	0.874014	0.859368	0.840945	1.24324	1.18646
Cbarp	-1.37159	-0.455847	-0.817388	0.433932	0.999929	-0.0261554	1.78627	0.488906	-0.385844	0.769881	0.573451
Cbfa2t2	1.14085	0.190113	1.35203	0.207991	0.999929	5.27427	5.44693	5.2495	5.33022	5.71912	5.5105
Cbfb	-1.1394	-0.188269	-1.53555	0.157588	0.999929	7.2322	7.10048	7.41362	7.12451	6.87537	7.17306
Cbl	-1.01354	-0.0194024	-0.0774474	0.939891	0.999929	3.89854	4.62501	4.28559	4.63865	3.84487	4.30229
Cblb	1.02283	0.0325605	0.209582	0.838466	0.999929	5.85716	6.33597	5.83186	6.15588	6.09617	5.90886
Cbll1	-1.02356	-0.03359	-0.221229	0.829644	0.999929	4.89891	4.77362	4.96578	4.85193	4.63367	5.00862
Cbr1	1.04185	0.0591485	0.435139	0.67328	0.999929	5.29782	5.28311	5.40233	5.18955	5.55916	5.4098
Cbr2	1.18897	0.249713	0.663088	0.523198	0.999929	3.83082	2.64645	2.76696	3.00879	3.97457	3.01242
Cbr3	-1.39699	-0.482324	-1.03029	0.328649	0.999929	1.44797	0.0304324	1.26629	0.557101	0.471684	0.212338
Cbr4	-1.22031	-0.287253	-1.59895	0.142853	0.999929	3.95817	3.98562	3.88394	3.6802	3.77858	3.53757
Cbwd1	-1.09923	-0.136489	-0.733148	0.481348	0.999929	4.19633	3.88344	3.98137	3.91472	3.68932	3.99677
Cbx1	-1.08299	-0.115024	-0.725831	0.485618	0.999929	5.17501	4.80633	5.14936	4.81881	4.83468	5.07818
Cbx2	1.16867	0.224871	1.27711	0.232202	0.999929	3.71455	3.64545	3.60195	3.89528	3.84998	3.88599
Cbx3	-1.17169	-0.228593	-1.70346	0.121241	0.999929	7.03311	6.72371	6.94983	6.72971	6.84888	6.45017
Cbx4	1.06188	0.0866253	0.797802	0.444668	0.999929	6.46976	6.69628	6.56742	6.75492	6.56161	6.68131
Cbx5	-1.09603	-0.132283	-1.07648	0.30856	0.999929	5.8075	5.59505	5.65983	5.48624	5.68386	5.49549
Cbx6	-1.10446	-0.143345	-0.886637	0.397387	0.999929	5.0935	5.36563	5.30421	5.40104	4.88686	5.06187
Cbx7	1.08314	0.115226	0.564668	0.585518	0.999929	5.44376	6.12769	5.57631	6.05655	5.50648	5.9512
Cbx8	-1.02471	-0.0352161	-0.188646	0.85438	0.999929	4.04431	3.76907	4.04109	3.8253	4.101	3.81982
Cby1	1.06892	0.0961512	0.574997	0.578792	0.999929	4.93499	4.65883	4.79983	4.60056	5.04336	5.00605
Cc2d1a	-1.06646	-0.0928243	-0.571895	0.580808	0.999929	5.49844	5.90082	5.63029	5.66932	5.30097	5.77335
Cc2d1b	1.02412	0.0343807	0.250844	0.807331	0.999929	6.03232	6.42578	6.36596	6.30936	6.15969	6.45692
Cc2d2a	-1.14187	-0.191398	-0.712039	0.49373	0.999929	3.12686	2.64645	2.78787	2.63328	2.97335	2.39794
Ccar1	1.04708	0.0663762	0.596656	0.564826	0.999929	7.31663	7.42476	7.25598	7.2322	7.41459	7.54825
Ccar2	1.06671	0.0931685	0.84041	0.421537	0.999929	7.26587	7.36133	7.49815	7.56525	7.3106	7.52741
Dtx1	1.89537	0.922478	3.14135	0.0112878	0.999929	2.41928	3.20248	3.00097	4.09342	4.01766	3.40725
Ccdc107	1.06748	0.0942106	0.618588	0.550879	0.999929	4.67196	4.61728	4.84058	4.61039	4.91395	4.87164
Fgf21	12.726	3.66971	3.12679	0.0115621	0.999929	1.40889	-4.75198	-3.16548	2.14318	1.80397	0.4712
Ccdc115	1.02605	0.0371059	0.302932	0.768538	0.999929	5.91211	5.8881	5.79398	5.72968	5.9065	6.05449
Ccdc117	1.05678	0.0796808	0.720681	0.488637	0.999929	5.84304	6.01069	5.86181	5.99499	5.91439	6.04688
Ccdc12	-1.02497	-0.0355845	-0.351355	0.733068	0.999929	6.9435	7.00479	7.00856	6.81332	7.01626	7.01925
Ccdc122	-1.0208	-0.0297017	-0.0972517	0.924568	0.999929	1.48993	1.86867	1.62871	1.50425	1.86613	1.56304
Ccdc124	-1.00075	-0.00108146	-0.00832085	0.993535	0.999929	7.13922	6.8688	7.07408	6.78854	7.10654	7.17377
Ccdc125	-1.04558	-0.0643074	-0.349754	0.734231	0.999929	4.20087	4.6948	4.41796	4.22363	4.35935	4.54592
Ccdc126	1.05494	0.0771607	0.352847	0.731985	0.999929	3.17078	2.97738	2.88736	3.10792	3.05639	3.09265
Ccdc127	-1.0631	-0.0882719	-0.716766	0.49094	0.999929	5.83751	5.63443	5.62277	5.72363	5.51196	5.58616
Ccdc13	-1.00515	-0.00741584	-0.0225365	0.982491	0.999929	2.99153	1.96481	2.05197	2.28843	2.34968	2.30176
Ccdc130	-1.07029	-0.0980083	-0.594115	0.566455	0.999929	4.94128	4.98329	4.80525	4.5351	5.06589	4.8441
Ccdc134	1.06229	0.0871727	0.319932	0.756016	0.999929	3.81864	4.00163	4.04654	4.34784	3.35962	4.35149
Ccdc136	-1.12346	-0.167949	-0.506309	0.6243	0.999929	3.71455	3.06719	2.55237	3.33971	2.84939	2.66102
Ccdc137	1.02965	0.0421604	0.239993	0.815487	0.999929	5.17915	4.6948	4.60898	4.84044	4.76904	4.95844
Ccdc138	-1.07799	-0.108345	-0.360658	0.726326	0.999929	2.08572	2.82854	2.93983	2.38022	2.48182	2.6777
Ccdc14	1.35384	0.437056	1.53507	0.157706	0.999929	2.2296	1.95007	2.20203	2.91306	2.48908	2.30792
Ccdc141	-1.12395	-0.168579	-0.515	0.618443	0.999929	2.03421	1.80398	2.57903	2.30644	1.68992	1.89125
Ccdc148	1.41688	0.502717	1.32231	0.217328	0.999929	0.507456	0.537275	0.0943444	1.1658	0.543532	0.934264
Ccdc15	-1.21905	-0.285755	-1.1053	0.296513	0.999929	2.29279	2.5002	2.41076	2.17789	2.08756	2.095
Ccdc157	1.0278	0.0395576	0.114417	0.911313	0.999929	2.39514	3.39209	3.091	2.74716	2.66102	3.55385
Ccdc163	1.02489	0.0354646	0.125094	0.903083	0.999929	2.33265	2.62411	3.02706	2.38499	2.82815	2.86049
Ccdc166	-1.01259	-0.0180524	-0.071339	0.944623	0.999929	3.145	3.0559	2.98839	2.62005	3.18845	3.28788
Ccdc167	1.09799	0.134863	0.579493	0.575878	0.999929	3.05128	3.01875	3.04215	3.16878	2.8865	3.41087
Ccdc17	-1.27037	-0.34525	-0.904521	0.38831	0.999929	1.26337	1.75356	1.10678	0.704457	0.807922	1.54536
Ccdc171	-1.03219	-0.0457082	-0.105196	0.918431	0.999929	0.698615	1.79264	1.35898	1.06025	0.748932	1.87333
Ccdc173	-1.14524	-0.195651	-0.500314	0.628356	0.999929	0.740321	0.976669	1.02724	0.290831	1.30871	0.592429
Ccdc174	-1.03189	-0.0452835	-0.334356	0.745449	0.999929	5.22598	5.25195	5.18028	4.97526	5.25195	5.28448
Ccdc18	-1.25446	-0.327062	-0.736352	0.479486	0.999929	2.34562	2.60715	1.80793	1.40126	1.39316	2.88311
Ccdc181	-1.13032	-0.176728	-1.12974	0.286583	0.999929	4.43718	4.52882	4.27778	4.2405	4.2547	4.23301
Ccdc184	1.04859	0.0684538	0.22907	0.82372	0.999929	5.59296	6.27827	4.92266	5.51534	5.49744	6.00252
Ccdc186	-1.06271	-0.0877475	-0.43719	0.671844	0.999929	3.45619	3.61181	3.69645	3.47957	3.69345	3.36544
Ccdc189	-1.20012	-0.263179	-0.562229	0.587113	0.999929	2.05877	0.920607	0.903553	0.517512	1.76156	0.807922
Ccdc191	-1.00043	-0.000627293	-0.00196055	0.998477	0.999929	2.36633	3.08362	2.63051	2.29536	3.22774	2.62865
Ccdc22	-1.04359	-0.0615486	-0.44586	0.66579	0.999929	5.05929	5.34242	5.40468	5.18693	5.16139	5.27542
Ccdc25	1.01687	0.0241376	0.213301	0.835646	0.999929	5.92487	5.77369	5.86968	5.81161	5.82796	5.98161
Ccdc28a	-1.06417	-0.0897286	-0.491776	0.634156	0.999929	3.89528	3.8741	3.95685	3.67073	3.75346	3.99443
Ccdc28b	-1.04095	-0.0579056	-0.266922	0.795292	0.999929	3.47454	3.94097	3.70647	3.43907	3.62387	3.87989
Ccdc32	-1.1097	-0.15017	-1.04612	0.321654	0.999929	4.52433	4.65712	4.62213	4.47001	4.48716	4.41253
Ccdc34	-1.14641	-0.19712	-0.936999	0.372204	0.999929	4.31141	3.82599	4.37498	3.77713	3.93443	4.12962
Slc19a2	1.53512	0.61835	3.12613	0.0115747	0.999929	4.13081	4.29733	4.34726	4.53035	5.19198	4.91993
Ccdc40	1.30155	0.380233	1.44088	0.182079	0.999929	3.11128	2.67166	2.85037	2.91884	3.62472	3.21869
Ccdc43	1.05274	0.0741527	0.538244	0.602917	0.999929	5.38832	5.24292	5.64068	5.43732	5.57582	5.47056
Ccdc47	1.06146	0.0860502	0.683692	0.510668	0.999929	7.17124	6.98659	7.15101	7.24357	7.37121	6.95711
Ccdc50	1.0167	0.0238915	0.178737	0.861937	0.999929	5.28277	5.37257	5.21938	5.42009	5.41248	5.14775
Ccdc51	-1.17129	-0.228097	-1.30899	0.221627	0.999929	4.40633	4.19449	4.1045	3.858	4.09367	4.0526
Ccdc57	1.19971	0.262689	0.623988	0.547476	0.999929	2.05501	0.795419	0.667057	1.60903	1.41323	1.25473
Ccdc58	1.09143	0.126215	0.678132	0.514031	0.999929	4.01712	3.83533	3.69951	3.8036	4.00631	4.09261
Ccdc59	1.02996	0.0425918	0.32105	0.755195	0.999929	5.54769	5.49282	5.55071	5.41754	5.49282	5.77684
Ccdc6	-1.01954	-0.0279244	-0.16812	0.87005	0.999929	5.02248	5.11845	4.64546	4.79737	4.85253	5.04657
Ccdc61	-1.01053	-0.015119	-0.0850726	0.933988	0.999929	4.95759	5.14548	5.17239	4.74252	5.07213	5.37977
Ccdc62	1.23232	0.301373	0.776003	0.456824	0.999929	1.02564	0.358954	1.14324	0.75556	1.13859	1.45915
Ccdc66	-1.19287	-0.254439	-1.3934	0.195562	0.999929	4.3624	4.65335	4.38746	4.18582	4.49512	4.02807
Ccdc69	-1.01041	-0.014947	-0.0772391	0.940052	0.999929	5.77301	6.174	6.29777	5.88603	5.83508	6.45117
Ccdc71	-1.04924	-0.069349	-0.578151	0.576747	0.999929	5.70181	5.65793	5.74759	5.61475	5.49652	5.76467
Ccdc71l	-1.01667	-0.0238547	-0.134985	0.89547	0.999929	3.99677	4.34193	4.24365	4.31664	4.02153	4.18996
Ccdc77	1.06263	0.0876354	0.473671	0.646541	0.999929	4.09147	3.8992	3.92804	4.17109	3.8008	4.1677
Sell	1.37557	0.460026	3.10355	0.012014	0.999929	6.41534	6.42789	6.47175	7.00732	7.1346	6.56969
Ccdc82	1.06559	0.0916532	0.772585	0.458749	0.999929	5.71182	5.57763	5.51196	5.63244	5.79357	5.65262
Ccdc84	1.17465	0.232229	0.936642	0.372378	0.999929	3.3479	3.74209	2.98598	3.36916	3.6751	3.7489
Ccdc85b	1.073	0.101649	0.562841	0.586713	0.999929	3.56528	3.67342	3.74255	3.72849	3.76628	3.79099
Ccdc86	-1.08675	-0.120016	-0.825669	0.429445	0.999929	5.30999	4.93261	5.18643	5.01296	5.09319	4.94961
Ccdc88a	1.18572	0.245762	0.653271	0.529233	0.999929	2.88711	2.38678	3.03998	3.45778	3.43857	2.2482
Ccdc88b	-1.02009	-0.028691	-0.179328	0.861485	0.999929	5.76876	6.36745	5.97466	6.09617	6.08932	5.88013
Ccdc88c	1.17988	0.238646	1.07406	0.309588	0.999929	5.49282	6.26772	5.58283	6.25671	5.6759	6.15302
Ccdc9	1.12618	0.171442	1.23545	0.246645	0.999929	4.93274	5.28492	5.19661	5.22862	5.35561	5.3594
Ccdc90b	1.05019	0.0706565	0.325809	0.751704	0.999929	4.38283	3.89528	4.05613	3.86706	4.1162	4.47001
Ccdc91	-1.01778	-0.0254219	-0.122908	0.904768	0.999929	5.47338	4.91216	5.34578	5.26054	5.54046	4.87263
Ccdc92	1.0349	0.0494941	0.379876	0.712477	0.999929	5.58781	5.88603	5.67818	5.81461	5.61856	5.86948
Ccdc93	1.26311	0.336978	2.09247	0.0646135	0.999929	4.23494	4.4018	4.29592	4.46738	4.81899	4.67242
Ccdc97	-1.11502	-0.157066	-0.941841	0.369844	0.999929	5.27363	5.81777	5.76593	5.6335	5.35209	5.42836
Cchcr1	1.15473	0.20755	0.956366	0.362832	0.999929	3.98943	4.03624	4.27122	4.26928	3.92256	4.64844
Ccl1	-1.5297	-0.613252	-1.88575	0.0905587	0.999929	4.40799	5.03797	4.28377	3.75644	3.39074	4.65479
Khdc4	1.34399	0.426523	3.09841	0.0121163	0.999929	5.61133	5.85613	5.41622	5.99828	6.00133	6.17201
Slc2a4rg-ps	2.09508	1.06701	3.09449	0.0121949	0.999929	1.05173	2.14883	1.29505	2.36659	2.61043	2.75772
Ccl22	1.66955	0.739463	1.02346	0.331703	0.999929	0.0831466	1.39637	-1.44744	0.227504	0.241974	1.75619
Ccl25	1.15151	0.203529	0.644838	0.534449	0.999929	1.6613	1.78245	2.08142	1.99152	2.45569	1.73642
Ccl27a	1.15977	0.21384	0.503435	0.626243	0.999929	1.00932	-0.0760453	0.657715	0.335926	0.914566	0.911058
Ccl3	-1.04914	-0.0692109	-0.389917	0.705285	0.999929	5.28993	5.51437	4.97252	5.07891	5.04412	5.43192
Ccl4	-1.13699	-0.185214	-1.01227	0.336751	0.999929	5.96451	6.3156	5.99737	5.86062	5.56314	6.27012
Ccl5	1.01387	0.019866	0.133815	0.89637	0.999929	5.42114	5.71655	5.98244	5.72558	5.71815	5.74163
Ccl6	-1.46746	-0.553317	-1.51204	0.163384	0.999929	6.06651	5.71951	4.95965	4.43067	5.90124	4.8108
Morc2a	1.41431	0.500101	3.06174	0.012873	0.999929	4.28559	4.445	4.75803	5.0559	5.07319	4.88009
Gramd3	1.22999	0.29865	2.96902	0.0150104	0.999929	6.09019	6.07348	6.047	6.30744	6.37346	6.42172
Ccl9	-1.32651	-0.407637	-1.27668	0.232346	0.999929	4.01486	4.20924	3.14894	2.96323	3.52554	3.66278
Ccm2	1.1648	0.220082	2.07978	0.0659773	0.999929	7.67768	7.60574	7.7937	7.77551	8.03508	7.926
Plcb4	1.43405	0.520098	2.93872	0.0157851	0.999929	4.2657	4.14879	4.07098	4.86905	4.40829	4.74481
Ccn2	-3.29512	-1.72033	-1.98718	0.0767928	0.999929	2.86239	2.67912	2.23586	2.84736	-1.97936	1.60852
Ccn4	-1.16832	-0.224438	-0.9554	0.363295	0.999929	4.44017	5.33336	4.64096	4.41017	4.68534	4.69838
Ccna2	-1.12219	-0.166312	-1.39239	0.195855	0.999929	7.41985	7.48506	7.70395	7.52119	7.20825	7.37917
Ccnb1	-1.05458	-0.0766684	-0.698516	0.501766	0.999929	8.4277	8.16469	8.43279	8.1636	8.26804	8.36021
Ccnb2	-1.04941	-0.0695717	-0.568476	0.583034	0.999929	8.00561	7.86578	8.15533	7.78969	7.88728	8.13622
Ccnc	-1.15107	-0.202974	-1.31101	0.220969	0.999929	5.13053	4.77099	5.05761	4.9144	4.67492	4.73796
Ccnd1	-1.15651	-0.209779	-0.501423	0.627605	0.999929	3.12101	2.32456	2.6694	2.84399	3.1417	1.59423
Ccnd2	1.04659	0.0657032	0.602483	0.561102	0.999929	9.21269	9.04736	9.00983	9.25346	9.22892	8.98528
Ccnd3	1.00782	0.0112378	0.106023	0.917792	0.999929	7.91215	7.94717	7.94817	7.95544	7.77999	8.10299
Ccndbp1	-1.07973	-0.110669	-0.99987	0.342412	0.999929	6.47908	6.69561	6.48731	6.36502	6.54857	6.42666
Ccne1	1.00645	0.00926914	0.055894	0.956596	0.999929	6.16262	5.65433	6.11026	5.7633	5.98082	6.16714
Ccne2	-1.09037	-0.124821	-0.551638	0.594064	0.999929	5.7109	5.00688	5.41575	4.82994	5.5882	5.29903
Ccnf	1.02563	0.0365066	0.282086	0.783989	0.999929	6.31751	5.96662	6.38225	6.23658	6.24283	6.27811
Ccng1	1.08663	0.119865	1.14077	0.282192	0.999929	7.26731	7.39083	7.53534	7.58504	7.4341	7.53381
Ccng2	1.14928	0.200733	1.21939	0.252405	0.999929	6.7698	7.46822	7.11467	7.30311	7.20997	7.44924
Ccnh	-1.10537	-0.144528	-1.17532	0.268771	0.999929	6.47691	6.19862	6.41132	6.0786	6.20107	6.35171
Ccni	1.00324	0.00467069	0.0308875	0.976005	0.999929	6.33769	6.76343	6.68932	6.85871	6.4391	6.52025
Ccnj	1.19281	0.25437	0.689566	0.507129	0.999929	0.877605	0.77298	0.183386	0.795419	0.908358	0.89753
Ccnjl	-1.14023	-0.189324	-0.452351	0.661273	0.999929	0.947894	0.0304324	0.183386	0.193188	0.0227924	0.323413
Ccnk	-1.02908	-0.04136	-0.12357	0.904257	0.999929	1.22477	1.35961	1.58749	1.4404	0.973474	1.59737
Llgl1	1.26646	0.340801	2.92181	0.0162349	0.999929	5.55833	5.56968	5.64672	6.06389	5.91117	5.83062
Ttc37	1.34817	0.430998	2.91625	0.0163856	0.999929	4.48136	4.44236	4.72148	5.08156	4.89979	4.94902
Ccnq	-1.13526	-0.183028	-1.03179	0.327982	0.999929	4.9194	4.84535	4.56969	4.36547	4.87502	4.56217
Ccnt1	1.16535	0.220767	1.62009	0.138222	0.999929	5.50924	5.96231	5.64872	5.97931	5.93587	5.89668
Ccnt2	1.18647	0.246679	1.78432	0.106608	0.999929	5.1405	4.99733	4.90483	5.12353	5.40023	5.25769
Ccny	-1.04618	-0.0651282	-0.428426	0.67799	0.999929	5.54294	5.22225	5.36774	5.34874	5.06493	5.47541
Ccnyl1	1.27646	0.352148	1.49091	0.168753	0.999929	3.33195	3.07061	3.23268	3.57776	3.20537	3.8297
Ccp110	1.21282	0.278364	1.33717	0.212619	0.999929	3.4857	3.35156	3.70127	3.93036	3.53686	3.86547
Ccpg1	1.08448	0.117005	0.761936	0.464782	0.999929	5.80248	6.14942	6.25554	6.30547	5.94413	6.30508
Ccpg1os	-1.06227	-0.087153	-0.271967	0.791526	0.999929	1.36695	1.4404	1.28042	1.17492	1.1017	1.52307
Ccr1	-1.06028	-0.0844492	-0.21886	0.831437	0.999929	4.00023	5.437	4.04048	4.44722	3.9593	4.85462
Ccr2	1.17576	0.233595	1.49908	0.166659	0.999929	6.98742	7.60852	7.11421	7.53653	7.36204	7.52014
Ccr3	1.08077	0.112062	0.337525	0.743135	0.999929	2.99153	4.27778	3.14894	3.80786	3.38123	3.65936
Ccr4	1.075	0.10434	0.487835	0.636842	0.999929	4.0675	4.82944	4.58394	4.8494	4.47364	4.53182
Ccr5	-1.0165	-0.0236132	-0.0923531	0.928356	0.999929	4.78017	5.7712	5.45442	5.6201	4.94578	5.40365
Ccr6	1.05217	0.0733673	0.303847	0.767862	0.999929	4.09711	4.46745	3.71852	4.12368	3.87989	4.48042
Mtr	1.46919	0.55502	2.91249	0.0164883	0.999929	4.52433	4.5682	5.1273	5.06087	5.47018	5.33985
2700038G22Rik	2.19889	1.13678	2.90345	0.0167381	0.999929	-0.444903	-0.295512	-0.564078	0.684311	0.896381	0.555208
Ccrl2	-1.0118	-0.0169196	-0.110438	0.914383	0.999929	6.5374	7.0567	6.7221	6.8891	6.53605	6.84618
Ccs	-1.03074	-0.0436787	-0.368248	0.720844	0.999929	5.93354	5.83788	5.91117	5.67738	5.90732	5.95219
Ccsap	-1.03334	-0.0473082	-0.276784	0.787936	0.999929	4.60056	4.55449	4.70455	4.29663	4.57213	4.80363
Ccser2	1.05327	0.0748797	0.497392	0.630338	0.999929	5.68034	5.71229	5.72968	5.96275	5.94635	5.47649
Cct2	-1.06344	-0.088738	-0.965579	0.358435	0.999929	7.78642	7.68182	7.74323	7.71617	7.61821	7.61058
Cct3	1.01422	0.0203655	0.22198	0.829077	0.999929	8.81084	8.64635	8.77632	8.72554	8.78593	8.78229
Cct4	-1.01426	-0.0204272	-0.204728	0.842148	0.999929	8.37862	8.15004	8.22843	8.20292	8.31195	8.18049
Cct5	-1.00115	-0.00165177	-0.0141176	0.989031	0.999929	9.58122	9.19049	9.41946	9.30329	9.48233	9.39984
Cct6a	-1.00841	-0.0120845	-0.107129	0.916938	0.999929	8.30567	8.04157	8.23235	8.33999	8.08734	8.11477
Cct7	1.05707	0.080072	0.582168	0.574147	0.999929	9.87226	9.40287	9.53224	9.60186	9.86426	9.58122
Cct8	-1.00036	-0.000523943	-0.00462463	0.996407	0.999929	9.49271	9.11994	9.20709	9.24849	9.32956	9.23958
Ccz1	1.02533	0.0360841	0.341012	0.740592	0.999929	6.8389	6.65783	6.7721	6.6697	6.82399	6.87495
Cd101	1.04174	0.0589928	0.291954	0.776662	0.999929	4.46155	5.26549	5.0512	5.03704	5.08191	4.90098
Cd109	-1.17291	-0.230097	-0.825294	0.429648	0.999929	5.02015	4.09579	4.55962	4.59016	4.56402	3.85429
Cd14	-1.45571	-0.541727	-1.9722	0.078693	0.999929	4.10274	4.29928	3.64077	3.21311	4.03776	3.25655
Cd151	1.08678	0.120065	0.32729	0.750619	0.999929	0.663522	1.41667	1.06677	1.11988	1.52589	0.934264
Cd160	1.05152	0.0724786	0.177806	0.862648	0.999929	1.12171	2.03341	2.63881	1.74408	2.38339	1.9297
Cd164	1.02972	0.0422459	0.436189	0.672545	0.999929	8.04797	8.1324	8.14641	8.24501	8.17376	8.03695
Cd1d1	-1.05621	-0.0788916	-0.630511	0.543381	0.999929	5.37837	5.49009	5.38017	5.30999	5.22783	5.46206
Cd2	-1.02977	-0.0423196	-0.429357	0.677336	0.999929	10.2214	10.3345	10.2828	10.1034	10.2545	10.3537
Cd200	-1.0815	-0.113034	-0.833853	0.425042	0.999929	5.84652	6.31231	6.06651	5.9749	5.91044	6.01446
Cd200r1	1.00686	0.00985657	0.0582222	0.95479	0.999929	5.8062	6.50864	6.30206	6.28264	6.1366	6.24817
Cd200r4	-1.1051	-0.144174	-0.461875	0.654673	0.999929	2.31313	3.32451	2.8588	2.49254	2.6404	2.95675
Cd209a	1.55448	0.636434	1.54482	0.155353	0.999929	2.44052	2.1372	1.91706	2.62992	2.04248	3.58221
Cd209f	-2.57618	-1.36523	-1.44022	0.182263	0.999929	3.91796	1.84717	0.553272	0.636068	2.42755	-0.708876
Cd22	1.39807	0.483437	0.849871	0.416514	0.999929	1.10678	1.92023	1.37126	2.29536	3.02229	0.753594
Cd226	1.00526	0.00756893	0.0534496	0.958492	0.999929	5.36627	5.75699	5.74606	5.51474	5.678	5.70901
Cd247	-1.04607	-0.0649798	-0.529074	0.609017	0.999929	7.70022	8.06305	7.89918	7.84081	7.6712	7.95544
Etnk2	8.84575	3.14498	2.89629	0.0169386	0.999929	-0.212223	-0.082615	-4.75198	1.60903	0.258205	2.45061
Cd27	-1.12101	-0.164793	-1.29251	0.227042	0.999929	7.32127	7.71299	7.64055	7.47769	7.24292	7.46049
Cd274	-1.05843	-0.0819194	-0.392704	0.703294	0.999929	5.81132	5.88499	5.80426	6.10339	5.18526	5.93623
Cd276	1.5891	0.668209	1.12054	0.290289	0.999929	3.16645	0.393478	2.51742	2.77772	2.97335	2.23528
Cd28	-1.05358	-0.0752965	-0.489019	0.636034	0.999929	7.08643	7.64499	7.34163	7.41262	7.07172	7.36572
Cd2ap	-1.02012	-0.0287323	-0.0885473	0.931299	0.999929	3.5278	2.85596	3.77577	3.72832	3.54962	2.82534
Cd2bp2	1.07399	0.102984	0.943889	0.36885	0.999929	6.22646	6.39141	6.30795	6.50391	6.28679	6.44553
Cd300a	1.02582	0.0367756	0.100526	0.922038	0.999929	1.50751	1.38665	2.43527	1.68357	2.11388	1.64286
Cd300c2	-1.01772	-0.0253354	-0.0649142	0.949602	0.999929	0.592429	1.49383	0.941487	0.779923	1.41076	0.834747
Pard6b	1.74478	0.803048	2.89433	0.0169938	0.999929	2.33822	2.00682	1.7857	2.69659	2.73139	3.06437
Cd300ld	-1.60077	-0.678767	-2.20762	0.0534206	0.999929	2.36039	2.11734	2.35535	1.46632	2.02786	1.32849
Cd300lf	-1.21378	-0.279503	-0.670574	0.518624	0.999929	0.918807	0.442714	1.24324	0.0181787	0.934616	0.766288
Cd302	1.02069	0.0295475	0.0837308	0.935026	0.999929	3.08803	2.0143	3.11802	2.7287	3.09641	2.45477
Cd320	-1.18987	-0.250805	-1.87897	0.0915565	0.999929	5.32999	5.14303	5.18028	4.84507	4.98287	5.05025
Cd34	1.28967	0.366997	0.687893	0.508135	0.999929	3.16166	1.20801	1.76616	3.05639	2.58327	1.61139
Cd36	-1.23802	-0.308038	-0.882121	0.399703	0.999929	3.60169	3.14949	3.16166	2.69177	3.86274	2.51058
Cd37	1.03896	0.0551388	0.407511	0.692756	0.999929	7.21307	7.73759	7.54154	7.61357	7.47401	7.57394
Cd38	-1.0863	-0.119424	-0.702635	0.49931	0.999929	4.51524	4.97536	4.8733	4.59981	4.85336	4.59805
Cd3d	-1.02026	-0.0289423	-0.251805	0.80661	0.999929	8.63909	8.93909	8.84012	8.68251	8.71288	8.93574
Cd3e	-1.03181	-0.0451827	-0.314588	0.759944	0.999929	8.65121	9.10437	9.10581	9.07667	8.7515	8.8987
Cd3eap	1.24381	0.314765	1.543	0.155789	0.999929	3.37787	3.54057	3.65575	3.62261	3.82471	4.0403
Cd3g	-1.02959	-0.0420705	-0.36887	0.720395	0.999929	9.46073	9.82405	9.76641	9.61018	9.60186	9.71318
Cd4	-1.01469	-0.0210399	-0.122488	0.905091	0.999929	8.68927	9.32465	9.09215	9.24304	8.77632	9.02492
Cd40	1.09134	0.126106	0.389058	0.705899	0.999929	2.17666	2.42948	1.46866	2.05637	2.18346	2.23528
Cd40lg	1.09376	0.129301	0.681588	0.511939	0.999929	3.88599	4.43067	4.43369	4.4643	4.31172	4.39307
Cd44	1.05256	0.0739013	0.616508	0.552193	0.999929	7.39914	7.50677	7.31892	7.70525	7.40696	7.33825
Cd47	-1.06277	-0.0878287	-0.864359	0.408902	0.999929	8.66841	8.69681	8.6089	8.60577	8.41414	8.68927
Cd48	-1.02549	-0.036318	-0.305945	0.766313	0.999929	8.27994	8.56638	8.42256	8.47234	8.19531	8.49205
Cd5	1.03001	0.0426552	0.347041	0.736203	0.999929	8.54762	8.93055	8.81084	8.91822	8.65953	8.84012
Cd52	1.13761	0.18601	0.953904	0.364014	0.999929	9.19049	9.95272	9.87226	9.85002	9.65389	10.0698
Cd53	-1.08984	-0.124115	-0.925142	0.378027	0.999929	9.54594	9.96858	9.69372	9.77101	9.42208	9.64327
Cd55	-1.04351	-0.0614434	-0.311608	0.762138	0.999929	3.85295	4.28559	3.92402	4.14457	3.78625	3.9782
Cd59a	1.14654	0.19729	0.614958	0.553174	0.999929	1.90157	2.03019	2.00643	1.87634	2.74007	1.96112
Cd6	1.10064	0.138345	1.28795	0.228559	0.999929	9.93852	10.268	10.0215	10.2077	10.268	10.168
Cd63	-1.04999	-0.0703728	-0.185243	0.856973	0.999929	9.0883	7.60154	8.4462	8.24904	8.97553	7.70126
Cd68	-1.32067	-0.401273	-1.35814	0.206116	0.999929	5.76366	5.1769	5.27993	4.45858	5.77823	4.80095
2610008E11Rik	1.5581	0.639783	2.88119	0.0173697	0.999929	3.36441	2.93983	3.61091	3.84212	4.032	3.92217
Cd7	1.17654	0.234551	0.954637	0.363662	0.999929	3.21452	2.94512	3.23796	3.04381	3.30216	3.67596
Cd70	-1.09631	-0.132661	-0.509591	0.622084	0.999929	2.96913	3.36199	2.92969	2.64645	2.94034	3.2611
Cd72	-1.22939	-0.297943	-2.02685	0.0719674	0.999929	5.36984	5.54263	5.47056	4.94505	5.12695	5.39303
Cd74	1.00225	0.00323832	0.0333324	0.974106	0.999929	10.0539	10.0928	9.89826	9.9444	10.0068	10.1034
Cd79b	1.02796	0.0397838	0.167026	0.870887	0.999929	3.816	4.54681	3.9263	3.9135	4.101	4.40982
Cd80	-1.10663	-0.146179	-0.472111	0.647614	0.999929	2.78183	3.03605	2.83245	3.07796	2.07032	3.02218
Cd81	-1.08424	-0.116682	-0.925368	0.377916	0.999929	9.39984	9.46988	9.05812	9.06423	9.2235	9.29003
Cd82	-1.00237	-0.00341736	-0.0242681	0.981146	0.999929	10.4925	10.9545	10.5091	10.6665	10.4925	10.787
Cd83	1.10772	0.147587	1.0449	0.322188	0.999929	7.84564	8.31195	7.81843	8.2155	8.18989	8.01931
Cd84	-1.11716	-0.159839	-1.13777	0.283379	0.999929	6.14211	6.56161	6.2994	6.04953	6.11649	6.35663
Cd86	-1.228	-0.296316	-1.49087	0.168764	0.999929	5.45603	5.55546	5.31744	4.84044	5.65262	4.99325
Cd8b1	-1.07579	-0.105403	-0.36949	0.719948	0.999929	2.92969	3.9593	3.74331	3.67286	3.38383	3.34537
Cd9	-1.08262	-0.114529	-0.675837	0.515423	0.999929	6.51769	6.00225	6.2519	6.04212	6.44206	5.94735
Cd93	-1.47408	-0.559816	-1.05559	0.317525	0.999929	2.3534	1.14864	0.710108	1.42222	1.11458	0.0493939
Cd96	-1.03206	-0.0455279	-0.257892	0.802047	0.999929	6.68596	7.12745	6.99789	6.70896	7.28499	6.70137
Cd99l2	-1.10454	-0.143445	-0.813739	0.435919	0.999929	4.26986	4.74695	4.65883	4.55428	4.33205	4.39168
Cdadc1	-1.04826	-0.0679997	-0.499629	0.62882	0.999929	5.04271	5.22348	5.18182	4.95795	5.23606	5.06688
Cdan1	1.01078	0.0154746	0.0831954	0.935441	0.999929	4.90413	4.93984	5.16017	5.29377	4.61898	5.10913
Cdc123	-1.07254	-0.101035	-0.99646	0.343981	0.999929	7.51896	7.31175	7.35025	7.25919	7.37892	7.23968
Cdc14a	-1.02055	-0.0293408	-0.185388	0.856862	0.999929	4.21908	4.41752	4.44248	4.22363	4.38268	4.38816
Cdc14b	1.37949	0.464134	1.72596	0.116994	0.999929	2.095	2.47967	2.70694	2.71433	2.85231	3.08825
Cdc16	1.06649	0.0928675	0.793639	0.446973	0.999929	7.05362	6.7873	6.86602	6.83085	7.10527	7.04343
Cdc20	-1.06624	-0.0925362	-0.900108	0.390536	0.999929	7.86375	7.76061	7.95544	7.68034	7.72916	7.88948
Cdc23	1.05068	0.0713261	0.52211	0.613672	0.999929	7.07059	6.75753	6.993	6.77223	7.04779	7.20143
Cdc25a	1.11719	0.159874	1.26152	0.237523	0.999929	5.34821	5.41624	5.45399	5.54747	5.41864	5.71215
Cdc25b	-1.00804	-0.0115509	-0.0840964	0.934743	0.999929	6.10339	6.40727	6.54787	6.49803	6.28564	6.25285
Cdc25c	1.24304	0.313875	1.40055	0.193477	0.999929	4.06448	4.33507	4.80903	4.38152	4.94069	4.82147
Cdc26	-1.01237	-0.0177352	-0.128702	0.900304	0.999929	5.58449	5.53281	5.51103	5.30303	5.51351	5.72968
Cdc27	-1.04795	-0.0675654	-0.559416	0.588955	0.999929	5.34254	5.41451	5.5274	5.41531	5.37477	5.30111
Cdc34	-1.08339	-0.115548	-1.11655	0.291908	0.999929	6.81985	6.65969	6.87238	6.60605	6.66951	6.72171
Cdc37	1.03716	0.052635	0.549585	0.595416	0.999929	8.12512	8.20087	8.28139	8.20565	8.20886	8.3495
Cdc37l1	1.0261	0.0371769	0.259984	0.800481	0.999929	4.7979	4.70707	4.81982	4.90646	4.64318	4.86533
Cdc40	1.15067	0.202478	1.59224	0.144353	0.999929	5.87377	5.92817	6.14429	6.08496	6.3664	6.11016
Cdc42	-1.04298	-0.0607074	-0.678166	0.51401	0.999929	9.70345	9.73379	9.8051	9.75996	9.64327	9.65706
Cdc42bpa	1.70694	0.771411	2.20266	0.0538618	0.999929	2.01459	1.06136	1.70853	2.17065	2.76063	2.15113
Cdc42bpb	-1.02525	-0.035972	-0.0965848	0.925084	0.999929	2.06453	1.05719	1.74127	1.95966	1.38658	1.37243
Cdc42ep1	1.23595	0.305622	0.772735	0.458665	0.999929	2.15055	1.79264	0.826947	2.18102	1.99145	1.56304
Cdc42ep3	1.12457	0.169372	1.3728	0.201671	0.999929	5.64244	5.80248	5.60069	5.76609	5.78375	5.99794
Cdc42ep4	-1.31668	-0.396899	-1.39509	0.195067	0.999929	4.47648	3.51343	4.41796	3.64218	3.93818	3.57998
Cdc42ep5	-1.34221	-0.424608	-0.925772	0.377716	0.999929	1.86203	0.889575	1.46866	1.29413	1.54646	0.15918
Cdc42se1	1.02996	0.0425909	0.461048	0.655245	0.999929	7.49273	7.57328	7.64765	7.59616	7.60456	7.64055
Cdc42se2	1.14639	0.197096	1.7304	0.116173	0.999929	8.41522	8.79313	8.49703	8.80069	8.73235	8.76571
Cdc45	-1.09502	-0.130953	-0.752417	0.470219	0.999929	6.02062	5.80094	6.00351	5.60668	5.57347	6.19259
Cdc5l	1.0359	0.050878	0.528931	0.609113	0.999929	7.28499	7.26587	7.26807	7.20825	7.36461	7.39698
Cdc6	-1.0059	-0.00848864	-0.0530983	0.958765	0.999929	6.39423	5.92883	6.3032	5.94057	6.38407	6.25497
Cdc7	-1.1353	-0.183068	-0.83693	0.423395	0.999929	5.24613	4.98509	4.86827	4.66772	4.4822	5.30748
Cdc73	-1.07956	-0.11044	-0.920741	0.380205	0.999929	5.63202	5.83092	5.84001	5.74267	5.68247	5.56646
Cdca2	1.08314	0.115225	0.928559	0.376342	0.999929	5.91044	5.88408	6.13114	5.98867	6.02358	6.23951
Cdca3	-1.06572	-0.091834	-0.779785	0.4547	0.999929	6.77639	6.5374	6.83494	6.54857	6.56373	6.74514
Cdca4	-1.02618	-0.037277	-0.290703	0.777589	0.999929	5.89854	5.96917	6.01199	6.15588	5.78551	5.83432
Cdca5	-1.14514	-0.195529	-1.03665	0.325826	0.999929	6.30744	5.84338	6.23587	5.81608	5.63244	6.28813
Cdca7	-1.02002	-0.0285954	-0.260043	0.800437	0.999929	6.37088	6.34724	6.51916	6.47073	6.25396	6.41951
Cdca7l	1.06102	0.0854505	0.622455	0.548441	0.999929	6.46435	6.15969	6.52325	6.33005	6.6657	6.4023
Cdca8	-1.03127	-0.0444287	-0.381431	0.711361	0.999929	7.75475	7.57203	7.80159	7.50119	7.65704	7.83231
Cdcp1	-1.00994	-0.0142727	-0.0404767	0.96856	0.999929	1.9599	2.223	1.61253	2.30644	2.16428	1.38003
Cdh13	1.57817	0.658252	1.00023	0.342244	0.999929	0.714224	0.409435	1.2569	1.47035	2.88518	0.15918
Cdh17	2.04314	1.03079	1.77999	0.107349	0.999929	0.463709	1.70405	-0.444903	1.49494	2.45392	1.04305
Cdh19	1.10939	0.149768	0.517714	0.616619	0.999929	4.56323	3.4769	4.30922	4.25826	4.56593	3.94502
Cdh2	-1.22567	-0.293572	-0.713809	0.492684	0.999929	2.25091	2.23055	2.63881	3.03897	1.85842	1.41232
Cdh23	-1.16297	-0.217808	-0.57761	0.577098	0.999929	0.957955	1.76619	0.97076	0.934616	0.82825	1.29228
Cdhr2	1.59116	0.670082	1.35971	0.205634	0.999929	2.3534	1.11713	1.06677	2.53173	2.76021	1.32849
Cdhr4	1.48704	0.572441	1.53586	0.157514	0.999929	2.58625	1.48194	1.71444	2.58565	2.8886	2.04553
Cdip1	1.13371	0.181052	1.22123	0.251739	0.999929	5.5454	5.31783	5.22242	5.47745	5.77257	5.39441
Cdipt	-1.01125	-0.0161384	-0.154471	0.880504	0.999929	7.76893	8.05826	7.96291	7.86245	7.9645	7.91677
Cdk1	-1.07852	-0.109057	-0.978654	0.352261	0.999929	7.3038	6.97871	7.24763	7.03311	7.06815	7.09536
Cdk10	1.07276	0.101323	0.605512	0.559171	0.999929	4.55334	4.32117	4.42239	4.61939	4.68786	4.3172
Gm43696	10.3379	3.36987	2.87276	0.0176149	0.999929	-3.73013	1.09377	-5.40898	0.35825	1.19783	0.535488
Cdk12	-1.26893	-0.343608	-1.39989	0.193671	0.999929	3.53546	3.95419	3.41515	3.59003	2.98626	3.32594
Cdk13	-1.20084	-0.264043	-1.02434	0.331307	0.999929	3.78633	3.93455	3.62472	3.94465	2.97822	3.61575
Cdk14	-1.1258	-0.170955	-0.477483	0.643923	0.999929	1.73232	0.899586	1.26629	1.01425	1.00472	1.3013
Cdk15	-1.38235	-0.467122	-1.30321	0.223513	0.999929	2.87848	1.89545	2.7514	2.43531	1.93933	1.71907
Cdk16	1.01811	0.0258993	0.13661	0.89422	0.999929	5.96996	5.38489	5.62165	5.89407	5.81078	5.35992
Cdk17	1.06071	0.0850274	0.596026	0.56523	0.999929	6.96585	7.49727	7.38627	7.48915	7.29821	7.32393
Cdk19	1.16803	0.224075	1.23796	0.245753	0.999929	4.12255	4.46569	4.61499	4.82697	4.61217	4.47729
Cdk2	1.03598	0.0510026	0.237645	0.817255	0.999929	8.3094	7.51317	8.04734	7.93218	8.36618	7.72408
Cdk20	1.36492	0.448814	1.24655	0.242727	0.999929	1.90612	2.16898	2.40298	2.03432	3.29422	2.53173
Cdk2ap1	-1.02478	-0.035317	-0.375843	0.715375	0.999929	8.03058	7.84564	7.93842	7.9014	7.87039	7.93498
Cdk2ap2	-1.00213	-0.00307488	-0.0310796	0.975856	0.999929	8.47581	8.65953	8.5693	8.47445	8.55236	8.66841
Cdk4	-1.04003	-0.0566243	-0.501455	0.627583	0.999929	8.36852	8.01893	8.33859	8.18049	8.20462	8.16869
Cdk5	-1.03649	-0.051704	-0.368794	0.72045	0.999929	4.96975	5.03324	5.16782	4.83509	5.05929	5.10751
Pcdhgb6	2.78114	1.47568	2.8644	0.0178619	0.999929	0.529837	0.034345	-1.52033	1.04371	1.09079	1.3242
Cdk5rap2	1.24066	0.311104	1.9666	0.0794153	0.999929	5.41624	5.31462	5.41697	5.53729	6.03376	5.53001
Cdk5rap3	1.02388	0.0340432	0.305061	0.766965	0.999929	7.21494	7.25045	7.18048	7.09306	7.44294	7.21494
Cdk6	1.04733	0.0667128	0.357809	0.728388	0.999929	5.04699	5.25699	4.93296	5.20478	4.77056	5.42953
Cdk7	1.03775	0.0534576	0.450029	0.662887	0.999929	5.90186	5.83062	5.79033	5.74222	6.0369	5.90401
Cdk8	-1.0603	-0.0844666	-0.398508	0.699155	0.999929	3.45441	3.56069	3.66497	3.26302	3.39588	3.72474
Cdk9	-1.04235	-0.0598366	-0.585355	0.57209	0.999929	7.62402	7.64867	7.45337	7.45337	7.47078	7.62098
Cdkal1	1.04535	0.0639866	0.336709	0.743731	0.999929	4.3293	4.18971	4.63715	4.61553	4.1656	4.52283
Cdkl2	1.15643	0.209678	0.590486	0.568786	0.999929	1.86675	1.25638	2.42819	2.24935	1.90612	1.97968
Cdkl3	1.10532	0.144461	0.451083	0.662154	0.999929	2.77823	1.84288	2.78787	2.43003	2.62365	2.70694
Cdkn1a	-1.01775	-0.0253855	-0.134994	0.895463	0.999929	6.9176	6.60038	6.24018	6.78997	6.64308	6.26484
Cdkn1b	-1.06551	-0.0915474	-0.26921	0.793584	0.999929	2.30473	2.98276	2.56929	2.77106	1.88423	2.90261
Cdkn1c	-1.01115	-0.0160027	-0.0512538	0.960196	0.999929	1.56267	1.49876	1.34405	1.69115	1.26495	1.4036
Cdkn2aip	1.12708	0.172585	1.12735	0.287545	0.999929	5.07342	5.53406	5.57387	5.54165	5.66074	5.52581
Cdkn2aipnl	1.02008	0.0286851	0.273153	0.790642	0.999929	7.84776	7.67314	7.7501	7.67471	7.9298	7.7523
Cdkn2b	1.07737	0.107512	0.311915	0.761912	0.999929	2.14357	2.61189	1.95742	2.16842	1.92386	2.89543
Cdkn2c	-1.09938	-0.136691	-0.745928	0.473948	0.999929	5.74018	5.52891	6.21288	5.7096	5.48212	5.83652
Cdkn2d	-1.01535	-0.0219806	-0.181997	0.859449	0.999929	6.51973	6.81711	6.59861	6.4724	6.73178	6.67268
Cdkn3	-1.17906	-0.237641	-1.41729	0.188676	0.999929	4.92038	4.80997	5.09475	4.43654	4.71226	4.91621
Cdon	-1.25126	-0.323378	-0.848913	0.417021	0.999929	2.2368	3.69772	2.83731	2.33977	2.91884	2.64916
Cdpf1	1.02818	0.0400969	0.238094	0.816916	0.999929	5.0719	4.7888	4.76466	4.62913	5.06035	5.02799
Cdr2	-1.0439	-0.0619785	-0.317707	0.757651	0.999929	3.94846	3.89355	3.55181	3.69025	3.67256	3.83257
Cdr2l	1.27991	0.356044	0.799026	0.443992	0.999929	4.46024	3.13401	3.50308	4.23254	4.81862	3.20212
Cds2	-1.00701	-0.0100825	-0.0693836	0.946138	0.999929	6.29149	6.42235	6.13573	6.38341	5.98228	6.44284
Cdsn	1.6989	0.7646	1.6685	0.128118	0.999929	1.98654	0.947114	1.3785	2.87633	2.38339	1.402
Cdt1	1.00686	0.00985941	0.0818009	0.93652	0.999929	6.06003	5.94287	6.07284	5.95093	6.22516	5.93587
Cdv3	-1.18821	-0.248786	-1.36548	0.203878	0.999929	7.48821	6.7866	7.24728	7.17658	6.81852	6.77491
Cdyl	-1.02285	-0.0326009	-0.141546	0.890425	0.999929	3.6994	3.74817	4.06767	3.89528	3.38123	4.07144
Cdyl2	-1.04632	-0.06533	-0.289822	0.778243	0.999929	3.3766	4.09668	3.91331	3.8056	3.66434	3.76457
Ceacam-ps1	-1.07548	-0.104985	-0.231053	0.822224	0.999929	-0.279341	1.1334	0.410054	0.382048	0.435642	0.212338
Ceacam1	1.06072	0.0850416	0.197194	0.847873	0.999929	1.93528	0.425568	0.947894	1.19184	1.30871	1.01372
Zfp839	1.69896	0.764651	2.86398	0.0178745	0.999929	2.29279	2.17789	2.94776	3.15818	3.25289	3.27177
Cebpd	-1.13311	-0.180285	-0.464575	0.652807	0.999929	1.62662	1.24418	1.08686	0.834747	0.760524	1.73172
Cebpg	-1.02467	-0.0351578	-0.280983	0.784809	0.999929	5.58631	5.38522	5.32465	5.44134	5.39371	5.35304
Cebpz	1.01218	0.0174674	0.119925	0.907066	0.999929	5.71229	5.55007	5.93293	5.91013	5.78917	5.55661
Cebpzos	-1.00576	-0.00829011	-0.0457333	0.96448	0.999929	4.74977	4.44059	4.62281	4.26648	4.74888	4.73191
Cela1	1.00059	0.000843998	0.00449228	0.99651	0.999929	4.15703	4.40496	3.98316	4.08008	4.41998	4.10045
Celf1	1.01972	0.0281699	0.25429	0.804746	0.999929	6.70331	6.53348	6.68777	6.80203	6.66708	6.5418
Celf2	1.01404	0.0201115	0.212922	0.835933	0.999929	7.61636	7.45814	7.453	7.53381	7.54656	7.50677
Celsr1	-1.0794	-0.110228	-0.294938	0.774451	0.999929	1.01246	1.44728	1.62871	1.64151	1.44042	0.753594
Cemip2	1.27375	0.349087	1.84165	0.0972386	0.999929	4.28783	4.88532	4.65517	5.12695	5.07673	4.74837
Cenpa	-1.1034	-0.141961	-1.19003	0.263219	0.999929	7.40316	7.63954	7.72212	7.48287	7.2927	7.56161
Cenpb	1.01858	0.0265558	0.149194	0.884552	0.999929	4.25061	4.16952	4.29733	4.48615	3.99967	4.28885
Cenpc1	1.01683	0.0240726	0.123791	0.904087	0.999929	4.79123	4.74695	5.12359	5.00688	4.51639	5.15045
Cenpe	-1.09897	-0.136156	-1.13818	0.283217	0.999929	5.91528	5.96549	5.83478	5.85716	5.59743	5.84422
Cenpf	-1.04978	-0.0700821	-0.521611	0.614006	0.999929	5.64244	5.60947	5.66896	5.38153	5.51401	5.78375
Cenph	-1.07194	-0.100219	-0.585487	0.572005	0.999929	4.89153	4.58492	4.94902	4.46336	4.88009	4.75257
Cenpi	1.04936	0.0695067	0.287883	0.779682	0.999929	4.24031	4.63125	4.85193	4.14198	4.83249	4.93346
Nt5e	1.46535	0.551247	2.86047	0.0179793	0.999929	5.71531	6.3567	6.59691	6.80565	6.85449	6.68451
Cenpk	-1.31055	-0.390171	-2.04972	0.0693177	0.999929	5.27999	4.86666	5.36156	4.46926	4.99571	4.8363
Cenpl	-1.08391	-0.116239	-0.839359	0.422098	0.999929	5.54896	5.68586	5.75038	5.431	5.40941	5.76876
Cenpm	-1.06167	-0.0863418	-0.491952	0.634036	0.999929	5.16658	4.68197	5.12827	4.69208	4.9812	4.99528
Cenpn	-1.12641	-0.171732	-0.920809	0.380171	0.999929	4.21599	4.12225	4.22804	3.75957	4.29637	3.99822
Cenpo	-1.00092	-0.00132429	-0.00889195	0.993091	0.999929	4.76434	5.07279	5.19843	4.99965	5.02304	5.02117
Cenpp	-1.27206	-0.347171	-2.07089	0.0669492	0.999929	4.40539	4.24897	4.31531	3.88428	3.88274	4.11926
Cenpq	-1.03228	-0.0458381	-0.311512	0.762209	0.999929	5.04042	4.76178	4.99417	4.77602	4.83468	5.00688
Cenps	-1.00469	-0.00675558	-0.0307749	0.976093	0.999929	4.76796	4.32832	4.60898	4.13864	4.5462	4.90744
Cenpt	-1.04262	-0.0602116	-0.304124	0.767658	0.999929	4.76226	4.76591	4.54358	4.21012	4.74198	4.90392
Cenpu	-1.0704	-0.0981509	-0.504365	0.625614	0.999929	4.12523	3.89088	4.425	3.92874	4.17553	4.01949
Cenpv	-1.1017	-0.13973	-0.620136	0.549902	0.999929	3.98379	3.46117	3.93348	3.37428	3.77244	3.75009
Cenpw	-1.09997	-0.13747	-0.709044	0.495503	0.999929	4.24031	3.88798	4.09848	3.69025	4.1264	3.96832
Cenpx	-1.04273	-0.0603639	-0.466766	0.651296	0.999929	5.22359	5.20051	5.32559	5.08739	5.1412	5.31631
Cep104	1.06266	0.0876745	0.543239	0.599607	0.999929	4.75186	4.90948	4.8733	4.85657	4.71888	5.18715
Cep120	1.00966	0.0138701	0.0959336	0.925587	0.999929	5.90721	6.36215	6.1586	6.12987	6.34724	6.02463
Cep128	-1.02673	-0.0380563	-0.164021	0.873187	0.999929	4.3293	4.52211	4.58492	4.11054	4.18917	4.93776
Cep131	-1.09835	-0.135342	-0.394644	0.70191	0.999929	2.92969	2.96839	2.95732	3.21958	1.95919	3.19156
Cep135	1.01222	0.0175161	0.0787873	0.938853	0.999929	4.49684	4.12358	3.80854	4.1982	4.41253	3.91083
Cep152	1.05996	0.0840124	0.449794	0.663051	0.999929	4.03741	4.15643	4.248	3.94465	4.27418	4.4426
Cep162	1.20857	0.273307	1.49533	0.167617	0.999929	3.81765	4.33125	4.11936	4.28645	4.35935	4.46477
Cep164	-1.23038	-0.2991	-1.03153	0.328098	0.999929	3.23381	3.74518	3.57998	3.6192	2.61043	3.41774
Cep170	1.21412	0.27991	1.29907	0.224875	0.999929	4.12389	4.28942	4.50616	5.0165	4.29415	4.46364
Cep170b	1.08588	0.118867	0.466799	0.651273	0.999929	4.29082	4.82846	4.68944	5.2419	4.76162	4.26986
Cep19	1.04071	0.0575688	0.38581	0.708223	0.999929	5.26363	5.59257	5.53754	5.29349	5.6335	5.64365
Cep192	1.05299	0.0744935	0.338709	0.742271	0.999929	4.61058	4.99862	4.58088	5.25881	4.76162	4.47616
Cep250	1.03231	0.0458817	0.214587	0.834672	0.999929	5.37656	6.03492	5.8262	6.09019	5.38034	5.91418
Cep290	-1.36796	-0.452024	-1.39592	0.194825	0.999929	3.25768	2.38962	2.93351	2.77397	1.99879	2.38339
Dnah7a	1.7751	0.827899	2.8577	0.0180624	0.999929	2.56522	2.78986	3.58728	4.1278	3.62668	3.68
Cep350	-1.17535	-0.233089	-1.14795	0.279362	0.999929	4.31419	4.48136	4.26904	4.31562	3.70235	4.31469
Cep41	1.0773	0.107415	0.598103	0.5639	0.999929	4.02951	3.91686	3.85429	4.0812	3.83614	4.16952
Cep44	-1.07103	-0.0989926	-0.542426	0.600145	0.999929	3.87006	4.06203	3.75621	3.79655	3.88798	3.74209
Cep55	1.02388	0.0340535	0.198936	0.846549	0.999929	5.90393	5.79702	6.18841	5.94413	5.70081	6.30097
Cep57	-1.07135	-0.0994256	-0.83275	0.425634	0.999929	6.32505	6.12117	6.29688	5.98006	6.19814	6.25016
Cep57l1	1.20482	0.268818	1.24266	0.244094	0.999929	4.08803	3.6892	3.87006	3.87848	4.02153	4.46003
Cep63	1.11485	0.156854	1.21097	0.255467	0.999929	5.1296	5.19677	5.25343	5.34692	5.49572	5.23012
Cep68	1.05779	0.0810592	0.364398	0.723623	0.999929	3.96584	3.57776	3.86028	4.15762	3.51394	3.92217
Cep70	1.06261	0.0876086	0.438042	0.671248	0.999929	4.11704	4.01401	4.23427	4.12368	3.91261	4.51225
Cep72	-1.01828	-0.0261308	-0.0991189	0.923125	0.999929	3.31985	4.21335	4.1677	3.65791	3.91456	4.07405
Cep76	-1.02157	-0.0307815	-0.119067	0.907728	0.999929	3.68585	3.27343	3.96411	3.94846	3.25626	3.57405
Cep78	1.03963	0.0560636	0.242251	0.813788	0.999929	4.4354	4.03066	4.61739	3.99459	4.73024	4.4822
Cep83	-1.0054	-0.00776507	-0.0494685	0.961581	0.999929	5.2051	5.40847	5.47581	5.36957	5.0863	5.58061
Cep83os	1.38937	0.474435	1.48379	0.170596	0.999929	2.89334	2.83499	2.31966	2.89253	3.78015	2.87448
Cep85	1.4906	0.575893	1.98474	0.0770987	0.999929	5.49125	6.71174	6.70095	6.88175	6.61877	7.15145
Cep85l	1.06402	0.0895313	0.344001	0.738415	0.999929	2.43147	3.02604	2.63051	2.90152	2.6404	2.84336
Cep89	-1.0714	-0.0994979	-0.675617	0.515556	0.999929	5.35137	5.20465	5.457	4.99313	5.3603	5.33712
Cep95	1.44636	0.53243	1.93343	0.0838203	0.999929	3.07933	3.57576	3.29615	3.44949	3.73476	4.31314
Cep97	1.17913	0.237725	1.52413	0.160382	0.999929	4.29592	4.27122	4.43256	4.728	4.48597	4.50123
Cept1	-1.1255	-0.170567	-1.30842	0.221813	0.999929	6.54688	6.75329	6.47496	6.25834	6.37088	6.62659
Cer1	1.1704	0.227006	0.391103	0.704437	0.999929	1.46976	0.144335	0.34731	1.44728	1.52161	-0.241387
Cercam	-1.095	-0.130927	-0.33559	0.744548	0.999929	1.69816	2.05033	1.51228	0.858505	1.97051	2.02434
Cerk	1.01425	0.0204134	0.119776	0.907181	0.999929	5.54263	6.06716	5.99198	6.0426	5.62629	5.99911
Cerkl	-1.00725	-0.0104261	-0.0376711	0.970738	0.999929	2.94124	3.43367	3.3719	2.80516	3.68825	3.26234
Cers1	-1.0132	-0.0189185	-0.0360876	0.971967	0.999929	1.88742	0.544397	1.17036	1.32292	2.01109	0.267925
Cers2	1.02096	0.0299257	0.304458	0.767411	0.999929	8.45021	8.36399	8.32377	8.41675	8.518	8.29442
Cers4	-1.04218	-0.0596064	-0.563262	0.586438	0.999929	6.55141	6.76897	6.7698	6.5751	6.66434	6.67481
Cers5	1.017	0.0243249	0.261352	0.799457	0.999929	6.69185	6.73762	6.70819	6.70374	6.74157	6.76512
Cers6	1.54307	0.625804	2.05495	0.0687253	0.999929	2.75453	2.1372	2.31966	2.7287	2.80859	3.44406
D030028A08Rik	1.9016	0.927212	2.84266	0.0185205	0.999929	1.08428	0.811427	1.39365	2.05938	1.75957	2.20075
Cetn2	-1.07341	-0.102201	-1.04202	0.323458	0.999929	6.71125	6.76147	6.74077	6.62089	6.55684	6.72413
Cetn3	-1.04693	-0.0661633	-0.449281	0.663408	0.999929	6.85202	6.55684	6.7049	6.33627	6.85734	6.71231
Cetn4	-1.43588	-0.52194	-1.20008	0.259474	0.999929	1.62779	1.80398	1.76051	1.09657	0.347431	2.07183
Cfap20	1.12109	0.1649	1.22374	0.250834	0.999929	5.7593	5.57137	5.54725	5.59606	5.97289	5.79894
Cfap298	-1.05411	-0.0760277	-0.412302	0.689361	0.999929	5.79814	5.09431	5.5995	5.2955	5.54107	5.38965
Cfap300	-1.45748	-0.543474	-1.61081	0.140238	0.999929	2.28453	1.86177	2.05938	0.967708	1.74982	1.80539
Cfap36	-1.02263	-0.0322859	-0.290334	0.777863	0.999929	5.71136	5.69286	5.59478	5.61885	5.60078	5.6775
Cfap54	1.16743	0.223335	0.582684	0.573814	0.999929	3.03596	2.3994	3.40355	2.73315	3.95598	2.83519
Cfap74	1.72899	0.789927	1.715	0.119046	0.999929	1.29992	0.252937	-0.135837	1.30449	1.70102	0.810781
Cfap97	1.12113	0.164951	0.867434	0.407299	0.999929	4.15154	4.00551	4.47729	4.13864	4.44902	4.4979
Cfb	-1.49294	-0.578154	-1.29601	0.225881	0.999929	4.92379	3.09458	4.15106	2.99234	3.85546	3.44977
Cfdp1	-1.02434	-0.0346926	-0.363034	0.724608	0.999929	6.64877	6.57999	6.63271	6.53302	6.61616	6.6053
Cfl1	1.04843	0.0682279	0.670571	0.518626	0.999929	10.3969	10.3537	10.4618	10.5943	10.3134	10.5091
Cfl2	-1.02199	-0.0313744	-0.0932587	0.927655	0.999929	5.436	4.24379	4.88532	4.87032	5.36931	4.25253
Cflar	1.12399	0.168631	1.25392	0.240151	0.999929	5.66278	5.70022	5.44528	5.92766	5.80957	5.60367
Cfp	-1.45041	-0.536458	-2.18629	0.0553416	0.999929	4.90829	4.2143	4.41514	3.6942	4.39096	3.83459
Cgas	-1.02712	-0.0386059	-0.16396	0.873233	0.999929	3.14056	2.91671	3.46395	3.23768	3.00714	3.12913
Cggbp1	1.04813	0.06782	0.616331	0.552306	0.999929	6.85764	6.59607	6.66299	6.72296	6.87422	6.72055
Cgrrf1	-1.01871	-0.0267503	-0.125552	0.90273	0.999929	4.49536	4.12134	4.39147	4.1356	4.73332	4.08145
Chac1	1.13978	0.188757	0.364337	0.723667	0.999929	3.73407	2.31633	2.25622	2.70521	4.01766	2.22359
Chac2	-1.03427	-0.048614	-0.203116	0.843373	0.999929	3.28561	2.94735	2.82815	3.11244	2.7981	2.98221
Chadl	-1.38843	-0.473456	-1.31234	0.220538	0.999929	1.92519	1.71847	1.91442	1.46866	1.94061	0.797083
Chaf1a	-1.0679	-0.094773	-0.921583	0.379788	0.999929	6.75985	6.65917	6.89801	6.66017	6.6699	6.69738
Chaf1b	-1.0772	-0.107283	-0.787365	0.450461	0.999929	6.9449	6.52143	6.86671	6.51075	6.69952	6.78345
Champ1	1.01263	0.0181099	0.129142	0.899966	0.999929	5.1839	5.22589	5.08739	5.38916	5.0264	5.14303
Chchd1	1.05087	0.0715838	0.425195	0.680262	0.999929	5.48961	4.9648	5.4509	5.2	5.41056	5.46053
Chchd10	1.1345	0.182061	0.558057	0.589846	0.999929	6.97982	5.78164	6.28715	6.4293	7.14653	6.02037
Chchd2	-1.01082	-0.0155247	-0.170812	0.867991	0.999929	8.69681	8.60577	8.63226	8.57482	8.71113	8.60238
Chchd3	1.05321	0.0747997	0.460616	0.655543	0.999929	6.93965	6.40817	6.72592	6.69912	7.02535	6.57204
Chchd4	-1.04631	-0.0653126	-0.299757	0.770884	0.999929	6.32257	5.6201	5.6097	5.54006	6.13556	5.67362
Chchd5	-1.01918	-0.0274026	-0.151299	0.882937	0.999929	3.6841	3.69574	3.77713	3.77051	3.6042	3.69486
[truncated: 10,154 more rows]

## Sheet: TableS2_GSEA
contrast	geneScore	fdr_correction_mode	collection	pathway	pval	padj	ES	NES	nMoreExtreme	size	leadingEdge	size_leadingEdge	fraction_leadingEdge	inPathway	species
KO-WT	_tstat	within each collection	C7: immunologic signatures	GSE37301_MULTIPOTENT_PROGENITOR_VS_LYMPHOID_PRIMED_MPP_UP	0.000369004	0.00886556	0.432801	1.84751	0	120	Ikbke,Mtr,Dido1,Ddx60,Dcaf6,Plcb2,Plekhg2,Mthfsd,Arid3b,Akap8,Pan2,Ubxn11,Ptp4a3,Leng8,Ttc27,Znrf1,Utp15,Rnf167,Arhgef1,Sugp2,Ampd3,Ppm1l,Chd3,Spsb1,Plekha1,Rgl2,Pnisr,Tlr1,Gramd1a,Ttc14,Herc3,Grk6,Adck5,Alg2,Slc44a2,Trub1,Ifrd2,Hsdl1,Luc7l3,Ggps1,Rbm26	41	0.341667	A630001G21Rik,Aasdh,Aasdhppt,Acss2,Adck5,Akap8,Alg2,Ampd3,Arhgef1,Arid3b,Bcl9,Bphl,Cd96,Celf1,Cfb,Chd3,Chst15,Cisd1,Dcaf6,Dcun1d1,Ddx17,Ddx60,Dido1,Elk4,Eme2,Exosc7,Fam3c,Fuz,Ggps1,Gpr146,Gramd1a,Grk6,Gtf2a2,Herc3,Hnrnph3,Hsdl1,Ifrd2,Ikbke,Ipcef1,Leng8,Lrrc42,Luc7l3,Mpp1,Mthfsd,Mtr,Mtrr,Mus81,N6amt1,Ndor1,Nisch,Nlk,Nol8,Oas2,Pan2,Parp11,Parp8,Pbx2,Plcb2,Plekha1,Plekhg2,Pnisr,Pofut1,Poli,Polr1e,Po…	Mouse
KO-WT	_tstat	within each collection	C7: immunologic signatures	GSE7509_FCGRIIB_VS_TNFA_IL1B_IL6_PGE_STIM_DC_DN	0.000369276	0.00886556	0.463583	1.90572	0	94	Ccnl2,Luc7l,Dclk2,Baz2b,Akap8l,Mthfsd,Zmynd11,Dst,Tgfa,Utrn,Leng8,Tcea2,Adamts10,Arhgef1,Trio,Adamtsl5,Fnbp4,Snx29,Plekhg5,Snapc4,Tanc2,Pank4,Gramd1a,Anks3,Golga1,Cchcr1,Fam193b,Syne2,Luc7l3,Fam133b,Iffo1,Appl2,Ankrd11,Brd8,Ewsr1,Arfgap1,Lrrc45,Dzip1l,Vamp2,Dtx3,Cass4,Nrbp2	42	0.446809	Abcd4,Adamts10,Adamtsl5,Akap8l,Alas2,Ankrd11,Anks3,Appl2,Arfgap1,Arhgef1,Arid4a,Arrdc2,Baz2b,Bend4,Brd8,Brpf1,Cars2,Cass4,Cc2d1b,Ccdc157,Cchcr1,Ccnl2,Cep135,Cep250,Ciz1,Clk2,Cntrl,Crocc,Dclk2,Dgkz,Dock6,Dst,Dtx3,Dzip1l,Eps15l1,Ewsr1,Fam133b,Fam189b,Fam193b,Fnbp4,Gabbr1,Golga1,Gramd1a,Gtpbp6,Hook3,Iffo1,Igflr1,Krba1,Leng8,Lmbr1l,Lrrc45,Luc7l,Luc7l2,Luc7l3,Mbd6,Mical3,Mink1,Mt3,Mthfsd,Nhlrc1,Nrbp2,…	Mouse
KO-WT	_tstat	within each collection	C5: GO gene sets	GO_ATPASE_ACTIVITY	0.000370782	0.0329187	0.322487	1.55432	0	297	Atp9b,Ddx59,Smarca2,Clu,Kif5c,Myo1e,Myh3,Ddx23,Chd2,Atp8a2,Abca5,Kif13a,Chd6,Ddx42,Kif16b,Atp2b1,Atp11c,Atp1a3,Atp7a,Pcyox1,Mdn1,Abcc10,Ide,Chd1,G3bp1,Top1mt,Ighmbp2,Atp10d,Macf1,Vcp,Kif3c,Dhx30,Afg3l2,Dhx29,Atp6v1h,Nsf,Ddx51,Ddx11,Kif3a,Myo10,Rad50,Rsf1,Lonrf1,Myo1b,Abca2,Dhx15,Atf7ip,Atp11b,Chd3,Rad51c,Atp6v1a,Ddx52,Hspa5,Dync2h1,Abcf2,Atp8a1,Myh9,Eif4a2,Atp2a2,Ascc3,Rhobtb3,Chd8,Ino80,Kif21b,D…	101	0.340067	Abca12,Abca2,Abca3,Abca4,Abca5,Abca7,Abcb10,Abcb6,Abcb7,Abcb8,Abcb9,Abcc1,Abcc10,Abcc3,Abcc4,Abcc5,Abcd1,Abcd3,Abcd4,Abce1,Abcf1,Abcf2,Abcf3,Abcg1,Abcg3,Acin1,Afg3l2,Anxa1,Anxa5,Ascc3,Asna1,Atad1,Atad2b,Atf7ip,Atp10a,Atp10d,Atp11a,Atp11b,Atp11c,Atp13a1,Atp13a2,Atp13a3,Atp1a1,Atp1a3,Atp1b3,Atp2a2,Atp2a3,Atp2b1,Atp2b4,Atp2c1,Atp6ap1,Atp6v0a1,Atp6v0a2,Atp6v0b,Atp6v0c,Atp6v0d1,Atp6v0e2,Atp6v1a,Atp6v1…	Mouse
KO-WT	_tstat	within each collection	C7: immunologic signatures	GSE13547_CTRL_VS_ANTI_IGM_STIM_ZFX_KO_BCELL_12H_DN	0.000371195	0.00886556	0.493282	2.10125	0	119	Tgfbr3,Ikbke,Sell,Usp24,Bach2,Serpinc1,Foxp1,Klf3,Plcb2,St8sia1,Plekhg2,Itgae,Tcf7,Ralgps2,Jakmip1,Mbp,Mppe1,Kdm5b,Btbd11,Ppp1r13b,Ldlrap1,Lef1,Pdk1,Slc17a9,Usp28,Znrf1,Rasgrp1,Rnf167,Wdr13,St6gal1,Afp,Snx29,Plekha1,Mtss1,Timp2,Arl5c,Als2cl,Hspbap1,Tdrkh,Foxo1,Rnf32,Phf21a,Chchd7,Zmat1,Lrig1,Appl2,Zbtb20,Evl,Wls,Sidt1,Tanc1,Fbxl12,Kat6b,Tet3,Rab3ip,Igf1r,Ldhb,Ccnd2,Tmem185b,Zhx2	60	0.504202	Acss1,Actn2,Acvr2a,Afp,Agl,Als2cl,Angel1,Appl2,Arl5c,Bach2,Bcor,Bcorl1,Btbd11,Card6,Ccnd2,Ccr7,Cd55,Cd72,Cep68,Chchd7,Chst15,Crebl2,Cyth3,Dzip1,Ephx1,Evl,Fam78a,Fbxl12,Fntb,Foxj2,Foxo1,Foxp1,Hdac7,Hspbap1,Igf1r,Igfbp4,Ikbke,Itgae,Jakmip1,Kat6b,Kbtbd11,Kdm5b,Kif1b,Klf3,Klhdc1,Ldhb,Ldlrap1,Lef1,Lrig1,Lrp6,Lrrc1,Maml2,Map3k12,Mbd5,Mbp,Mettl8,Mgrn1,Mppe1,Mtss1,Myc,Nedd4l,Nlk,Ntrk3,Pdk1,Phf21a,Pkd1,Pl…	Mouse
KO-WT	_tstat	within each collection	C7: immunologic signatures	GSE14415_ACT_TCONV_VS_ACT_NATURAL_TREG_UP	0.000371333	0.00886556	0.501496	2.14632	0	123	Ift80,Tgfbr3,Sell,Mtr,Il6st,Tgfbr1,Slc35g1,Itga6,Mgst2,Ggt1,Plekhg2,Itgae,Ralgps2,Tspan32,Sesn1,Kcna3,Tfdp2,Rapgef6,Tnfsf8,Cep97,Pik3c2a,Ldlrap1,Lef1,Pdk1,Usp28,Id3,Tox,Nipal1,Nab2,Arhgdig,Wdr13,Tmem184c,Fnbp4,St6gal1,Plekha1,Mcoln3,Stat1,Slc28a2,Rgl2,Als2cl,Tdrkh	41	0.333333	Abce1,Actn1,Adcy6,Agfg1,Akap2,Als2cl,Amotl1,Ap1ar,Appl2,Arfgap1,Arhgdig,Atp6v1d,Atrn,Brwd1,Cbfb,Ccr7,Cd2ap,Cep97,Chd4,Chst15,Crlf3,Dkc1,Dpp4,Ephx1,Fam193b,Fam78a,Fbxo46,Fnbp4,Fntb,Ggt1,Hdac2,Hdac4,Hdac7,Id3,Ifngr2,Ift80,Igfbp4,Il6st,Inpp4b,Insr,Ipcef1,Itga6,Itgae,Kcna3,Kifc2,Klf13,Lbh,Ldhb,Ldlrap1,Lef1,Map4k4,Mcoln3,Mettl9,Mgst2,Mtr,Myc,Nab2,Nedd4l,Nipal1,Oas2,Pakap,Pbx2,Pdk1,Peli1,Pik3c2a,Pik3r6…	Mouse
KO-WT	_tstat	within each collection	C7: immunologic signatures	GSE14415_FOXP3_KO_NATURAL_TREG_VS_TCONV_UP	0.000371747	0.00886556	0.509537	2.19535	0	129	Tgfbr3,Sell,Klf3,Mgst2,Dcaf6,Baz2b,Itgae,Tcf7,Chd2,Akap8l,Ralgps2,Eif5,Sesn1,Prpf4b,Kdm5b,Btbd11,Rapgef6,Polr1a,Cd3eap,Rras2,Elmo3,Lef1,Pdk1,Usp28,Znrf1,Id3,Zmym2,Rnf167,Arl4c,N4bp2,Wdr13,Bclaf1,Afp,Rad50,Bdp1,Snx29,Plekha1,Mpp5,Eif4a2,Tlr1,Npepl1,Hspbap1,Tdrkh,Dnajc7,Pnpo,Phf21a,Mga,Ski,Ifrd2,Abcg1,Appl2,Peli1,Rufy2,Stambpl1,Evl,Acyp1	56	0.434109	Abcg1,Acyp1,Adcy6,Afp,Akap2,Akap8l,Akt3,Ap1ar,Appl2,Arhgap15,Arid1a,Arid4a,Arl4c,Baz2b,Bclaf1,Bcor,Bdp1,Bptf,Brwd1,Btbd11,Calcrl,Camsap2,Card6,Carns1,Cd2ap,Cd3eap,Cep68,Chd2,Chst15,Crebl2,Crlf3,Dcaf6,Dnajc7,Dph5,Dzip1,Ehmt1,Eif4a2,Eif5,Elmo3,Elp3,Ephx1,Evl,F2rl1,Fam78a,Fbxl14,Gpatch4,Hnrnph3,Hspbap1,Id3,Ifngr2,Ifrd2,Il7r,Inpp4b,Ipcef1,Itgae,Kdm5b,Klf3,Krba1,Ldhb,Lef1,Lrrc1,Mettl8,Mga,Mgst2,Mon2,M…	Mouse
KO-WT	_tstat	within each collection	C7: immunologic signatures	GSE15330_LYMPHOID_MULTIPOTENT_VS_MEGAKARYOCYTE_ERYTHROID_PROGENITOR_IKAROS_KO_UP	0.000371747	0.00886556	0.506309	2.18144	0	129	Ift80,Tgfbr3,Ikbke,Sell,Il6st,Cxxc5,Usp24,Bach2,Foxp1,Dcaf6,Plcb2,Ppcdc,St8sia1,Itgae,Tcf7,Ralgps2,Sesn1,Mdn1,Rapgef6,Cd3eap,Cep97,Ldlrap1,Lef1,Pdk1,Slc17a9,Usp28,Znrf1,Id3,Rnf167,Rnf144a,N4bp2,St6gal1,Afp,Usp53,Plekha1,Mtss1,Pank4,Tlr1,Gramd1a,Als2cl,Hspbap1,Tdrkh,Map4k5,Foxo1,Rnf32,Rnf38	46	0.356589	Actn1,Actn2,Acvr2a,Adcy6,Afp,Akap2,Als2cl,Appl2,Arhgap15,Arhgap5,Bach2,Bckdhb,Bcor,Ccr7,Cd2ap,Cd3eap,Cep68,Cep97,Chst15,Cnn3,Cnr2,Crlf3,Cux1,Cxxc5,Cyth3,Dcaf6,Dph5,Dpp4,Dzip1,Fam169b,Fam78a,Fntb,Foxk1,Foxo1,Foxp1,Gramd1a,Gtf2i,Hdac4,Hdac7,Hspbap1,Id3,Ifngr2,Ift80,Igf1r,Igfbp4,Igflr1,Ikbke,Il27ra,Il6st,Insr,Itgae,Klhdc1,Ldhb,Ldlrap1,Lef1,Lrig1,Lrp6,Lrrc1,Lyrm7,Map3k3,Map4k5,Mdn1,Mettl8,Mettl9,Mtss…	Mouse
KO-WT	_tstat	within each collection	C7: immunologic signatures	GSE4142_GC_BCELL_VS_MEMORY_BCELL_UP	0.000372717	0.00886556	0.409759	1.76694	0	130	Ctse,Rnf145,Lrig2,Zkscan5,Zfp82,Smarca2,Srgap2,Stoml1,Vps39,Tnfrsf13b,Atg16l1,Hps5,Eno2,Klhl6,Klhl35,Ranbp10,Tmem167b,Eepd1,Pan2,Rapgef6,Bbs9,Plcl1,Arl4c,Exoc6,Ablim1,Upf2,Atf7ip,Rab3gap2,Golga3,Pnisr,Rabep2,Rad52,Rfx5,Sash3,Golga1,Cnst,Nfatc3,Gpr107,Chd7,Nbr1,Dcbld2,Tk2,Mtmr3,Clec16a,Sphk1,Uba5,Tgfbr2,Nisch,Csnk1e,Ptbp2,Calu,Plxnb2,Taf1b,Smo,Filip1l,Tnip2,Gdf15,Myo9b,Itgb7	59	0.453846	Ablim1,Adamtsl2,Arl4c,Atf7ip,Atg16l1,Atp6v0d1,Bbs9,Bsdc1,Bst1,Calu,Ccndbp1,Ccr5,Cd2ap,Chd7,Clec16a,Cnst,Commd8,Cpne1,Crebl2,Csnk1e,Ctse,Dbndd2,Dcaf11,Dcbld2,Dlgap4,Dpy19l3,Ecm1,Eepd1,Emb,Eno2,Ensa,Epc2,Exoc6,Filip1l,Fkbp6,Gdf15,Ggt7,Git2,Gnb1,Golga1,Golga3,Gpr107,Hdac4,Herpud2,Hps5,Hspa1a,Hspa1b,Ing4,Itch,Itgb2,Itgb7,Jak3,Kdsr,Klhl35,Klhl6,Lasp1,Lime1,Lmbrd1,Lrig2,Lum,Mcfd2,Mrpl9,Mtmr3,Myo9b,Nbr1…	Mouse
KO-WT	_tstat	within each collection	C7: immunologic signatures	GSE15330_HSC_VS_MEGAKARYOCYTE_ERYTHROID_PROGENITOR_DN	0.000372856	0.00886556	0.484538	2.09545	0	132	Ift80,Tgfbr3,Ikbke,Sell,Il6st,Bach2,Mgst2,Pcgf6,Dcaf6,Ppcdc,St8sia1,Itgae,Sesn1,Mdn1,Atm,Rapgef6,Tnfsf8,Cep97,Trib2,Rras2,Ldlrap1,Ttc27,Pdk1,Slc17a9,Usp28,Znrf1,Id3,Rnf167,Nipal1,N4bp2,Wdr43,St6gal1,Afp,Dgka,Usp53,Mtss1,Tlr1,Als2cl,Hspbap1,Tdrkh,Dnajc7	41	0.310606	Abcd3,Abce1,Actn1,Acvr2a,Adcy6,Afp,Agk,Akap2,Als2cl,Ap1ar,Arhgap15,Arid4a,Atm,Bach2,Bcor,Btla,Ccr7,Cd2ap,Cep68,Cep97,Chd4,Chst15,Cnn3,Crlf3,Cryl1,Dcaf6,Dgka,Dkc1,Dnajc7,Dpp4,Dse,Dzip1,Elk4,Fam78a,Fchsd2,Filip1l,Fntb,Foxk1,Gart,Gigyf2,Hdac4,Hmgcs1,Hspbap1,Id3,Ifngr2,Ift80,Igf1r,Igfbp4,Igflr1,Ikbke,Il6st,Insr,Irs2,Itgae,Klhdc1,Larp1,Ldhb,Ldlrap1,Lmbr1,Lrig1,Lrp6,Lrrc1,Lyrm7,Lztfl1,Magi3,Map3k3,Mdn1…	Mouse
KO-WT	_tstat	within each collection	C5: GO gene sets	GO_GTPASE_BINDING	0.000373134	0.0329187	0.328213	1.54501	0	238	Llgl1,Gdi1,Lrrk2,Rab3gap1,Srgap2,Tbc1d9b,Rab3a,Gga3,Golga5,Ranbp2,Ap1g1,Nup153,Kif16b,Ocrl,Tbc1d4,Dvl1,Rapgef6,Cse1l,Ipo11,Odf2,Ankrd27,Tbc1d30,Braf,Mical1,Ankfy1,Cdc42ep3,Bicd1,Flna,Hps6,Fgd3,Nsf,Mapkap1,Sphk2,Iqgap1,Coro1c,Arhgap4,Dennd5a,Eno1,Fgd6,Ect2,Rab3gap2,Eprs,Dock4,Pkn1,Iqgap2,Dvl2,Exoc2,Micall1,Tmem127,Rhobtb3,Kif3b,Rock2,Rundc1,Rabgap1,Xpo5,Exoc8,Tnfaip1,Vps41,Evi5,Arhgef2,Tnpo2,Rin3,…	73	0.306723	Abi2,Acap2,Adprh,Aimp1,Akap13,Als2,Ankfy1,Ankrd27,Anxa2,Ap1g1,Ap3m1,Arfip2,Arhgap4,Arhgdib,Arhgef16,Arhgef2,Atp6ap1,Bicd1,Bicd2,Birc5,Bnip3,Braf,Brk1,Cav1,Cdc42bpb,Cdc42ep1,Cdc42ep3,Cdc42ep4,Cdc42ep5,Chm,Cib1,Coro1c,Cse1l,Cyfip1,Daam1,Dapk3,Dennd5a,Dgki,Diaph1,Diaph2,Diaph3,Dmxl2,Dock11,Dock4,Dock7,Dvl1,Dvl2,Dvl3,Ect2,Ehd1,Eno1,Eno1b,Eprs,Eps8,Erc1,Errfi1,Evi5,Evi5l,Exoc1,Exoc2,Exoc4,Exoc5,Exoc8,…	Mouse
KO-WT	_tstat	within each collection	C5: GO gene sets	GO_NUCLEOSIDE_TRIPHOSPHATASE_REGULATOR_ACTIVITY	0.000373413	0.0329187	0.339242	1.60255	0	248	Rgs11,Llgl1,Tsc1,Gdi1,Rasa3,Lrrk2,Rab3gap1,Srgap2,Tbc1d9b,Tagap1,Rab3a,Elmod2,Asap2,Arhgap24,Dock2,Fam13b,Ocrl,Tbc1d4,Rap1gds1,Rasal2,Nprl3,Nckap1l,Prex2,Ankrd27,Ralgapa1,Tbc1d30,Arfgap3,Rin2,Arhgef1,Cdc42ep3,Arhgap25,Arhgdig,Jun,Iqgap1,Arhgap4,Gpsm2,Arhgef11,Arfgap2,Ect2,Rab3gap2,Rap1gap2,Dock4,Iqgap2,Rabep2,Als2cl,Stard8,Agap2,Dnajc7,Rundc3a,Rundc1,Rabgap1,Sh3bgrl3,Dnajb1,Rgs16,Gpsm1,Evi5,Arhga…	81	0.326613	Abr,Acap1,Acap2,Acap3,Adap1,Adprh,Agap1,Agap2,Agap3,Agfg1,Agfg2,Ahsa1,Als2cl,Ankrd27,Arap1,Arap2,Arap3,Arfgap1,Arfgap2,Arfgap3,Arfgef1,Arhgap1,Arhgap10,Arhgap11a,Arhgap12,Arhgap15,Arhgap17,Arhgap18,Arhgap19,Arhgap21,Arhgap22,Arhgap23,Arhgap24,Arhgap25,Arhgap26,Arhgap27,Arhgap29,Arhgap30,Arhgap31,Arhgap35,Arhgap39,Arhgap4,Arhgap5,Arhgap6,Arhgap9,Arhgdia,Arhgdib,Arhgdig,Arhgef1,Arhgef11,Arhgef12,Ar…	Mouse
KO-WT	_tstat	within each collection	C7: immunologic signatures	GSE30971_2H_VS_4H_LPS_STIM_MACROPHAGE_WBP7_KO_UP	0.000373413	0.00886556	0.428775	1.82182	0	118	Selp,Ift80,Gramd4,Itga6,Klf3,Entpd5,Tcf7,Dbp,Kidins220,Spire1,Tspan32,Zfp36,Akap8,Wnk4,Prg4,Ptpra,Rras2,Ptpn4,Il16,Usp28,Stc1,Tcf7l1,Ablim1,Nrp1,Itpr3,Prkd3,Bcl2,Pafah2,Limk2,Il17ra,Dolpp1,Pim1,Mbtps1,Rfc1,Abcg1,Luc7l3,Itga4,Peli1,Slc12a6,Exog,Zfr2,Hook1,Pdk2,Fxyd1,Trmt12,Hmg20a,Slc22a5,Ramp2,Cox10,Rpl3,Nup50	51	0.432203	Abcg1,Ablim1,Adss,Akap7,Akap8,Aldh2,Amz1,Angel1,Apex1,Aplp2,Arglu1,Atxn7l3b,Bcl2,Bcl7c,Bcorl1,Cables2,Camk1d,Ccdc126,Ccs,Cd247,Cd2ap,Cdc25b,Cdcp1,Cox10,Cyp2s1,Dbp,Dolpp1,Eef1b2,Entpd5,Epsti1,Exog,Farsa,Fbxo31,Fxyd1,Gas2l1,Gemin6,Gimap4,Gramd4,Hexb,Hmg20a,Hnrnpab,Hook1,Ift80,Igflr1,Il16,Il17ra,Itga4,Itga6,Itpr3,Kat2b,Kidins220,Klc3,Klf3,Limk2,Llgl2,Lsp1,Luc7l3,Map4k2,Mbtps1,Mpi,Nrp1,Nudt14,Nup50,O…	Mouse
KO-WT	_tstat	within each collection	C7: immunologic signatures	GSE3920_IFNA_VS_IFNG_TREATED_ENDOTHELIAL_CELL_UP	0.000373972	0.00886556	0.482138	2.08061	0	131	Ccnl2,Nr4a1,Prkab2,Rab3gap1,Cdk11b,Ccnl1,Skil,Tagap1,Chd2,Adrb2,Clk4,Eif5,Slc5a3,Sf3b1,Cry1,Arl13b,Son,Nr1d2,Pygm,Fgd3,Fnbp4,Egr1,Ccdc9,Btg2,Kdm5a,Sertad1,Klf4,Pcf11,Rnd1,Eif4a2,Chka,Arl5b,Trim39,Slc38a2,Slc3a2,Spata5,Pitpnm1,Homer1,Fryl,Sbds,Luc7l3,Aoc2,Fam133b,Tgif1,Rbm15,Paf1,Impact,Vegfa,Polg2,Zfand2a,Dnaja4,Dnajb2,Psd,Cpeb2,Nufip2	55	0.419847	Adrb2,Akap13,Aoc2,Arl13b,Arl5b,Atf3,Atg16l2,Atxn7,Bag3,Baiap2,Btg2,Ccdc9,Ccnl1,Ccnl2,Cd274,Cdc37l1,Cdk11b,Chd2,Chka,Clk1,Clk4,Cnbp,Cpeb2,Crem,Cry1,Csrnp1,Csrnp2,Cwc25,Cxcl10,Ddx5,Dhx40,Dnaja4,Dnajb2,Dnajc5,Dot1l,Dusp10,Dusp16,Egr1,Eif4a2,Eif5,Ell2,Fam118a,Fam133b,Fbrsl1,Fgd3,Fnbp4,Fnip1,Fosl2,Fryl,Gch1,Hnrnph1,Homer1,Impact,Isy1,Jmy,Katna1,Kcnip2,Kdm5a,Kdm6b,Klf4,Lax1,Lmbr1l,Luc7l3,Maff,Mbtd1,Mth…	Mouse
KO-WT	_tstat	within each collection	C7: immunologic signatures	GSE14415_FOXP3_KO_NATURAL_TREG_VS_TCONV_DN	0.000374111	0.00886556	0.417394	1.81838	0	139	Ift80,Tgfbr3,Ikbke,Sell,Il6st,Foxp1,Dcaf6,St8sia1,Ankrd55,Itgae,Tcf7,Ralgps2,Sesn1,Klhl6,Rapgef6,Tnfsf8,Pwp2,Cep97,Rras2,Ttc27,Lef1,Pdk1,Pik3ip1,Usp28,Znrf1,Id3,Adamts10,Satb1,Nipal1,N4bp2,Nab2,Atrnl1,St6gal1,Rad50,Acadm,Tlr1,Arl5c,Gramd1a,Rad52,Tdrkh,Wdr75,Rnf38,Mga	43	0.309353	Acadm,Actn1,Acyp1,Adamts10,Ankrd55,Anp32a,Ap1ar,Arid4a,Arl5c,Atrnl1,Bdh1,Calcrl,Ccdc47,Ccr7,Cd2ap,Cep68,Cep97,Chd4,Chst15,Chtf8,Clybl,Commd8,Crlf3,Dcaf6,Dkc1,Dph5,Dse,Elp3,Ephx1,Epsti1,F2rl1,Fam78a,Fbln1,Filip1l,Fntb,Foxk1,Foxp1,Frmd8,Galnt10,Gar1,Gramd1a,Gstt2,Hdac2,Hmbox1,Id3,Ifngr2,Ifrd2,Ift80,Ikbke,Il6st,Il7r,Itgae,Kat2a,Kbtbd11,Klhdc1,Klhl6,Lef1,Mettl8,Mettl9,Mga,Mgrn1,Myc,N4bp2,Naa50,Nab2,N…	Mouse
KO-WT	_tstat	within each collection	C7: immunologic signatures	GSE14699_NAIVE_VS_DELETIONAL_TOLERANCE_CD8_TCELL_UP	0.000374532	0.00886556	0.449669	1.9019	0	115	Tgfbr3,Ikbke,Il6st,Zfp82,Usp24,Ash1l,Foxp1,Klf3,Itgae,Tcf7,Sesn1,Mppe1,Kdm5b,Prg4,Mapk8ip3,Btbd11,Tnfsf8,Ppp1r13b,Ldlrap1,Lef1,Pdk1,Slc17a9,Usp28,Rasgrp1,Tox,Rnf167,L3mbtl3,Wdr13,St6gal1,Afp,Snx29,Plekha1,Tulp4,Itpr2,Timp2,Hspbap1,Tdrkh,Foxo1,Phf21a,Thumpd2,Fam193b,Elovl7,Adamts6,Appl2,Fam168a,Smad1,Iqsec1,Sidt1,Tanc1,Kat6b,Rab3ip,Adcy7,Inpp4b,Ldhb,Ccnd2,Arhgap35,Fbxo32,Zhx2	58	0.504348	Acp5,Adamts6,Adcy7,Afp,Apc,Appl2,Arhgap15,Arhgap35,Ash1l,Bace1,Bcor,Btbd11,Card6,Ccnd2,Ccr7,Cd226,Cd55,Cep68,Chst15,Crim1,Dpp4,Dzip1,Elovl7,Ephx1,Fam168a,Fam193b,Fbxl20,Fbxo32,Fntb,Foxj2,Foxo1,Foxp1,Hdac4,Hdac7,Hspbap1,Ikbke,Il21r,Il27ra,Il6st,Il7r,Inpp4b,Iqsec1,Itgae,Itpr2,Kat6b,Kbtbd11,Kdm5b,Kif1b,Klf3,L3mbtl3,Ldhb,Ldlrap1,Lef1,Lrp6,Mapk8ip3,Mbd5,Mettl8,Mfhas1,Mgrn1,Mppe1,Myc,Mylip,Nedd4l,Nlrc5…	Mouse
KO-WT	_tstat	within each collection	C7: immunologic signatures	GSE2935_UV_INACTIVATED_VS_LIVE_SENDAI_VIRUS_INF_MACROPHAGE_UP	0.000374532	0.00886556	0.46764	2.00316	0	125	Ift80,Tgfbr3,Ikbke,Sell,Cxxc5,Mgst2,St8sia1,Plekhg2,Ankrd55,Itgae,Tcf7,Ralgps2,Gtf2ird1,Egr2,Etv3,Clasp2,Rapgef6,Trib2,Rras2,Pik3c2a,Add3,Lef1,Pdk1,Usp28,Id3,Rasgrp1,Tox,Satb1,N4bp2,Nab2,Ablim1,St3gal1,Ikzf2,St6gal1,Dgka,Ext1,Kdm5a,Hif1a,Mtss1,Timp2,Als2cl,Foxo1	42	0.336	Abca3,Abcg1,Ablim1,Acsf2,Actn1,Adcy6,Add3,Als2cl,Ankrd55,Birc5,Calcrl,Ccdc28b,Ccr4,Ccr7,Cd79b,Chst15,Clasp2,Clspn,Cxxc5,Cyth3,Cytip,Dgka,Dnajb5,Dnmt3a,Dusp10,Egr2,Eng,Ephx1,Etv3,Ext1,Fam78a,Foxo1,Gnas,Gpr146,Grk6,Gtf2ird1,Hdac4,Hif1a,Id3,Idh2,Ifngr2,Ift80,Igfbp4,Ikbke,Ikzf1,Ikzf2,Il17rc,Irs2,Itgae,Jmjd1c,Kdm5a,Klf13,Klhdc2,Lbh,Lef1,Lipe,Lrrc42,Lrrc8a,Map4k2,Map4k4,Mfhas1,Mgst2,Mtss1,N4bp2,Nab2,Nl…	Mouse
KO-WT	_tstat	within each collection	C7: immunologic signatures	GSE15330_HSC_VS_MEGAKARYOCYTE_ERYTHROID_PROGENITOR_UP	0.000374672	0.00886556	0.495873	2.14563	0	133	Ift80,Tgfbr3,Ikbke,Sell,Il6st,Usp24,Bach2,Nkd2,Foxp1,Mgst2,Dcaf6,St8sia1,Itgae,Tcf7,Ralgps2,Sesn1,Kdm5b,Mdn1,Btbd11,Rapgef6,Polr1a,Cd3eap,Ldlrap1,Elmo3,Lef1,Pdk1,Pik3ip1,Usp28,Znrf1,Id3,Zmym2,Rasgrp1,Rnf167,Rnf144a,N4bp2,St6gal1,Afp,Cand1,Plekha1,Mpp5,Mtss1,Tlr1,Timp2,Hspbap1,Tdrkh,Foxo1,Slc14a1,Cyld,Exosc10,Rfx1,Abcg1,Zeb1,Lrig1,Appl2,S1pr1,Rufy2,Zbtb20,Tnik,Evl,Wls	60	0.451128	Abcg1,Actn1,Adcy6,Afp,Agk,Akap2,Ap1ar,Appl2,Arhgap29,Arhgap35,Bach2,Bckdhb,Bcor,Btbd11,Cand1,Card6,Carns1,Ccr7,Cd3eap,Chst15,Crebl2,Cux1,Cyld,Dcaf6,Dph5,Dzip1,Elmo3,Epc1,Ephx1,Evl,Exosc10,Eya2,Fam78a,Foxk1,Foxo1,Foxp1,Gar1,Gpatch4,Grap2,Hspbap1,Id3,Ifngr2,Ift80,Igf1r,Igfbp4,Igflr1,Ikbke,Il27ra,Il6st,Il7r,Insr,Ipcef1,Itgae,Kdm5b,Ldhb,Ldlrap1,Lef1,Lrch3,Lrig1,Lrp6,Lrrc1,Lyrm7,Map3k3,Mdc1,Mdn1,Mettl…	Mouse
KO-WT	_tstat	within each collection	C7: immunologic signatures	GSE21033_1H_VS_24H_POLYIC_STIM_DC_UP	0.000374672	0.00886556	0.41065	1.77687	0	133	Bach2,Nrip1,Itga6,Entpd5,Cep85,Gtf2ird1,Arid2,Chd6,Nfatc2,Dgkg,Tacc1,Mapkbp1,Ptp4a3,Smc5,Id3,Fbf1,Strn3,Cbfa2t2,Lmtk2,Cd6,Myo10,Nav2,Mtss1,Pcf11,Tpp2,Vamp1,Arl5c,Hivep3,Lca5,Slc35d1,Cyfip2,Ankrd6,Cab39,Tollip,Egln3,Dclre1c,Nfkbie,Slc38a1,Pptc7,Magi3,Zc3h12c,Lig4,Wls,Apobec2,Tmc8,Vezf1,Rragd,Tmem131,Csnk1e,Ptpn7	50	0.37594	Aftph,Agfg2,Alg10b,Ankrd6,Anxa5,Apobec2,Arhgap31,Arid2,Arl5c,Arntl,Atad1,Atp10a,Atp13a3,Bach1,Bach2,Bfsp2,Brd4,Btbd7,Cab39,Cbfa2t2,Cbl,Cd247,Cd2ap,Cd5,Cd6,Cep120,Cep85,Chd6,Cnot6,Csnk1e,Cyfip2,Dab2ip,Dclre1c,Dgkg,Dusp16,Dusp4,Dusp5,Dyrk1b,Egln3,Eif2ak3,Entpd5,Evi5l,Fam160b1,Fbf1,Gfi1,Grik2,Gtf2ird1,Gzf1,H6pd,Hivep3,Hs6st1,Hsf2,Icam2,Id3,Il18bp,Itga6,Itgav,Kcnj13,Lca5,Lig4,Lmtk2,Mafb,Magi3,Map3k1,…	Mouse
KO-WT	_tstat	within each collection	C7: immunologic signatures	GSE37605_FOXP3_FUSION_GFP_VS_IRES_GFP_TREG_NOD_DN	0.000374672	0.00886556	0.458743	1.98497	0	133	Tgfbr3,L1cam,Dido1,Osbpl3,St8sia6,Klf3,Entpd5,Itgae,Gpr15,Arid3b,Armc7,Atp2b1,Il1rl1,Atp7a,Prkcq,Ptpra,Slain2,Fbxl22,Robo1,Atp10d,Hrh4,Pacs1,Ccr2,Cry1,Dock10,Ldlr,Znrf1,Lzts1,Arl4c,Nipal1,Myo1f,Capn2,Rorc,Rap1gap2,Srsf11,Surf6,Trim39,Nlrc3,Tmem71,Anapc5,Dapk1,Syne2,Axin2,Ahnak2,Ubap2,S1pr1,Mrs2,Tnik,Ttc17,Polg2,Ahnak,Cacnb1,Acpp,Sipa1l1,Rab3ip,Adam12,Txk,Slc22a5,Fut7,Smchd1,Itga2,Filip1l,Gm42715	63	0.473684	Acap2,Acpp,Adam12,Ahnak,Ahnak2,Akap2,Anapc5,Ar,Arhgap15,Arid3b,Arl4c,Armc7,Arsb,Atp10d,Atp2b1,Atp7a,Aven,Axin2,Bcl9l,Cacnb1,Camk4,Capn2,Ccr2,Cdk16,Cdkn1b,Crip1,Cry1,Csf2rb,Cyp2s1,Dapk1,Dido1,Dock10,Ehbp1l1,Elf4,Entpd5,Fam49a,Fbxl22,Filip1l,Fli1,Fut7,Gabbr1,Gm42715,Golm1,Gpr15,Gsk3b,Hlf,Hrh4,Igfbp4,Ikzf1,Il1rl1,Il9r,Irak3,Itga2,Itgae,Kat2b,Klf3,Klhdc1,L1cam,Ldlr,Lgals3,Lgmn,Lpp,Lzts1,Map4k4,Mars2,…	Mouse
KO-WT	_tstat	within each collection	C7: immunologic signatures	GSE12003_MIR223_KO_VS_WT_BM_PROGENITOR_4D_CULTURE_UP	0.000375235	0.00886556	0.385604	1.70727	0	157	Ift80,Sell,Dph2,Tgfbr1,Usp24,Bach2,Rbm39,Nrip1,Rev1,Tlr7,Klf3,Sirt1,Clk4,Jak1,Prpf4b,Kdm5b,Rapgef6,Herc1,Igf2r,Rbm6,Lef1,Smc5,Id3,Itk,Zw10,Trio,Satb1,Agtpbp1,Nrp1,Cbx2,Mcoln3,Sp3,Prkd3,Dmxl1,Gramd1a,Trim39,Ifng,Foxo1,Rbl2,Senp2,Dip2b,Kat7,Slc35d1,Cd7,Chtop,Pcid2	46	0.292994	Aak1,Actr6,Adcy6,Agtpbp1,Alcam,Apobr,Asb13,Bach2,Bcap31,Bcl9l,Bicd2,Brwd1,Camk4,Cbll1,Cbx2,Cd28,Cd7,Cdc37,Cdk2ap2,Chdh,Chtop,Clk4,Clta,Cnn3,Crot,Cspp1,Cstf2,Ddit3,Dip2b,Dmxl1,Dph2,Etaa1,Etnk1,Fam118b,Fam160b1,Fam32a,Fam8a1,Fbxl12,Foxo1,Fubp1,Gabarapl2,Glg1,Gng12,Gramd1a,Herc1,Hnrnpa2b1,Id3,Ifng,Ift80,Igf2r,Ipo9,Itk,Itm2a,Jak1,Jmjd1c,Kat7,Kctd12,Kdm5b,Klf3,Klrg1,Lef1,Lgmn,Lztr1,Magt1,Map3k3,Mcm3ap…	Mouse
KO-WT	_tstat	within each collection	C7: immunologic signatures	GSE30083_SP1_VS_SP4_THYMOCYTE_DN	0.000375235	0.00886556	0.398683	1.76518	0	157	Ctse,Ift80,Ikbke,Ankrd12,Dtx1,Nt5e,Rasa3,Srgap2,Ccdc102a,Gramd4,Ap1g2,Itga6,St8sia6,Klf3,Ggt1,Atp8a2,Scfd2,Ly75,Sesn1,Sgsh,Btbd11,Tnfsf8,Atp10d,Traf5,Ldlrap1,Ttc27,Add3,Madd,Prkdc,Pigq,Ampd3,Atp11b,Tlr1,Map3k5,Als2cl,Ccdc88c,Il17ra,Ier5,Samd9l,Rnf32	40	0.254777	Abcd1,Acsbg1,Adamts20,Adcy7,Add3,Ahnak,Als2,Als2cl,Ampd3,Ankrd12,Ap1g2,App,Appl2,Arsb,Atp10d,Atp11b,Atp8a2,B4galt5,Btbd11,Ccdc102a,Ccdc88c,Cd44,Cdipt,Clcf1,Crebl2,Crlf3,Crmp1,Crtam,Ctse,Ctss,Ctsw,Dnah8,Dnaja4,Dpy19l1,Dse,Dtx1,Dtx3l,Ehbp1l1,Endod1,F2rl1,Faah,Fam129a,Fam78a,Gdi2,Ggt1,Gm2a,Gne,Gramd4,Herc6,Hvcn1,Ier5,Ifi44,Ifih1,Ifitm10,Ift80,Igfbp4,Igflr1,Ikbke,Ikzf3,Il17ra,Il18r1,Il21r,Il2rb,Inf2,…	Mouse
KO-WT	_tstat	within each collection	C7: immunologic signatures	GSE20366_CD103_POS_VS_CD103_KLRG1_DP_TREG_UP	0.000375375	0.00886556	0.406486	1.76065	0	135	Sell,Abtb2,Ikzf4,Sh3bp5l,Itga6,Dip2c,Gata1,Cep95,Lta,Egr2,Mbp,Itgb1,Klhl6,Hif1an,Mettl18,Mdn1,Acer2,Cdhr4,Mapk9,Fbf1,Exoc6,Trio,Ampd3,Arc,Kif3a,Cep57l1,Spsb1,Prpf40b,Pus7,Nupr1,Stx1a,Ngly1,Snrk,Parp3,Rabgap1,Chtop,Wdr3,L2hgdh,Htatsf1,Hsdl1,Prkag2,Fryl,Adamts6,Dhx33,Xpot,Kctd5,Mmp11,Ccdc62,Cdc42ep1	49	0.362963	Abtb2,Acer2,Adamts6,Adss,Aff3,Aldh1b1,Ampd3,Arc,Arhgef10,Asap1,B4galt4,Bcas1,Bcat2,Bdh1,Bst1,Ccdc62,Cd96,Cdc42ep1,Cdhr4,Cdyl2,Cep57l1,Cep95,Chtop,Coq2,Crim1,Ctsw,Cyp4b1,Dgke,Dhcr24,Dhx33,Dip2c,Dpp4,Edem1,Egr2,Exoc6,Fam102a,Fam91a1,Fbf1,Fbxl12,Fryl,Fubp1,Fut10,Gata1,Gpr45,Gstk1,Hdac2,Heg1,Hibadh,Hif1an,Hipk2,Hsdl1,Hsdl2,Htatsf1,Hyal2,Ick,Ikzf4,Inpp4b,Itga6,Itgb1,Kctd5,Kif3a,Klhl6,L2hgdh,Lta,Map4k3…	Mouse
KO-WT	_tstat	within each collection	C7: immunologic signatures	GSE10239_NAIVE_VS_DAY4.5_EFF_CD8_TCELL_UP	0.000375516	0.00886556	0.393681	1.74564	0	160	Dtx1,Cxxc5,Bach2,Ccdc102a,Lpar6,Ccm2,St8sia1,Plekhg2,Baz2b,Itgae,Srrm2,Akap8l,Ctr9,Zfp36,Mppe1,Kdm5b,Socs3,Ubr2,Btbd11,Sh3glb2,Ubxn11,Dcaf8,Galnt6,Rbm6,Il16,Stk4,Slc17a9,Znrf1,Id3,Rnf167,Satb1,Cd6,Nxf1,Xpc,Rrad,Rnf123,Timp2,Il17ra,Ier5,Stx1a,Acp6,Slc14a1	42	0.2625	Abhd15,Acp6,Acss1,Akap2,Akap8l,Appl2,Arih2,Arrb1,B3galnt2,Bace1,Bach2,Baz2b,Btbd11,Btg1,Card6,Ccdc102a,Ccdc88b,Ccm2,Cd247,Cd53,Cd6,Cerk,Cetn2,Chst15,Cnr2,Crtc3,Ctdnep1,Ctr9,Cxxc5,Dcaf11,Dcaf8,Dstyk,Dtx1,Dusp2,Dzip1,Eef1b2,Enc1,Evl,Fam120b,Fam174b,Fau,Frmd4a,Galnt6,Gm2000,Gphn,Hagh,Hsd17b11,Id3,Idh2,Ier5,Igfbp4,Il16,Il17ra,Il27ra,Irf2bp2,Irf7,Itgae,Kdm5b,Klk8,Laptm4b,Lpar6,Med13l,Mlxip,Mlycd,Mppe1…	Mouse
KO-WT	_tstat	within each collection	C7: immunologic signatures	GSE40068_CXCR5POS_BCL6POS_TFH_VS_CXCR5NEG_BCL6NEG_CD4_TCELL_DN	0.000375516	0.00886556	0.38243	1.69575	0	160	Tgfbr3,Pak1,Il6st,Bach2,Nrip1,Foxp1,St8sia6,St8sia1,Plekhg2,Tcf7,Tspan32,Sesn1,Egr2,Ndst1,Tns1,Map7,Gen1,Trib2,Arrdc3,Mtmr2,Lef1,Pdk1,Pik3ip1,Usp28,Rasgrp1,Satb1,Nipal1,Nab2,Myo10,Nav2,Ext1,Atf7ip,Hipk3,Spsb1,Prickle1,Mpp5,Atp8a1,Mtss1,Phf2,Ube3a,Timp2,Als2cl,Trip12,Gpr83,Thoc2,Larp4b,Dapk1,Egr3,Hsdl1,Trim56	50	0.3125	Actn1,Acvrl1,Ada,Adcy6,Aff1,Aff3,Als2cl,Arhgap29,Arrdc3,Atf7ip,Atp6v1d,Atp8a1,Bach2,BC005561,Bcl11b,Bcl3,Btf3l4,Calcrl,Camk4,Cd200,Cd81,Cdc42ep4,Chdh,Chst15,Cic,Ckap4,Cnn3,Creb1,Csnk1a1,Csrnp2,Cul3,Cyth3,Cytip,Dapk1,Dgkd,Dlg4,Dusp10,Egr2,Egr3,Epb41l1,Ephx1,Ext1,Foxp1,Gen1,Gm20075,Gnb4,Gpcpd1,Gpd2,Gpr146,Gpr83,Hipk3,Hsdl1,Hspb11,Ifngr2,Igfbp4,Igsf23,Ikzf1,Il6st,Ing1,Itm2a,Kbtbd11,Kcnmb4,Kdm6b,Larp…	Mouse
KO-WT	_tstat	within each collection	C7: immunologic signatures	GSE11057_EFF_MEM_VS_CENT_MEM_CD4_TCELL_DN	0.000376081	0.00886556	0.463011	1.94851	0	112	Selp,Dtx1,Sell,Il6st,Ash1l,Wwp1,Sfi1,Foxp1,Klf3,Cers6,Ankrd55,Tcf7,Irf4,Mdn1,Atm,Herc1,Macf1,Trib2,Lef1,Pdk1,Pik3ip1,Ttn,Ablim1,Ikzf2,Pgap1,Dennd5a,Rif1,Chka,Als2cl,Lrrc8d,Snn,Cnst,Aff4	33	0.294643	Abcc1,Ablim1,Actn1,Aebp1,Aff4,Als2cl,Amn1,Ankrd55,Appl2,Asap1,Ash1l,Atm,Atp1a1,Atxn7l1,Bptf,Calm3,Camk4,Ccne1,Cd27,Cd7,Cep68,Cers6,Chka,Chst2,Cnst,Crtc3,Dennd5a,Dtx1,Ep400,Fam117b,Foxp1,Foxp3,Glcci1,Gpr155,Grik5,Hdac8,Herc1,Hivep1,Icos,Ikzf2,Il21r,Il6st,Ipcef1,Iqcc,Irf4,Kat6a,Klf3,Klf7,Klhdc3,Klhl3,Lef1,Lgmn,Lrrc8d,Macf1,Maml2,Map3k1,Map4k4,Marcksl1,Mdn1,Mertk,Mllt3,Myb,Mycbp2,Ncapd2,Nfat5,Pde3b,…	Mouse
KO-WT	_tstat	within each collection	C7: immunologic signatures	GSE13946_CTRL_VS_DSS_COLITIS_GD_TCELL_FROM_COLON_DN	0.000376364	0.00886556	0.49691	2.15943	0	138	Ift80,Sell,Mtr,Il6st,Itga6,Ddx60,Mgst2,Dcaf6,St8sia1,Ggt1,Plekhg2,Baz2b,Ankrd55,Itgae,Brca2,Ralgps2,Tspan32,Sesn1,Egr2,Tfdp2,Tnfsf8,Cep97,Rras2,Son,Ldlrap1,Lef1,Pdk1,Usp28,Id3,Tox,Nipal1,N4bp2,Ppp2r1b,St6gal1,Afp,Rad50,Usp53,Plekha1,Stat1,Slc28a2,Tulp4,Tlr1,Timp2,Hspbap1,Tdrkh	45	0.326087	Actn1,Adcy6,Afp,Agk,Aim2,Akap2,Ankrd55,Appl2,Arhgap15,Baz2b,Bcor,Brca2,Btf3l4,Btla,Casd1,Ccdc47,Ccdc91,Ccr7,Cd2ap,Cd55,Cep68,Cep97,Chst15,Crlf3,Csrp2,Dcaf6,Ddx60,Dhx58,Dkc1,Dph5,Dse,Dzip1,E2f6,Egr2,Eif2ak2,Elovl5,Elp3,Ephx1,Fam3c,Fam78a,Fbxl14,Filip1l,Fntb,Foxk1,Ggt1,Gm20075,Hdac4,Hdac7,Hltf,Hmgcs1,Hook1,Hspbap1,Id3,Ifngr2,Ift80,Il6st,Inpp4b,Ints2,Ipcef1,Isoc1,Itga6,Itgae,Klhdc1,Lclat1,Ldlrap1,Le…	Mouse
KO-WT	_tstat	within each collection	C7: immunologic signatures	GSE7460_WT_VS_FOXP3_HET_ACT_WITH_TGFB_TCONV_UP	0.000376364	0.00886556	0.422262	1.84399	0	142	Ccnl2,Ikbke,Ifitm1,Ppp1r15a,Rasa3,Arhgef3,Fastk,Mgst2,Rlf,Zfp36,Sun1,Mapk11,Itsn1,Ubxn11,Atp10d,Mpzl3,Trib2,Ikbkb,Ldlr,Lef1,Arl4c,Flna,St3gal1,Ampd3,St6gal1,Cd6,Rassf3,Myo10,Atp11b,Dock4,Dlg1,Als2cl,Ccdc88c,Il17ra,Kctd10,Frmd6,Rassf2,Trim56,Endov,Tef,Zyg11b,S1pr1,Rtf1,Stambpl1,Zbtb20,She,Wls,Tmc8	48	0.338028	Accs,Aldh5a1,Als2cl,Ampd3,Ano10,Anxa5,Ap2a2,Apc,Ar,Arhgef10,Arhgef3,Arl4c,Ass1,Atp10d,Atp11b,Atp13a2,Btla,C1qb,Ccdc88c,Ccnl2,Cd40,Cd6,Cdkn2d,Cdon,Clcn4,Cln6,Cpeb2,Dlg1,Dock4,Dusp11,E4f1,Endov,Fam117b,Fam160b1,Fam3a,Fam98c,Fastk,Fbxo4,Fkbp15,Flna,Fmo5,Fos,Foxj2,Foxn3,Frat2,Frmd6,Gata3,Hmgxb3,Ifitm1,Ifitm2,Ifitm3,Igfbp4,Ikbkb,Ikbke,Il17ra,Insig1,Itsn1,Kbtbd11,Kcmf1,Kctd10,Kif1b,Klf7,Laptm4a,Lat,Ldl…	Mouse
KO-WT	_tstat	within each collection	C7: immunologic signatures	GSE3039_ALPHABETA_CD8_TCELL_VS_B2_BCELL_UP	0.000376506	0.00886556	0.41995	1.85427	0	154	Ankrd12,Gdi1,Rasa3,L1cam,Sema6d,Prdm15,Gata1,Zmynd8,Nav1,Vcpip1,Prpf4b,Ep300,Extl1,Rapgef6,Atp10d,Bbs9,Add3,Usp4,Rictor,Entpd6,Madd,Cdc42ep3,Ap3m2,Bzw2,Ampd3,Cnp,Pank4,Iqgap2,Klf15,Stx16,Ccdc88c,Pik3cd,Ier5,Ltf,Mark3,Kif21b,Rbm27,Pms2,Snrk,Eif3a,Cyld,Serpini1,Palm,Cyfip2,Fam160a2,Ptp4a2,Sin3a,Mllt10,Rps6ka1,Crip2,Tyk2,Evl,Akna,Slc9a9,Parp14,Ncor1,Anp32a,Arap3,Nufip2,Ccdc88a,Jmjd1c,Sepsecs,Dennd2d…	69	0.448052	Abca7,Abcb10,Abcd1,Add3,Afmid,Akna,Ampd3,Amz1,Ankrd12,Anp32a,Ap3m2,Arap1,Arap3,Arhgef37,Arid1a,Arid4a,Armc3,Armc8,Atp10d,Atp2a3,Bbs9,Bcl6,Bzw2,Cacna1s,Cacnb3,Cbl,Ccdc25,Ccdc88a,Ccdc88c,Ccdc97,Ccnd3,Cdc42ep3,Cds2,Celf2,Cib1,Clcn4,Clk1,Cnp,Cntrl,Crip2,Cyfip2,Cyld,Dcaf17,Dcp2,Dennd2d,Dffb,Dhrs7,Dpy19l1,Eif3a,Elf2,Entpd6,Ep300,Ern1,Evl,Extl1,Fam160a2,Fbxl6,Frat2,Fyco1,Gata1,Gdi1,Gimap4,Gimap6,Gzma,He…	Mouse
KO-WT	_tstat	within each collection	C7: immunologic signatures	GSE3565_DUSP1_VS_WT_SPLENOCYTES_DN	0.000376506	0.00886556	0.407479	1.79921	0	154	Ift80,Ikbke,Sell,Il6st,Mgst2,St8sia1,Itgae,Tcf7,Ralgps2,Etv3,Mdn1,Rapgef6,Tnfsf8,Trib2,Rras2,Pik3c2a,Add3,Lef1,Pdk1,Usp28,Id3,Tox,Rnf144a,Arhgef1,Satb1,N4bp2,Ablim1,Gnl3,Mybbp1a,St6gal1,Ltb,Dgka,Ext1,Cnp,Mtss1,Tlr1,Timp2,Foxo1,Slc14a1,Ddx21,Grk6,Cd7,Eif4g1,Arhgap9,Add1,Peli1,Rps6ka1,Evl,Hook1,Rasa2,Ing1,Sidt1,Tanc1,Tmem131,Pitpnm2,Sipa1l1	56	0.363636	Ablim1,Acsf2,Actn1,Add1,Add3,Arhgap9,Arhgef1,Ccdc28b,Ccne1,Cct5,Cd27,Cd2ap,Cd3d,Cd69,Cd7,Cnp,Ctnnbl1,Ddx21,Dgka,Dnmt3a,Dph5,Dpp4,Dusp10,Dusp6,Dzip1,Eef1b2,Eef2,Eif4a1,Eif4b,Eif4g1,Etv3,Evl,Ext1,Eya2,F2rl1,Fam78a,Fbl,Fchsd2,Filip1l,Foxo1,Gnas,Gnl3,Gpatch4,Gpr146,Grk6,Gstt2,Hdac4,Hdac7,Hook1,Id3,Idh2,Ifngr2,Ift80,Ikbke,Ikzf1,Il6st,Ing1,Inpp4b,Itgae,Itpkb,Kat2a,Kbtbd11,Klhdc2,Lbh,Lef1,Lrrc42,Ltb,Map…	Mouse
KO-WT	_tstat	within each collection	C7: immunologic signatures	GSE7219_UNSTIM_VS_LPS_AND_ANTI_CD40_STIM_NIK_NFKB2_KO_DC_UP	0.000376506	0.00886556	0.429474	1.89633	0	154	Ikbke,Sell,Rasa3,Bach2,Wwp1,Il18rap,Gramd4,Ap1g2,Foxp1,Klf3,Ggt1,Dock2,Tcf7,Scfd2,B3gnt2,Arid3b,Atp2b1,Klhl6,Mapk11,Prkcq,Mdn1,Tnfsf8,Atp10d,Fry,Traf5,Gpd1l,Add3,Lef1,Pik3ip1,Slc17a9,Usp28,Rnf144a,Arl4c,St3gal1,Dgka,Ets1,Rap1gap2,Elmo1,Ttc7b,Tlr1,Iqgap2,Sike1,Arl5c,Rnf32,Phf21a,Nfatc3,Grk6,Def6,Hdac10,Cd7,Lpin1,Rcsd1,Elovl7,Fryl,Itga4	55	0.357143	Actn1,Add3,Adk,Agpat3,Ap1g2,Arhgap1,Arhgap26,Arhgap5,Arid3b,Arl4c,Arl5c,As3mt,Atp10d,Atp2b1,B3gnt2,B4galt7,Bach2,Bin2,Btla,Ccnd3,Ccr7,Cd247,Cd2ap,Cd44,Cd55,Cd7,Cd84,Cd9,Cdc42se1,Cenpt,Cnot6l,Cobll1,Cx3cr1,Cyth1,Dcp1b,Def6,Dgka,Dock2,Dph5,Dym,Echdc1,Elk4,Elmo1,Elovl7,Emb,Eml3,Eps15l1,Ets1,F2rl2,Fam49a,Fam53b,Fas,Fbxo28,Fbxw7,Fcgr2b,Fcgr3,Foxp1,Frrs1,Fry,Fryl,Ggt1,Gnptab,Gpd1l,Gpr146,Gpr155,Gramd4,…	Mouse
KO-WT	_tstat	within each collection	C7: immunologic signatures	GSE3039_ALPHABETA_CD8_TCELL_VS_B1_BCELL_UP	0.000376648	0.00886556	0.388593	1.70006	0	145	Ccnl2,Ankrd12,Smarca2,Dido1,Prdm15,Mgst2,Taf1c,Nav1,Ccnt2,Cdh17,Clip1,Tnrc6b,Zbtb43,Gcnt2,Rapgef6,Herc1,Ikbkb,Dock10,Zw10,Rnf167,Rnf144a,Ap3m2,Arhgap25,Bzw2,Cyb5r1,Rnf146,Man2b1,Rap1gap2,Eif4a2,Vps13b,Map3k5,Stx16,Snn,Rbm27,Casp2,Tbpl1,Ptpre,Cyfip2,Cd2bp2,Nr2c2,Fam160a2,Sbds,Mllt10,Arhgap30,Rnase6,Stambpl1,Ccpg1,Akna,Dapp1,Arap3,Rnf2,Fam129a,Nufip2,Map3k3	54	0.372414	Aatf,Abhd13,Acvr2a,Akna,Anapc16,Angel2,Ankrd12,Ap3m2,Arap3,Arhgap25,Arhgap30,Asb7,Atp2a3,Bloc1s2,Bpgm,Btla,Bzw2,Cacna1s,Casd1,Casp2,Ccnl2,Ccnt2,Ccpg1,Cd2bp2,Cdc37l1,Cdh17,Cdk13,Cks2,Clip1,Cnot8,Cnr2,Col4a3bp,Cyb5r1,Cyfip2,Dapp1,Dhrs7,Dido1,Dock10,Dock11,Dusp6,Eif4a2,Elk4,Epc2,Fam129a,Fam160a2,Fes,Fgr,Filip1l,Fnta,Gatc,Gcnt2,Gm2000,Gpr183,Hars2,Hcst,Herc1,Hfe,Hsd11b1,Ikbkb,Ikzf1,Ipo7,Irf9,Itch,Itp…	Mouse
KO-WT	_tstat	within each collection	C7: immunologic signatures	GSE21670_TGFB_VS_IL6_TREATED_STAT3_KO_CD4_TCELL_DN	0.000377074	0.00886556	0.386223	1.69282	0	147	Ctse,Dtx1,L1cam,Cers6,Ggt1,Plekhg2,Baz2b,Chd2,Mob1a,Zfp36,Zmynd11,Kbtbd2,Adar,Ehd3,Atp10d,Stk4,Dennd1c,Rasgrp1,Mxra8,Srpk2,Msrb2,Ampd3,Arhgap4,Chst10,Pgap1,Atf7ip,Usp53,Rap1gap2,Tbcel,Esm1,Gramd1a,Rnf32,Kif21b,Sp4,Slc14a1,Zbtb44,Pitpnm1,Serpini1,Ptpre,Cd7,Syne2,Gsn,Arhgap9,Axin2,Appl2,Peli1,P2rx7,Lnpep,Acap1,Rufy2,Akna,Anxa1,Vezf1,Lgals8,Rasgrp2	55	0.37415	Acap1,Actn1,Adar,Akna,Ampd3,Anxa1,Appl2,Arhgap26,Arhgap4,Arhgap9,Arhgef10,Armc3,Asap1,Atf7ip,Atp10d,Atp8b4,Axin2,Baz2b,Btla,Camkmt,Carns1,Ccl5,Cd7,Cd84,Cd96,Cers6,Chd2,Chdh,Chst10,Crbn,Creb1,Ctse,Cyp2s1,Cyth1,D2hgdh,Daxx,Dennd1c,Dmtf1,Dnah8,Dse,Dtx1,Dusp7,Dzip1,Ehd3,Epsti1,Esm1,Evi2,Evi2a,Evi2b,Fam102a,Fam117a,Fam49a,Ficd,Ggt1,Glcci1,Gramd1a,Gsn,Hcst,Hmbox1,Idua,Il27ra,Itm2c,Kbtbd2,Kctd12,Kif21b,…	Mouse
KO-WT	_tstat	within each collection	C7: immunologic signatures	GSE25146_UNSTIM_VS_HELIOBACTER_PYLORI_LPS_STIM_AGS_CELL_DN	0.000377074	0.00886556	0.405716	1.77826	0	147	Ctse,Ccnl2,Nr4a1,Rbm39,Ivns1abp,Ash1l,Cdk11b,Ccnl1,Nktr,Cxcr5,Plcb2,Ppcdc,Cep95,Tpr,Clk4,Jak1,Ccnt2,Prpf4b,Zc3h7a,Mapk8ip3,Ide,Ccnt1,Itsn2,Pik3c2a,Dock10,Pdk1,Dennd1c,Znrf1,L3mbtl3,Vwa5a,Mphosph10,Bclaf1,Xrn2,Bdp1,Cog3,Mob3a,Snapc4,Stat1,Fosb,Pnisr,Trim68,Slc1a5,Ttc14,Phf21a,Mbnl1,Aff4	46	0.312925	Aff4,Arhgap9,Arid4b,Ash1l,Atxn7,Bclaf1,Bdp1,Casd1,Ccl3,Ccnl1,Ccnl2,Ccnt1,Ccnt2,Cd69,Cdk11b,Cebpz,Cep95,Clcn7,Clk4,Cntrl,Cog3,Csnk1a1,Ctla4,Ctse,Cxcr5,Ddx17,Ddx3x,Ddx5,Dennd1c,Dhx36,Dicer1,Dock10,Dock9,Dusp6,Eea1,Eml4,Entpd1,Entpd4,Entpd4b,Eps8l1,Exoc1,Exosc2,Fam120a,Fbxl20,Fosb,Frg1,Gbp10,Gbp4,Gbp5,Gbp6,Gbp8,Gbp9,Gemin5,Gm12166,Gnl2,Grap2,Hnrnph1,Hnrnpr,Ide,Ing4,Itgb2,Itsn2,Ivns1abp,Jak1,Kcnn4,Kt…	Mouse
KO-WT	_tstat	within each collection	C7: immunologic signatures	GSE7460_FOXP3_MUT_VS_WT_ACT_TCONV_DN	0.000377074	0.00886556	0.424931	1.86248	0	147	Ift80,Sell,Gramd4,Tcf7,Atp2b1,Atp11c,Mapk11,Adpgk,Tnfsf8,Ogdh,Akap12,Atp10d,Fry,Pds5a,Rin2,Lef1,Slc17a9,Id3,Tox,Arl4c,Pias1,Lats2,Nrp1,Cyb5r1,Ppm1l,Atp11b,Mcoln3,Atp8a1,Pank4,Trim35,Arl5b,Ccdc88c,Agap2,Snn,Il17ra,Ltf,Gpr83,Slc14a1,Hdac10,Slc44a2,Elovl7,Abhd8,Adamts6,Tef,Calcoco1,Casc3,Appl2,S1pr1,Pptc7,Rfx3,Stambpl1,She,Ankrd50,Tmc8,Tanc1,Arih2,Dnmbp,Rab3ip,Mcee,Spice1,Spen,App,Pknox1,Aldh6a1,Asc…	66	0.44898	Abhd8,Acaa2,Adamts6,Adpgk,Agap2,Akap12,Aldh6a1,Ankrd50,Apc,App,Appl2,Ar,Arhgap29,Arih2,Arl4c,Arl5b,Ascc1,Ass1,Atp10d,Atp11b,Atp11c,Atp2b1,Atp8a1,Atpaf1,Bphl,Brk1,Btd,Btla,Calcoco1,Camta1,Casc3,Ccdc88c,Ccr7,Cd2,Cd2ap,Cdon,Cep164,Cnksr3,Creg1,Cyb5r1,Cyp39a1,Dgkz,Dnmbp,Dusp7,Egln2,Elf2,Elk4,Elovl7,Emp1,Ephx1,Filip1l,Fos,Foxd2,Fry,Gch1,Gnb4,Gpr83,Gramd4,Grk4,Hdac10,Id3,Ift46,Ift80,Igfbp4,Il17ra,Kcnab…	Mouse
KO-WT	_tstat	within each collection	C7: immunologic signatures	GSE12198_LOW_IL2_STIM_NK_CELL_VS_HIGH_IL2_STIM_NK_CELL_UP	0.000377216	0.00886556	0.387038	1.71297	0	159	Ikbke,Tnf,Llgl1,Ubc,Bach2,Slc29a2,Acbd3,Atg16l1,Map3k4,Tcf7,Gadd45b,Clk4,Gm45902,Tmem87a,Ptp4a3,Itsn2,Rasgrp1,Entpd6,Asb6,Bms1,Rnf6,Bzw2,Ltb,Ext1,Slc39a3,Avl9,Xpc,Btg2,Hif1a,Prpf40b,Galnt11,Mrm1,Rnf123,Sec31a,Surf2,Spata5,Hdhd2,Abcf3,Zc3h18,Frmd6,Lpin2,Foxn2,Fam133b,Vopp1,Fbxo28,Slc38a1,Gpn1	47	0.295597	Abcf3,Acbd3,Adprhl2,Agpat5,Ahcyl1,Alg3,Arfgap1,Arfrp1,Armc10,Armcx5,Asb6,Atf1,Atg16l1,Atp1a1,Atxn2,Atxn7l3,Avl9,Bach2,Bms1,Bnip1,Btg2,Bud13,Bzw2,Cd53,Cd96,Cdc5l,Chic2,Clk2,Clk4,Cnih2,Cnot7,Crebzf,Csnk1d,Ddx46,Dmap1,Dnajb11,Dnajb5,Dnajb6,Dpp8,Drap1,Eif3e,Eif3l,Elp3,Eno3,Entpd6,Ephx1,Epsti1,Ext1,Fam133b,Fam174b,Fam98c,Fbxo28,Fmnl3,Fntb,Foxn2,Foxred1,Frmd6,Gadd45b,Galnt11,Gemin7,Gga2,Glipr1,Gm45902,…	Mouse
KO-WT	_tstat	within each collection	C7: immunologic signatures	GSE17186_BLOOD_VS_CORD_BLOOD_CD21HIGH_TRANSITIONAL_BCELL_DN	0.000377216	0.00886556	0.387055	1.71305	0	159	Sell,Il6st,Dph2,Rasa3,Usp24,Xkr6,Pecam1,Ggt1,Dock2,Chd2,Lta,Rcan3,Ighm,Inpp5f,Akap12,Cep97,Galnt6,Rras2,Add3,Prkcz,Znrf1,Rab23,Zmym2,Adamts10,Madd,Ap3m2,Msn,Afp,Chst10,Fyn,Traf3ip3,Tbcel,Myh9,Gramd1a,Sash3,Foxo1,Stx1a,Gpr83,Helz,Rnf38,Grk6,Hemk1,Cd7,Dnm2,Ski,Frmd6,Adamts6,Tnip1,Add1,Lrrc8a,Slc12a6,Rftn1,Mtmr3,Nceh1,Rtf1,Ccdc82	56	0.352201	Abcb9,Acp5,Adamts10,Adamts6,Add1,Add3,Adss,Aff3,Afp,Akap12,Aldh6a1,Ap3m2,Aprt,Arap2,Arid5b,Arl2bp,Armc3,Arntl,Arv1,Aven,Bcdin3d,Bcl9l,Cacna2d4,Cbr1,Ccdc82,Ccs,Cd53,Cd7,Cd72,Cdh23,Cdkal1,Cdkn2d,Cep97,Cers4,Chd2,Chst10,Cyth1,Ddx24,Ddx58,Ddx6,Dennd2d,Dnm2,Dock2,Dph2,Dsel,Dusp11,Fam3c,Fas,Fbxl20,Foxo1,Frmd6,Fyn,Galnt6,Gbp2,Ggt1,Ggt7,Gldc,Gm2000,Gnb1l,Golm1,Gpn3,Gpr83,Gramd1a,Gramd1b,Grk6,Gtdc1,Helz,H…	Mouse
KO-WT	_tstat	within each collection	C7: immunologic signatures	GSE38304_MYC_NEG_VS_POS_GC_BCELL_UP	0.000377216	0.00886556	0.410049	1.81481	0	159	Ift80,Pak1,Il6st,Ifnar1,Bach2,Smarca2,Cenpj,Dip2c,Gata1,Cers6,St8sia1,Ggt1,Baz2b,Ralgps2,Tpcn2,Tspan32,Gtf2ird1,Arid3b,Egr2,Nfrkb,Tns1,Galnt6,Zbtb34,Ptp4a3,Trib2,Pik3c2a,Bbs9,Eef2k,Id3,Plscr3,Rnf167,N4bp2,Nab2,Myo10,Ccng2,Atp11b,Chd3,Atp8a1,Mtss1,Tbcel,Timp2,Arl5b,Als2cl,Zbtb37,Il2ra,Sall2,Dapk1,Egr3,Hsdl1,Frmd6,Trim56,Zdhhc17,Rftn1,Clec16a,Magi3,Rtf1,Tnik,She,Ankrd50	59	0.371069	Acvrl1,Adcy6,Alms1,Als2cl,Ankrd13b,Ankrd50,Arhgap29,Arid3b,Arl5b,Atp11b,Atp8a1,Bach2,Baz2b,Bbs9,Bcl9,Birc3,Brwd1,Camk4,Card6,Ccng2,Cd2ap,Cd3g,Cdkn2c,Cdkn2d,Cenpj,Cers6,Chd3,Chdh,Chst15,Clec16a,Cnn3,Col4a3bp,Creb1,Cspp1,Ctnnbl1,Dapk1,Dhx40,Dip2c,Dyrk2,Ecm1,Eef2k,Egr2,Egr3,Ephx1,Ets2,Foxo3,Frmd6,Galnt6,Gata1,Ggt1,Gtf2ird1,Gypc,Gzma,Hsdl1,Hspb11,Id3,Ifit3,Ifit3b,Ifnar1,Ifngr2,Ift80,Igfbp4,Igsf23,Il2…	Mouse
KO-WT	_tstat	within each collection	C7: immunologic signatures	GSE14699_NAIVE_VS_ACT_CD8_TCELL_DN	0.000377358	0.00886556	0.4625	2.0355	0	151	Ift80,Mtr,Il6st,Usp24,Foxp1,Tagap1,Mgst2,Pcgf6,Dcaf6,Baz2b,Ankrd55,Itgae,Tcf7,Ralgps2,Slc25a36,Sesn1,Atp11c,Mdn1,Btbd11,Rapgef6,Tnfsf8,Cd3eap,Rras2,Pik3c2a,Son,Ldlrap1,Elmo3,Lef1,Pdk1,Usp28,Znrf1,Id3,Itk,Zmym2,Rnf167,St6gal1,Afp,Usp53,Plekha1,Mpp5,Dmxl1,Tlr1,Timp2,Tdrkh,Foxo1,Mga,Cyld,Exosc10,Abcg1,Zeb1,Appl2,Peli1,Stambpl1,Zbtb20,Neu3,Tnik,Acyp1,Pogz,Sidt1,Sipa1l1,Numb,Rab3ip,Lclat1,Inpp4b,Lrch3	65	0.430464	Abcd3,Abcg1,Actn1,Acyp1,Adcy6,Afp,Akap2,Ankrd55,Appl2,Arhgap35,Arv1,Atp11c,Baz2b,Bcor,Btbd11,Btla,Carns1,Ccnd2,Ccr7,Cd2ap,Cd3eap,Cd55,Cd72,Chst15,Crebl2,Cux1,Cyld,Dcaf6,Dmxl1,Dph5,Dzip1,Elmo3,Elovl5,Ephx1,Ets2,Exosc10,F2rl1,Fam3c,Fam78a,Foxk1,Foxo1,Foxp1,Fyttd1,Gar1,Gnl1,Gpatch4,Grap2,Hdac7,Hipk2,Hspb11,Id3,Ifngr2,Ift80,Il6st,Inpp4b,Insr,Ipcef1,Isoc1,Itgae,Itk,Itm2a,Kbtbd11,Klhdc1,Klhdc2,Lclat1,L…	Mouse
KO-WT	_tstat	within each collection	C7: immunologic signatures	GSE3565_CTRL_VS_LPS_INJECTED_DUSP1_KO_SPLENOCYTES_DN	0.000377358	0.00886556	0.470229	2.06952	0	151	Ift80,Ikbke,Sell,Cxxc5,Nrip1,Mgst2,Cers6,St8sia1,Ggt1,Plekhg2,Ankrd55,Itgae,Tcf7,Ralgps2,Sesn1,Egr2,Etv3,Mdn1,Clasp2,Rapgef6,Inpp5f,Trib2,Rras2,Pik3c2a,Add3,Lef1,Pdk1,Pik3ip1,Usp28,Id3,Tox,Satb1,N4bp2,Wdr43,Ablim1,Ikzf2,St6gal1,Ltb,Dgka,Ext1,Kdm5a,Mtss1,Tlr1,Timp2,Gramd1a,Als2cl,Foxo1,Cnst,Snrk,Grk6,Adck5	51	0.337748	Abcg1,Ablim1,Acsf2,Actn1,Adck5,Adcy6,Add3,Akap13,Als2cl,Ankrd55,Arhgap9,Caprin1,Ccdc28b,Ccr7,Cct5,Cd2ap,Cers6,Chst15,Clasp2,Cnr2,Cnst,Csnk1g1,Cxxc5,Dag1,Dgka,Dkc1,Dnmt3a,Dph5,Dusp10,Dusp6,Eef1b2,Eef2,Egr2,Eif4a1,Eif4b,Eng,Ephx1,Etv3,Ext1,Fam3c,Fam78a,Fancc,Fchsd2,Filip1l,Foxo1,Ggt1,Gm49384,Gpr146,Gramd1a,Grk6,Gstt2,Gtf2i,Hdac4,Id3,Idh2,Ifngr2,Ift80,Ikbke,Ikzf1,Ikzf2,Inpp4b,Inpp5f,Irs2,Itgae,Itm2a…	Mouse
KO-WT	_tstat	within each collection	C7: immunologic signatures	GSE3920_UNTREATED_VS_IFNG_TREATED_FIBROBLAST_DN	0.000377358	0.00886556	0.417843	1.83896	0	151	Plcb4,Nt5e,Exoc6b,Wwp1,Rab3gap1,Ccdc102a,Ddx60,Tagap1,Lpar6,Kif5c,Dcaf6,St8sia1,Kif13a,Arid2,Dgkg,Socs3,Klhl6,Etv3,Dst,Atp10d,Trib2,Tbc1d30,Rras2,Prickle3,Spef2,Nr1d2,Znrf1,Zmym2,Satb1,Fnbp4,Ltb,Myo10,Rorc,Btg2,Tex2,Als2cl,Tdrkh,Rbl2,Itga5,Il2ra,Herc3,Fam160a2,Tsc22d1,Rora,Cmtm6,Lrig1,Appl2,Malt1,Zbtb20,Zc3h12c,Lcorl,Taf4b,Tuft1,Slc7a8,Tanc1,Acpp,Plekhf1,Fam20a,Kat6b,Scai,Klhl3,Sgms1,Cpm,Coro2a,T…	67	0.443709	Abhd15,Acpp,Acsbg1,Adarb1,Aebp2,Als2cl,Appl2,Arhgap31,Arhgap5,Arhgef12,Arid2,Arntl,Arrb1,Atp10d,B4galt4,Bik,Btg1,Btg2,Camsap2,Card6,Ccdc102a,Cd28,Cd302,Cd72,Cerk,Clec12a,Clip2,Clk1,Cmtm6,Coro2a,Cpm,Dcaf6,Ddx5,Ddx60,Dgkg,Disp1,Dpy19l3,Dst,Ecm1,Emb,Etv3,Exoc6b,Fam160a2,Fam20a,Fnbp4,Gabbr1,Gpr183,Gtf2ird2,Herc3,Hs6st1,Ifngr2,Igfbp4,Igflr1,Il17rc,Il1rl2,Il2ra,Insr,Itga5,Kat6b,Kif13a,Kif1b,Kif5c,Klf7,…	Mouse
KO-WT	_tstat	within each collection	C7: immunologic signatures	GSE7460_FOXP3_MUT_VS_WT_ACT_WITH_TGFB_TCONV_DN	0.000377358	0.00886556	0.433277	1.91119	0	153	Ikbke,Sell,Il6st,Arhgef3,Gramd4,Mgst2,Gata1,Fam129b,Akap8l,Sesn1,Mbp,Adpgk,Stk38,Ubxn11,Ubp1,Cep97,Trib2,Ikbkb,Lef1,Slc17a9,Nipal1,Nrp1,Rassf3,Smurf1,Ext1,Osbpl2,Reck,Rap1gap2,Dock4,Tlr1,Cast,Klc4,Ccdc88c,Snn,Il17ra,Wdr82,Snx30,Adamts6,Endov,Itga4,Arhgef4,Lrig1,Appl2,Socs2,S1pr1,Mtmr3,Stambpl1,Zbtb20,She,Ankrd50,Ift88,Arl2bp,Tmem131,Cpe,Sardh,Rab33b,Erbb3,Stat5b,Fbxo32,Dgkd,Thrap3,Aldh6a1,Cbx7,Mc…	66	0.431373	Acaa2,Accs,Acss1,Adamts6,Adpgk,Akap8l,Aldh6a1,Ankle2,Ankrd50,Appl2,Arhgap15,Arhgef10,Arhgef3,Arhgef4,Arid1b,Arl2bp,Armc3,B9d2,Cacna2d4,Calcrl,Capg,Carns1,Cast,Cbx7,Ccdc88c,Cd40,Cdon,Cep97,Cerk,Chd9,Cpe,Cradd,Dgkd,Dock4,Dstyk,Dusp7,Endov,Eps15,Erbb3,Ext1,Fam117b,Fam129b,Fam98c,Fbxo32,Foxp3,Frat2,Gata1,Gphn,Gramd4,Hpcal1,Ift88,Igfbp4,Ikbkb,Ikbke,Il17ra,Il27ra,Il6st,Ipcef1,Itga4,Itih5,Jmy,Kdm6a,Klc4…	Mouse
KO-WT	_tstat	within each collection	C7: immunologic signatures	GSE22886_NAIVE_TCELL_VS_MONOCYTE_UP	0.000377644	0.00886556	0.375882	1.66686	0	161	Kdm3a,Bach2,Ddhd2,Itga6,Tmem204,Sesn1,Zmynd11,Tbc1d4,Eno2,Prkcq,Mdn1,Tfdp2,Mprip,Traf5,Trib2,Bin1,Ldlrap1,Lef1,Asxl1,Pik3ip1,Prkcz,Itk,Rnf144a,Klhl20,Satb1,Ablim1,Ltb,Cd6,Dgka,Itpr3,Bcl2,Ubash3a,Kif21b,Msh2,Cd7,Lpin1,Dnajb1,Plcg1,Rora,Syne2,Ubiad1,Lrig1,Appl2,Slc38a1,S1pr1,Lck,Tnik,Evl,Znhit6,Trbc2,Rasa2,Pask,Sidt1,Bcl11b,Synrg,Kat6b,Maged1,Inpp4b,Fancg,Txk,Lrrn3,Ccnd2,Dennd2d,Tspyl4	64	0.397516	Abhd14a,Ablim1,Adnp2,Aip,Aktip,Aldoc,Ammecr1,Appl2,Asxl1,Atp2a3,Atp6v0e2,Bach2,Bag2,Bcl11b,Bcl2,Bin1,Bnip3,Cblb,Ccdc25,Ccnd2,Cd2,Cd247,Cd27,Cd28,Cd3d,Cd3e,Cd3g,Cd5,Cd6,Cd69,Cd7,Cd96,Cdc25b,Cep68,Clec2d,Clec2i,Clk1,Cox11,Ddhd2,Dennd2d,Dexi,Dgka,Dnajb1,Dnajc9,Dock9,Dph5,Dpp4,Echdc2,Eno2,Evl,Fam102a,Fam162a,Fancg,Galnt12,Gprasp1,Gpx7,Grap2,Gypc,Hmgn1,Hmox2,Il21r,Inpp4b,Ipp,Itga6,Itk,Itpr3,Kat6b,Kbtb…	Mouse
KO-WT	_tstat	within each collection	C7: immunologic signatures	GSE45881_CXCR6HI_VS_CXCR1LO_COLONIC_LAMINA_PROPRIA_UP	0.000377644	0.00886556	0.37622	1.66836	0	161	Il6st,Gdi1,Usp24,Ivns1abp,Nktr,Pdxdc1,Phf20l1,Atg16l1,Polr2b,Svil,Map3k4,Baz2b,Taf1c,Ptprc,Ep300,Eno2,Vps8,Nfrkb,Rapgef6,Herc1,Dcaf8,Slc5a3,Fbxo38,Rasgrp1,Ankfy1,Ap3m2,Rbm25,Sv2a,Mia3,Dgka,Pgap1,Vps52,Msl3,Klf12,Hectd3,Tpp2,Trip12,Kif21b,Herc3,Prpf40a,Eif3a,Thoc2,Fam193b,Golgb1,Proser1,Mkrn1,Kctd13,Appl2,Rufy2,Gfer,Tnik,Exoc1,Lgals8,Pcsk7,Iqsec1,BC005561,Cd40lg	57	0.354037	Aak1,Adss,Alg9,Anapc2,Ankfy1,Ap3m2,Appl2,Arap2,Arhgef7,Arntl,Atg16l1,Atxn7,Baz2b,BC005561,Blmh,Cd302,Cd3e,Cd40lg,Cdc14a,Cdk12,Celf2,Cenpt,Cldnd1,Crebzf,Cst3,Dcaf15,Dcaf8,Dgka,Dok2,Dyrk2,Eif3a,Elmo2,Eml4,Eno2,Entpd4,Entpd4b,Ep300,Exoc1,Fam193b,Fam8a1,Fbxo38,Fmnl1,Foxj2,Foxj3,Fubp1,Gbp2,Gdi1,Gfer,Glmn,Golga7,Golgb1,Gprasp1,H2afj,Hdac7,Hdc,Hectd3,Herc1,Herc3,Hgsnat,Hist1h1c,Hnrnph3,Idua,Il6st,Inpp5e…	Mouse
KO-WT	_tstat	within each collection	C7: immunologic signatures	GSE7509_UNSTIM_VS_FCGRIIB_STIM_MONOCYTE_DN	0.000377644	0.00886556	0.416527	1.82379	0	146	Ccnl2,Ift80,Atp9b,Kdm3a,Ivns1abp,Srgap2,Cdc42bpa,Dclk2,Taz,Map3k4,Dync1li2,Gtf2ird1,Nav1,Ccnt2,Ddx42,Zc3h7a,Nfrkb,Pan2,Fry,Macf1,Ikbkb,Son,Helq,Ino80d,Edc4,Nav2,Snapc4,Nxf1,Atp8a1,Pla2r1,Pank4,Prdm2,Als2cl,Golga1,Zbtb37,Lrrfip1,Pms2,Trub2,Rora,Ttll4	40	0.273973	5730480H06Rik,Aasdh,Acacb,Als2cl,Anxa9,Ap3d1,Appl2,Araf,Arhgap12,Arid4a,Arid4b,Arv1,Asxl2,Atp8a1,Atp9b,Baz2a,Bckdhb,Bicd2,Brpf3,Brwd3,C2cd3,Cabin1,Cars2,Ccdc141,Ccdc77,Ccnl2,Ccnt2,Cdc42bpa,Cep135,Chd9,Clec2d,Clec2i,Clk2,Clmn,Cntrl,Cpeb1,Crtc2,Dclk2,Ddx42,Depdc5,Disp1,Dmtf1,Dync1li2,Edc4,Elk4,Eps15l1,Fam160b1,Fbrs,Fcho2,Fmn1,Fry,Gm21992,Golga1,Gphn,Gtf2ird1,Hap1,Helq,Hmcn1,Hps1,Iffo1,Ift140,Ift80,…	Mouse
KO-WT	_tstat	within each collection	C7: immunologic signatures	GSE7568_CTRL_VS_3H_TGFB_TREATED_MACROPHAGES_WITH_IL4_AND_DEXAMETHASONE_DN	0.000377644	0.00886556	0.409907	1.79034	0	144	Tgfbr3,Usp22,Ttc37,Mtr,Phf20l1,Rb1cc1,Nf2,Cers6,Svil,Tcf7,Atg2b,Cep95,Hus1,Lin9,Zdhhc4,Macf1,Brf1,Brd3,Usp4,Rictor,Rab23,Zfp78,Akap10,Flna,Sphk2,Coro1c,Tlr6,Ankrd13c,Chd3,Hipk3,Klf12,Golga3,Nup214,Phf2,Rfx7,Pank2,Chd8,C2cd2,Rbm27,Rock2,Dcun1d4,Atg4c,Mbtps1,Plcg1,Rfx1,Stat3,Sf1	47	0.326389	Acbd4,Actr1a,Actr8,Akap10,Anapc4,Ankle2,Ankrd13c,Ankrd28,Ankrd49,Ap1ar,Ap3b1,Arhgap26,Atg2b,Atg4c,Atg5,Atp13a3,Bcor,Brd3,Brf1,C2cd2,Camsap1,Carns1,Cdk16,Cdkal1,Cep95,Cers6,Cetn2,Chd3,Chd8,Cldnd1,Cnnm3,Coro1c,Cry2,Csk,Cxcr6,Dcun1d4,Dram2,Dyrk1a,Ehmt2,Eps15,Ercc6,Exd2,Fam102a,Fam122a,Fbxo28,Fbxo45,Fbxw7,Flna,Gcc2,Gmpr2,Golga3,Haus6,Hexb,Hipk1,Hipk3,Hus1,Ift52,Klf12,Lin9,Macf1,Manea,Map3k3,Mbtps1,Me…	Mouse
KO-WT	_tstat	within each collection	C7: immunologic signatures	GSE13738_RESTING_VS_BYSTANDER_ACTIVATED_CD4_TCELL_UP	0.000378072	0.00886556	0.415547	1.72168	0	102	Sell,Il6st,Pecam1,Zbtb5,Ptprk,Tcf7,Rcan3,Fam13b,Tnrc6b,Atm,Fbxl3,Amigo1,Pan2,Herc1,Dcaf8,Pik3ip1,Edem3,Ablim1,Trim44,Engase,Atf7ip,Chd3,Nxf1,Tanc2,Ndrg2,Lrrc8d,Rundc3a,Rbm27,Helz,Zbtb44,Rxrb,Nr2c2,Chchd7,Tsc22d1,Pnrc2,Adamts6,Rbm26,Mllt10,Zbtb20,Spns1	40	0.392157	Ablim1,Acss1,Adamts6,Adnp2,Amigo1,Amn1,Apopt1,Atf7ip,Atm,Atxn7,Bcl9,Bco2,Camk4,Ccdc13,Ccni,Celf1,Chchd7,Chd3,Chmp3,Cyhr1,Dcaf8,Edem3,Engase,Fam117b,Fam13b,Fam160b2,Fbxl3,Filip1,Foxj3,Gimap4,Gimap7,Gm340,Gprasp2,Helz,Herc1,Igf1r,Il6st,Kat6a,Klrk1,Kras,Leprotl1,Lmf1,Lrmp,Lrrc8d,Maml2,Marcksl1,Med13l,Mgat4a,Mllt10,Naa16,Ndrg2,Nr2c2,Nxf1,Pan2,Parp8,Pecam1,Pik3ip1,Pla2g4f,Plcl2,Pnrc2,Prepl,Prkacb,Prrc…	Mouse
KO-WT	_tstat	within each collection	C7: immunologic signatures	GOLDRATH_EFF_VS_MEMORY_CD8_TCELL_DN	0.000378215	0.00886556	0.363211	1.61814	0	167	Ccnl2,Sell,Il6st,Ash1l,Rrp1b,Taf1c,Tcf7,Dbp,Necap1,Zfp90,Sesn1,Mbp,Traf5,Ttc27,Brd3,Pdk1,Tsr1,Arl4c,Wdr43,Polr3a,Jun,Wdr13,Ddx51,Ltb,Dgka,Abca2,Ankrd10,Xpc,Plekha1,Acadm,Tmed4,Galnt11,Bcl2,Itpr2,Rad52,Ttc14,Surf2,Rttn,Lysmd1,Wdr75,Acp6,Snrk,Cd7,Chchd7,Bcl2l11,Ezh1,Pisd,Sbds,Tnip1,Zeb1,Tk2,Zbtb20,Ypel3,Evl,Abcc5,Hsf1,Sema4b,Crlf3,Adcy7,Gbe1,Gnl2,Spice1,Txk,Ccnd2,Hsd17b11	65	0.389222	Abca2,Abcc5,Abhd14a,Acadm,Acp5,Acp6,Adcy7,Akap9,Ankrd10,Arl4c,Ash1l,B3galt6,Bckdhb,Bcl2,Bcl2l11,Brd3,Cant1,Ccnd2,Ccnl2,Ccr7,Cd7,Cd96,Chchd7,Coq9,Cox7a2l,Crlf3,Cst7,Ctsw,Dalrd3,Dbndd2,Dbp,Ddit3,Ddx51,Dgka,Diaph2,Dph5,Dusp12,Eif2ak4,Elp3,Emb,Eps15l1,Evl,Ezh1,Fam189b,Fam8a1,Galnt11,Gbe1,Gmip,Gnl2,Gstk1,Gtf2i,H2afj,Hsd17b11,Hsf1,Ifitm10,Il6st,Il7r,Itm2c,Itpr2,Jun,Klf2,Lamp1,Ltb,Lysmd1,Lysmd2,Man2c1,M…	Mouse
KO-WT	_tstat	within each collection	C7: immunologic signatures	GSE15750_DAY6_VS_DAY10_TRAF6KO_EFF_CD8_TCELL_DN	0.000378215	0.00886556	0.394208	1.73599	0	152	Ccnl2,Slc12a5,Usp24,Srgap2,Sfi1,Il18rap,Tagap1,Taz,Gga3,Nr1d1,Dbp,Pank1,Eif5,Mafk,Mppe1,Kdm5b,Socs3,Adpgk,Ehd3,Btbd11,Amigo1,Ubxn11,Tnfrsf25,Tcea2,Pik3ip1,Nr1d2,Iffo2,Arl4c,Lats2,Jun,Snx29,Man2a2,Nxf1,Slc5a6,Eif4a2,Bcl2,Rfx5,Slc38a2,Ier5,Phf21a,Cirbp,Mga,Pde7a,Lpin1,Sec16a,Egr3,Pisd,Dhx33,Arhgef4,Tef	50	0.328947	AC115631.1,Adpgk,Agpat2,Amigo1,Ankhd1,Arfrp1,Arhgef4,Arl4c,Asb13,Atp6v0b,Atxn7,Bbs2,Bcl2,Bcl2l2,Bcl6,Btbd11,Camsap2,Card6,Carns1,Cbx7,Ccdc137,Ccl4,Ccnd2,Ccnl2,Cdyl2,Cirbp,Cish,Clcf1,Clk1,Cltb,Cnot4,Cog8,Creb3,Crebl2,Crim1,Dbp,Dhx33,Egr3,Ehd3,Eif4a2,Eif5,Elmod3,Eno3,Ercc1,Fam160b1,Fam8a1,Fbxw4,Fcgr2b,Fcgr3,Fyco1,Gaa,Gapvd1,Gga1,Gga3,Gimap6,Gprasp2,Gsdmd,Hars2,Heca,Hnrnph3,Hyal2,Hyi,Ier5,Iffo2,Ift1…	Mouse
KO-WT	_tstat	within each collection	C7: immunologic signatures	GSE3565_CTRL_VS_LPS_INJECTED_SPLENOCYTES_DN	0.000378215	0.00886556	0.39914	1.75213	0	149	Ift80,Tgfbr3,Ikbke,Il6st,Mgst2,Entpd5,Itgae,Tcf7,Ralgps2,Sesn1,Etv3,Mdn1,Rapgef6,Tnfsf8,Trib2,Rras2,Lef1,Pdk1,Usp28,Id3,Tox,Rnf144a,Satb1,N4bp2,Wdr43,Ablim1,Mybbp1a,St6gal1,Ltb,Dgka,Ext1,Usp53,Plekha1,Cnp,Tlr1,Als2cl,Foxo1,Ddx21,Grk6,Cd7,Rcsd1,Abcg1,Arhgap9,Add1,Peli1,Zyg11b,Stambpl1,Evl,Znhit6,Hook1,Sidt1,Tanc1,Tex9,Tmem131,Pitpnm2	55	0.369128	Abcg1,Ablim1,Acsf2,Actn1,Add1,Als2cl,Arhgap9,Ccdc28b,Ccne1,Ccr7,Cct5,Cd27,Cd2ap,Cd3d,Cd55,Cd69,Cd7,Chst15,Cnp,Cox7a2l,Ctnnbl1,Ddx21,Dgka,Dnmt3a,Dph5,Dpp4,Dusp10,Dusp6,Eef1b2,Eef2,Eif3g,Eif4a1,Eif4b,Elovl5,Entpd5,Etv3,Evl,Ext1,Eya2,F2rl1,Fam3c,Fam78a,Fasn,Fbl,Fchsd2,Filip1l,Foxo1,Gar1,Gnas,Gpatch4,Gpr146,Gpx1,Grk6,Gstt2,Hook1,Id3,Ifngr2,Ift80,Ikbke,Il6st,Inpp4b,Itgae,Itm2a,Kbtbd11,Klf13,Klhdc2,Lbh…	Mouse
KO-WT	_tstat	within each collection	C7: immunologic signatures	GSE7219_UNSTIM_VS_LPS_AND_ANTI_CD40_STIM_DC_UP	0.000378215	0.00886556	0.402527	1.76699	0	149	Pde8a,Nr4a1,Ahr,Sell,Il6st,Rnf145,Rasa3,Bach2,Prkab2,Gramd4,Foxp1,Klf3,Plekhg2,Tcf7,Jak1,Mbp,Atp2b1,Socs3,Mdn1,Btbd11,Tnfsf8,Trib2,Ldlrap1,Tcea2,Gpd1l,Usp12,Lef1,Slc17a9,Usp28,Rnf144a,Lats2,Bzw2,Dgka,Atp11b,Ets1,Rap1gap2,Klf4,Ttc7b,Iqgap2,Dnajc27,Cxxc1,Hdac10,Cd7,Lpin1,Rcsd1,Bcl2l11,Fryl	47	0.315436	Acot1,Acot2,Acsf2,Adk,Agpat3,Ahr,Amd1,Arhgap5,As3mt,Atp11b,Atp2b1,Bach2,Bcl2l11,Bin2,Brpf3,Btbd11,Btla,Bzw2,Cbx8,Ccnd3,Ccr7,Cd27,Cd2ap,Cd40lg,Cd44,Cd55,Cd7,Cd9,Cnr2,Cobll1,Cpeb2,Cpm,Crim1,Cx3cr1,Cxcr4,Cxxc1,Dgka,Dgkh,Dnajc27,Dzip1,Emb,Enc1,Errfi1,Ets1,Fam49a,Fcgr2b,Fcgr3,Foxp1,Fryl,Gna13,Gpd1l,Gpr155,Gpr183,Gpr55,Gramd1b,Gramd4,Hdac10,Il6st,Iqgap2,Iqsec1,Jak1,Katnb1,Kbtbd11,Kif1b,Klf2,Klf3,Klf4,K…	Mouse
KO-WT	_tstat	within each collection	C7: immunologic signatures	GSE7219_WT_VS_NIK_NFKB2_KO_DC_DN	0.000378215	0.00886556	0.415568	1.83006	0	152	Ikbke,Dtx1,Sell,Rasa3,Bach2,Il18rap,Foxp1,Phf20l1,Klf3,Plcb2,Mdm4,Ggt1,Tcf7,Mthfsd,Rcbtb1,Atp2b1,Klhl6,Prkcq,Tnfsf8,Macf1,Traf5,Utrn,Gpd1l,Add3,Xylt1,Pik3ip1,Topbp1,Rnf144a,Arl4c,Flna,Utp14b,Xrn2,Dgka,Usp53,Atp11b,Mob3a,Yeats2,Rap1gap2,Elmo1,Tlr1,Iqgap2,Arl5c,Lrrfip1,Rnf32,Phf21a,Nfatc3,Cd7,Lpin1,Ppp4r1,Rcsd1,Adamts6,Itga4,Me2,Fbxo28,Cops7a,S1pr1,Rfx3,Mus81,Exoc1,Rasgrp2,Sidt1,Tnfaip8l1,As3mt,Met…	64	0.421053	Acot7,Adamts6,Add3,Anapc16,Ap3m1,Arhgap15,Arhgap26,Arhgap5,Arl4c,Arl5c,As3mt,Atp11b,Atp2b1,Atp8b4,B3gnt5,Bach2,Bin2,Cab39l,Ccdc125,Ccnd3,Cd247,Cd27,Cd302,Cd55,Cd7,Cd84,Cldnd1,Cnot6l,Cops7a,Crtam,Dgka,Dkc1,Dnajc15,Dph5,Dtx1,Echdc1,Elmo1,Eml3,Exoc1,F2rl2,Fam49a,Fbxo28,Fcgr2b,Fcgr3,Fcho2,Flna,Foxp1,Frrs1,Gab3,Ggt1,Gm2a,Gm49384,Gnptab,Gpatch4,Gpd1l,Gpr146,Ikbke,Il18r1,Il18rap,Il7r,Ipcef1,Iqgap2,Itga4…	Mouse
KO-WT	_tstat	within each collection	C7: immunologic signatures	GSE14350_TREG_VS_TEFF_IN_IL2RB_KO_UP	0.000378358	0.00886556	0.400512	1.79037	0	171	Ccnl2,Ikbke,Rnf145,Lpar6,Tnfrsf13b,Golga5,Plekhg2,Trim26,Akap8l,Lta,Rcan3,Ccnt2,Kbtbd2,Mapk8ip3,Bin1,Pik3c2a,Elmo3,Add3,Prkcz,Vps16,Adamts10,Cbfa2t2,Osgin1,Lmtk2,Fnbp4,Zc3h13,Ostm1,Dgka,Fyn,Tmem81,Btg2,Ankrd16,Sbf1,Tapt1,Rfx7,Ddb2,Cast,Gramd1a,Mat2a,Zbtb11,Rbl2,Nlrc3,Mbnl1,Gpr83,Snrk,Ttll4,Dhx33,Stx17,Usp48,Foxn2,Casc4,Bmp2k,Zyg11b,Fam76b,Ccdc62,Lck,Brd8,Dapp1	58	0.339181	Aatf,Abr,AC115631.1,Adamts10,Adcy7,Add3,Adi1,Adnp,Akap8l,Akap9,Angptl2,Ankhd1,Ankrd16,Apc,Arhgap15,Asxl2,Atp1b3,Atp9a,Bag3,Bin1,Bmp2k,Brd8,Btg2,Casc4,Cast,Cbfa2t2,Cbl,Ccdc126,Ccdc62,Ccnl2,Ccnt2,Cdk17,Cdk5,Cebpb,Chd9,Clcf1,Crtc3,Dapp1,Ddb2,Det1,Dgka,Dguok,Dhrs11,Dhx33,Dhx8,Dpp4,Dyrk1a,E4f1,Eif3e,Elmo3,Esyt2,Exd2,Fam168b,Fam76b,Fbxo33,Fmnl3,Fnbp4,Foxn2,Fyco1,Fyn,Gbp10,Gbp4,Gbp6,Gbp8,Gbp9,Gimap3,Gim…	Mouse
KO-WT	_tstat	within each collection	C7: immunologic signatures	GSE17580_UNINFECTED_VS_S_MANSONI_INF_TREG_UP	0.000378358	0.00886556	0.406314	1.78171	0	148	Ccnl2,Sell,Dgkq,Bach2,Ash1l,Cdk11b,Ier2,Skil,Pecam1,Fastk,Atg2b,Blk,B3gnt2,Lta,Sesn1,Zc3h7a,Ptpra,Mdn1,Fbxl3,Stk38,Tnfsf8,Sh3glb2,Bin1,Pds5a,Uggt1,Slc17a9,Rasgrp1,Rnf167,Madd,Ikzf2,Tmem184c,Trim44,Ltb,Rpgrip1,Plekha1,Bcl2,Als2cl,Tnfsf14,Itga5,Gpr83,Ctcf,Rhbdd2,Snx30,Faah,Ift172,Cd22,Diablo,Rmnd1,S1pr1,Rufy2,Zbtb20,Map2k1	52	0.351351	Aacs,Aamp,Abcb9,Acp5,Adat1,Akap9,Als2cl,Appbp2,Arfip2,Arntl,Ash1l,Aspscr1,Atg2b,Atp1b3,B3gnt2,B3gnt3,Bach2,Bcl2,Bicd2,Bin1,Blk,Brwd1,Btg1,Casp8,Ccdc137,Ccdc6,Ccnl2,Ccr7,Cd22,Cd37,Cdk11b,Cdk12,Clk1,Cryzl1,Ctcf,Ddx41,Dffa,Dgcr8,Dgkq,Diablo,Dusp2,Eef1g,Eif3e,Faah,Fastk,Fbxl3,Fzr1,Gfm2,Gimap4,Gnb4,Gpr83,Hist3h2a,Hnrnph3,Ier2,Ifit2,Ift172,Ikzf2,Ing1,Ing4,Inpp1,Irf7,Itga5,Itm2a,Kif1b,Klf7,Lmbr1l,Lmo4,L…	Mouse
KO-WT	_tstat	within each collection	C7: immunologic signatures	GSE33162_UNTREATED_VS_4H_LPS_STIM_HDAC3_HET_MACROPHAGE_DN	0.000378358	0.00886556	0.405856	1.7797	0	148	Ccnl2,Il6st,Cxxc5,Dph2,Bach2,Rbm39,Itga6,Cxcr5,Ddx60,Kdm4b,Taf1c,Tcf7,Blk,Sesn1,Kcna3,Rapgef6,Herc1,Utrn,Rras2,Ikbkb,Itk,Satb1,Cbfa2t2,Ablim1,Epb41l4b,Gtpbp1,Bcl2,Chka,Timp2,Dnajc27,Pik3cd,Il17ra,Pnpo,Stx1a,Mga,Dip2b,Tut1,Traf6,Ezh1,Tef,Axin2,Fbxo28,Map2k7,Lrig1,Appl2,Rps9,Ypel3,Rasa2,Smad1,Ccdc117,Tanc1,Dicer1,Dnajb2,Ctdp1,Rab3ip,Crlf3,Il2rg,Map3k3,Ppcs	59	0.398649	Abl1,Ablim1,Akap2,Ankrd17,Appl2,Arrb1,Axin1,Axin2,Bach2,Bap1,Bcl2,Blk,Camkk1,Camsap1,Cbfa2t2,Ccdc117,Ccdc91,Ccl7,Ccnl2,Ccr6,Cep350,Cerk,Chka,Chst15,Cic,Cnr2,Crebbp,Crlf3,Cryab,Ctdp1,Ctdsp2,Cxcr5,Cxxc5,Ddx60,Dicer1,Dip2b,Dnajb2,Dnajc27,Dph2,Elk4,Epb41l4b,Ephx1,Eral1,Erbb3,Ezh1,F2rl1,Fam120b,Fbxo21,Fbxo28,Fbxo32,Frat2,Gdf11,Gtpbp1,Herc1,Hs1bp3,Huwe1,Igfbp4,Ikbkb,Il17ra,Il2rg,Il6st,Il7r,Imp3,Iqcc,Ir…	Mouse
KO-WT	_tstat	within each collection	C7: immunologic signatures	GSE37301_PRO_BCELL_VS_CD4_TCELL_UP	0.000378358	0.00886556	0.384629	1.68662	0	148	Tgfbr3,Ikbke,Dtx1,Nt5e,Rnf145,Sntb1,Arhgef3,Sema6d,Nefh,Gata1,Entpd5,Tcf7,Prkcq,Ehd3,Btbd11,Nrarp,Tnfsf8,Slc9a7,Ubxn11,Afap1,Mpzl3,Leng8,Ints7,Rnf43,Pdk1,Smyd4,Ltb,Tlr6,Mtbp,Spsb1,Plekha1,Pnisr,Prdm2,Hivep3,Dnajc7,Cd83,Il17ra,Gpr83,Cndp2,Thumpd2,Adamts6,Arhgef4,Arhgap9,Sfxn1,Tnip1,Stard5,P2rx7,Cry2,Rpl4,Lck,Smad1,Sidt1,Tmem50b,Sema4b,Ptger2,Scai,Klhl3	57	0.385135	A630001G21Rik,Acad10,Adamts6,Afap1,Aff3,Agbl5,Ahdc1,Arhgap27,Arhgap39,Arhgap9,Arhgef3,Arhgef4,Arid5a,Atf6b,B4galnt4,Bmp7,Btbd11,Casd1,Cd83,Cep41,Chst15,Cndp2,Coro1b,Cpsf4,Cry2,Csk,Cyth3,Dck,Disp1,Dkc1,Dnajc7,Dtx1,Dzip1,Ehd3,Eif4e,Endod1,Entpd4,Entpd4b,Entpd5,Gata1,Gpr55,Gpr83,Gtpbp8,Hivep3,Hnrnph3,Idh2,Ifit2,Ikbke,Il17ra,Ints7,Isoc1,Itm2a,Ivd,Jarid2,Kcnip2,Klhl3,Lbh,Lck,Leng8,Lime1,Ltb,Mllt1,Mllt…	Mouse
KO-WT	_tstat	within each collection	C7: immunologic signatures	GSE43863_TH1_VS_LY6C_INT_CXCR5POS_EFFECTOR_CD4_TCELL_DN	0.000378358	0.00886556	0.423253	1.89203	0	171	Nt5e,Exoc6b,Rasa3,Sntb1,Zkscan5,Usp24,Ikzf4,St8sia1,Baz2b,Dock2,Tspan32,Slc25a23,Ptprc,Cdc42se2,Prg4,Ncoa1,Plcxd2,Yod1,Ubp1,Atp10d,Snx14,Sf3b1,Rin2,Ip6k1,Nr1d2,Usp28,Zmym2,Arhgef1,Lats2,Acbd5,Ankrd10,Slc28a2,Sp3,Ankrd13d,Prkd3,Ndrg2,Bcl7b,Klc4,Als2cl,Dnajc7,Lca5,Zcchc2,Phf21a,Kif21b,Acp6,Card11,Serpini1,Nudt6,Mbtps1,Wdr82,Rfx1,Rhot1,Hsdl1,Ezh1,Sdc4,Ggps1,Nbr1,Mapk12,Eif4g2,Herc2,Add1,Casc4,Tex10,…	81	0.473684	Acad10,Acap1,Acbd5,Acp6,Add1,Aldh4a1,Als2cl,Ankrd10,Ankrd13d,Arhgap5,Arhgef1,Arid1a,Arid4a,Armcx2,Atg12,Atp10d,Atp6v0d2,Baz2b,Bbs2,Bcas1,Bcl7b,Brwd1,Camk1d,Camk4,Card11,Carns1,Casc4,Cbx7,Ccr3,Ccr6,Cd247,Cd37,Cd72,Cd99l2,Cdc42se2,Cep164,Clock,Cnksr3,Dag1,Dnajc7,Dock2,Eif4g2,Epc2,Ephx1,Exoc6b,Ezh1,F2rl1,Foxo3,Frmd8,Ggps1,Gigyf2,Golga4,Gpkow,Habp4,Herc2,Hsd17b11,Hsdl1,Hsf1,Hspa1a,Hspa1b,Ikzf4,Insr,I…	Mouse
KO-WT	_tstat	within each collection	C7: immunologic signatures	GSE17812_WT_VS_THPOK_KO_MEMORY_CD8_TCELL_UP	0.000379219	0.00886556	0.383657	1.71145	0	169	Ift80,Sell,Exoc6b,Zfp82,Bach2,Gramd4,Klf3,Ccm2,Entpd5,Ggt1,Ankib1,Ralgps2,Ly75,Lta,Kcna3,Sun1,Ocrl,Klhl6,Ighm,Rapgef6,Galnt7,Ppp1r13b,Cep97,Add3,Stk4,Prkcz,Slc17a9,Rab23	28	0.16568	Acap1,Acsl3,Acy1,Add3,Aldh6a1,Aldoa,Ankib1,Areg,Arhgap29,Arhgap31,Arhgef18,Arid5a,Armc3,Arv1,Bach2,Bcdin3d,Bcl9l,Bdh1,Bola2,Capg,Cbr1,Ccm2,Ccs,Cd200,Cdipt,Cep97,Cers4,Chchd10,Cisd3,Cish,Cpm,Ctps2,Cyth1,Dgke,Dsel,Efcab2,Eif3h,Elovl6,Elp3,Emg1,Entpd5,Exoc6b,Fam117a,Fam118a,Fam3c,Fbxl12,Frmd8,Galc,Galnt10,Galnt2,Galnt7,Gbp2,Ggt1,Gm20388,Golm1,Gpn3,Gramd4,Grk6,Gstt2,Gtf2i,Hbp1,Hcst,Heca,Hsd11b1,Hsd17…	Mouse
KO-WT	_tstat	within each collection	C7: immunologic signatures	GSE22601_DOUBLE_POSITIVE_VS_CD8_SINGLE_POSITIVE_THYMOCYTE_UP	0.000379219	0.00886556	0.390174	1.74052	0	169	Sell,Osm,Atg13,Nrip1,Il18rap,Slc35g1,Osbpl3,Foxp1,St8sia6,Lpar6,Rnf111,Entpd5,Dock2,Ppp3ca,Akap8l,Kidins220,Mppe1,Il1rl1,Etv3,Ehd3,Ahcyl2,Stk38,Nfrkb,Tnfrsf25,Snx14,Gadd45g,Utrn,Pik3c2a,Uggt1,Tsr1,Itk,Nipal1,Jun,Egr1,Upf2,Dgka,Rnf146,Btg2,Cnp,Bcl2,Rnf19a,Stx16,Il17ra,Alkbh1,Aff4,Rundc1,Itga7,Ezh1,Trim56,Elf1,Alkbh4,Orai2,Fam32a,Tgif1,Peli1,Nfkbie,Zyg11b,Ypel3,Spns1,Slc9a9,Parp14	61	0.360947	Abtb1,Adamtsl4,Aff3,Aff4,Ahcyl2,Akap13,Akap8l,Alkbh1,Alkbh4,Arih2,Atg13,Atp1a1,Bcl2,Btg2,Btg3,Ccnd2,Ccni,Cd164,Cd200,Cd274,Cd53,Cd96,Cdkn1b,Chmp1b,Cmip,Cnp,Cpe,Cpm,Crlf3,Cytip,Dalrd3,Degs1,Dexi,Dgka,Dgkd,Dock2,Dyrk2,Egr1,Ehd3,Eif2ak1,Eif3f,Elf1,Entpd5,Epsti1,Etnk1,Etv3,Ezh1,F2rl1,Fam32a,Fam8a1,Fbxo32,Fbxo33,Foxp1,Gadd45g,Gimap4,Gmfg,Gng2,Gns,Grina,Ier3,Il15ra,Il17ra,Il18rap,Il1rl1,Inpp1,Irak3,Irf…	Mouse
KO-WT	_tstat	within each collection	C7: immunologic signatures	GSE41867_DAY8_VS_DAY15_LCMV_CLONE13_EFFECTOR_CD8_TCELL_UP	0.000379219	0.00886556	0.412924	1.84014	0	168	Usp22,Il6st,Cxxc5,Lrig2,Cdk11b,Skil,Nktr,Itpkc,Pecam1,Foxp1,Atg16l1,Slc9a8,Baz2b,Pum1,Adrb2,Tob2,Slc25a36,Necap1,Clk4,Atp2b1,Adpgk,Tmem167b,Fam129c,Tacc1,Mdn1,Ankrd44,Dvl1,Prkcz,Specc1l,Rasgrp1,Nsf,Usp16,Fyn,Ets1,Nxf1,Fgd6,Galnt11,Rgl2,Pnisr,Cdkn2aip,Bcl7b,Prdm2,Abt1,Eif1,Phf21a,Aff4,Steap3,Smg6,Snrk,Slc20a2,Gem,Ski,Ptp4a2,Sf1,Zdhhc17	55	0.327381	Abt1,Acot1,Acot2,Adcy7,Adpgk,Adrb2,Aff4,Ankrd44,Apold1,Armcx5,Art3,Atg16l1,Atp2b1,Azi2,Baz2b,Bcl10,Bcl7b,Bsdc1,Cd93,Cdc37l1,Cdk10,Cdk11b,Cdkn1b,Cdkn2aip,Cdt1,Celf2,Cep120,Cep57,Cep70,Cept1,Chsy1,Clint1,Clk4,Col4a3bp,Coq10a,Cpm,Crebbp,Crip1,Csgalnact2,Ctla4,Cux1,Cxxc5,Dazap2,Dffa,Dph5,Dusp5,Dvl1,Ears2,Eif1,Epc1,Ets1,Fam102b,Fam129c,Fam168b,Fgd6,Fkbp7,Flt3,Foxp1,Fyn,Galnt11,Gem,Gla,Gnl3l,Grap2,Herp…	Mouse
KO-WT	_tstat	within each collection	C7: immunologic signatures	GSE41867_NAIVE_VS_DAY15_LCMV_EFFECTOR_CD8_TCELL_DN	0.000379219	0.00886556	0.356348	1.58962	0	169	Llgl1,Cxxc5,Nktr,Itpkc,Vps39,Asap2,Ddx23,Slc9a8,Khnyn,Tpcn2,Necap1,Clk4,Chd6,Fam13b,Ndst1,Ankrd44,Dvl1,Inpp5f,Sf3b1,Add3,Rasgrp1,Rnf167,Arhgap4,Trim44,Ccdc9,Dennd5a,Nxf1,Fgd6,Myh9,Pnisr,Srsf11,Cdkn2aip,Bcl7b,Eif1,Phf21a,Kif21b,Aff4,Ddx50,Sbno2,Fbxo30,Gigyf1,Fam193b,Plcg1,Ski,Tollip,Rcsd1,Snx30,Ncoa6,Stx17,Sf1	50	0.295858	Add3,Aff1,Aff4,Akap13,Ankrd44,Anxa1,Ap1s2,Ap2a2,Arhgap4,Asap2,Atxn7,Azi2,Bcas3,Bcl7b,Brd4,Btla,Calcrl,Cbl,Cc2d1b,Ccdc9,Cdc37l1,Cdc42bpb,Cdkn1b,Cdkn2aip,Cep70,Cerk,Chd6,Chmp1b,Chsy1,Clk4,Coq10a,Cpm,Crebbp,Crim1,Cux1,Cxxc5,Cyfip1,Ddx23,Ddx50,Dennd5a,Dmtf1,Dusp18,Dusp6,Dvl1,Dynlt3,E2f5,Ears2,Eif1,Endod1,Fam13b,Fam193b,Fam49a,Fam49b,Fbxl17,Fbxo30,Fgd2,Fgd6,Fkbp7,Foxn3,Gigyf1,Gimap6,Gls,Gm12166,Gnl3l,…	Mouse
KO-WT	_tstat	within each collection	C7: immunologic signatures	GSE41867_NAIVE_VS_DAY8_LCMV_EFFECTOR_CD8_TCELL_DN	0.000379219	0.00886556	0.356071	1.58839	0	169	Cxxc5,Rasa3,Prkab2,Itpkc,Pecam1,Foxp1,Myo1e,Golga5,Myzap,Slc9a8,Chd2,Adrb2,Zmynd11,Egr2,Kdm5b,Inpp5f,Ikbkg,Atp10d,Leng8,Stk4,Rnf167,Adamts10,Nub1,Avl9,Spata13,Ets1,Nxf1,Btg2,Kdm5a,Ankrd13d,Srsf11,Hectd1,Stx16,Eif1,Phf21a,Kif21b,Ddx50,Smg6,Grk6,Setd7,Slc44a2,Fam193b,Ski,Rcsd1,Slk,Lnpep,Ctbp1,Ifrd1,Pdk2,Trps1,Rasgrp2,Mysm1,Dnajb2,Numb,Synrg,Scai,Vamp2,Rab4b,Hsd17b11,Rab33b,Derl1,Lemd3,Gpcpd1,Coro7,…	75	0.443787	Accs,Adamts10,Adrb2,Aff3,Ankrd13d,Arhgef18,Arpc5,Arsa,Arsk,Atp10d,Atp2a3,Avl9,Azi2,Bcl10,Brap,Bsdc1,Btg2,Cc2d1b,Cd2,Cd28,Cds2,Cep57,Cept1,Chd2,Coq10a,Coro7,Cpsf7,Crip1,Ctbp1,Cxxc5,Cyth1,Ddx50,Derl1,Dlgap4,Dnajb2,Dock11,Dusp5,Dynlt3,Dyrk1a,E4f1,Egr2,Eif1,Elovl5,Ets1,F2r,Fam193b,Fam49b,Fgd2,Foxp1,Gls,Gm12166,Gngt2,Golga5,Gpcpd1,Grk6,Hectd1,Herpud2,Hist3h2a,Hivep2,Hpcal1,Hsd17b11,Ifrd1,Ikbkg,Ing2,In…	Mouse
KO-WT	_tstat	within each collection	C7: immunologic signatures	GSE9650_NAIVE_VS_EFF_CD8_TCELL_UP	0.000379219	0.00886556	0.364664	1.62672	0	169	Ikbke,Dtx1,Sell,Il6st,Cxxc5,Itgae,Tcf7,Ralgps2,Necap1,Ncoa5,Clk4,Sesn1,Ighm,Mdn1,Pan2,Map7,Ttc27,Dhx30,Pdk1,Tsr1,Znrf1,Satb1,Polr3a,Ablim1,Gnl3,Cyb5r1,Ampd3,Nop56,St6gal1,Tlr6,Cherp,Rpl7l1,Dgka,Ankrd10,Spsb1,Xpc,Plekha1,Galnt11,Tbcel,Surf6,Dnajc7,Rnf38,Cd7,Dnajb1,Ski,Ifrd2,Abcg1,Gsn,Zeb1,Peli1,Zbtb20,Evl,Acyp1,Abcc5,Smad1,Ddx47,Dnajb2,Gadd45a,Rab3ip,Crlf3,Usp10,Rnf141,Igf1r,Nolc1,Ccnd2,Hsd17b11,A…	67	0.39645	Abcc5,Abcg1,Ablim1,Actn1,Acyp1,Adcy6,Akap9,Ampd3,Ankrd10,Apex1,App,Armcx2,Arrb1,Bad,Bckdhb,C3ar1,Camsap1,Cask,Ccnd2,Ccr7,Cd2ap,Cd7,Cherp,Clk4,Cnn3,Crlf3,Ctss,Cxxc5,Cyb5r1,Dalrd3,Ddx47,Dgka,Dhx30,Dnajb1,Dnajb2,Dnajc7,Dph5,Dtx1,Dusp6,Ephx1,Ets2,Evl,Eya2,Fam102a,Fasn,Fkbp4,Fntb,Gadd45a,Galnt11,Gnl3,Grwd1,Gsn,Hagh,Hdac2,Hexa,Hpcal1,Hsd17b11,Hspe1,Idh2,Ifrd2,Igf1r,Ighm,Ikbke,Il6st,Il7r,Imp4,Ipo4,Itgae…	Mouse
KO-WT	_tstat	within each collection	C7: immunologic signatures	KAECH_NAIVE_VS_DAY8_EFF_CD8_TCELL_UP	0.000379651	0.00886556	0.382747	1.7081	0	170	Ikbke,Sell,Il6st,Cxxc5,Foxp1,Mgst2,Mdm4,Itgae,Tcf7,Ralgps2,Ncoa5,Clk4,Arid3b,Sesn1,Zfp36,Zmynd11,Egr2,Clip1,Ighm,Dvl1,Pan2,Rps6kc1,Map7,Lef1,Dhx30,Pdk1,Tsr1,Znrf1,Satb1,Ablim1,Bzw2,Ampd3,St6gal1,Tlr6,Cherp,Mia3,Dgka,Cflar,Ankrd10,Xpc,Plekha1,Galnt11,Surf6,Msh3,Mat2a,Dnajc7,Stx1a,Rnf38,Numa1,Cd7,Ski,Abcg1,Evi5,Pisd,Gsn,Sf3b3,Peli1,Zyg11b,Pptc7,Zbtb20,Evl,Acyp1,Wls,Abcc5,Smad1	65	0.382353	Abcc5,Abcg1,Ablim1,Acyp1,Adcy6,Akap9,Ampd3,Ankrd10,App,Arid3b,Arrb1,Atp13a1,Bckdhb,Bzw2,Camsap1,Cask,Ccnd2,Ccr7,Cd7,Cd72,Cflar,Cherp,Clip1,Clk4,Cnn3,Cnot4,Col5a1,Crlf3,Ctss,Cxxc5,Cyth3,Dalrd3,Dcp1a,Ddit4,Dgka,Dhx30,Dnajb2,Dnajc7,Dph5,Dusp6,Dvl1,Egr2,Ephx1,Ets2,Evi5,Evl,Eya2,Fam102a,Fbxo21,Fntb,Foxp1,Frmd8,Gadd45a,Galnt11,Gga2,Gm42715,Gsn,Hagh,Hsd17b11,Hsd17b7,Idua,Ift81,Igf1r,Ighm,Ikbke,Il6st,Il7…	Mouse
KO-WT	_tstat	within each collection	C5: GO gene sets	GO_INTERMEDIATE_FILAMENT	0.000379795	0.0329187	0.623734	2.09403	0	33	Lmna,Krt80,Nefh,Clip1,Dst,Ldlrap1,Iffo2,Fbf1,Mical1,Gja1,Krt222,Nrp1,Nckipsd,Mns1,Vmac	15	0.454545	Bfsp2,Clip1,Csnk1a1,Dst,Fam83h,Fbf1,Gja1,Iffo1,Iffo2,Jup,Krt10,Krt17,Krt18,Krt222,Krt80,Ldlrap1,Lmna,Lmnb1,Lmnb2,Mical1,Mns1,Myo5a,Narf,Nckipsd,Nefh,Nme1,Nrp1,Pkp2,Pnn,Slc1a4,Tlk2,Vim,Vmac	Mouse
KO-WT	_tstat	within each collection	C7: immunologic signatures	GSE24671_CTRL_VS_SENDAI_VIRUS_INFECTED_MOUSE_SPLENOCYTES_DN	0.000379795	0.00886556	0.384035	1.70588	0	165	Smarca2,Eif4g3,L1cam,Lpar6,Rab3a,Entpd5,Khnyn,Ralgps2,Mbp,Clip1,Pacs1,Trim65,Stk4,Rnf167,Cdc42ep3,Rbm25,Pigq,Mia3,Chd3,Snapc4,Nxf1,Rgl2,Iqgap2,Rabep2,Stx16,Traf3,Nsun2,Gabpa,Pik3cd,Srp68,Kif21b,Sp4,Rnf38,Nfatc3,Slc9a1,Sec16a,Wdr82,Plcg1,Rfx1,Zc3h18,Abhd8,Usp48,Orai2,Fam32a,Tk2,Slc38a1,Rufy2,Galt,Ssbp4,Zfr2,Slc9a9,Lgals8,Ncor1,Ahnak,Mettl17,Tgfbr2,Bcl11b,Nufip2	58	0.351515	Abhd8,Ahnak,Ar,Arglu1,Arhgap31,Arhgdib,Arid5b,Atp6ap1,Azi2,Bcl11b,Camk1d,Camta2,Cbx7,Cd53,Cdc42ep3,Chd3,Clint1,Clip1,Clk2,Cnot6l,Coq2,Cpsf1,Ctsw,Dalrd3,Ddx39b,Dexi,Dhx16,Dmtf1,Eif1ad,Eif4g3,Entpd5,Epb41,Epn1,Exosc1,F2r,Fam189b,Fam32a,Fbl,Filip1l,Fut8,Gabbr1,Gabpa,Galt,Gimap6,H6pd,Heatr1,Hira,Icos,Ids,Ikzf1,Il17rc,Iqgap2,Itgal,Kctd12,Kdm3b,Khnyn,Kif21b,L1cam,Lgals8,Lmbr1l,Lpar6,Maf,Man2c1,Mast3,Mb…	Mouse
KO-WT	_tstat	within each collection	C7: immunologic signatures	GOLDRATH_NAIVE_VS_EFF_CD8_TCELL_UP	0.000379939	0.00886556	0.433297	1.95421	0	182	Ccnl2,Ikbke,Dtx1,Sell,Llgl1,Il6st,Cxxc5,Kdm3a,Atg16l1,Uba7,Itgae,Tcf7,Akap8l,Lta,Sesn1,Ighm,Mdn1,Polr1a,Map7,Sf3b1,Fam114a2,Cry1,Bbs9,Ttc27,Brd3,Lef1,Pdk1,Nr1d2,Vps16,Id3,Satb1,Prkdc,Wdr43,Gnl3,Ampd3,Nop56,St6gal1,Ltb,Dgka,Ext1,Xpc,Plekha1,Galnt11,Tbcel,Rgl2,Itpr2,Ube3a,Npepl1,Rad52,Surf2,Wdr75,Acp6,Snrk,Tbce,Anapc5,Mbtps1,Abcg1,Kctd10,Frmd6,Gsn	60	0.32967	Aamp,Abcc5,Abcd3,Abcg1,Acap1,Acp5,Acp6,Agap3,Akap8l,Ampd3,Anapc5,Armcx2,Arntl,Atg16l1,Baz2a,Bbs9,Bcl6,Bphl,Brd3,Cant1,Ccnd2,Ccnl2,Ccr7,Cct3,Cd5,Cd96,Cdipt,Ciao1,Clk2,Cnn3,Cox7a2l,Cry1,Cxxc5,Cyb5a,Dalrd3,Daxx,Dcaf11,Ddit4,Ddx47,Ddx54,Dgka,Dph5,Dtx1,Elovl6,Eng,Ephx1,Ets2,Evl,Ext1,Fam114a2,Fam189b,Farsa,Fasn,Frmd6,Galk1,Galnt11,Gnl3,Gps1,Gsn,Gtf2i,Hagh,Hexa,Hmbox1,Hpcal1,Hsd17b10,Hspb11,Icam2,Id3,Id…	Mouse
KO-WT	_tstat	within each collection	C7: immunologic signatures	GSE40666_WT_VS_STAT1_KO_CD8_TCELL_UP	0.000380373	0.00886556	0.384528	1.70542	0	164	Ift80,Lmna,Rasa3,Bach2,Abtb2,Atg13,Ikzf4,Nrip1,Foxp1,Ccm2,Ralgps2,Sun1,Pcyt1a,Mapk11,Ncoa1,Inpp5f,Fry,Cep97,Galnt6,Trib2,Ints7,Pik3c2a,Bbs9,Kif3c,Stk4,L3mbtl3,Satb1,N4bp2,St3gal1,Myo10,Cep57l1,Spsb1,Mtss1,Als2cl,Letm2,Ubash3a,Il17ra,Eif1,Dennd2c,Slc35d1,Tmem71,Zfyve28,Dapk1,Ski,Elovl7,Mx2,Add1,Peli1,Cbx4,S1pr1,Tnik,Fam168a,Edem1,Pogz,Inpp5a,As3mt,Relt,Esyt2,Sipa1l1,Bcl11b,Flnb,Rab3ip,Unc5cl,Mx1	64	0.390244	Abtb2,Actn1,Adcy6,Add1,Als2cl,Arap2,Arhgap29,Arhgdib,Arhgef10,Armcx1,As3mt,Asxl2,Atg13,Bach2,Bbs9,Bcl11b,Bcl3,Bcl6,Bicd2,Birc3,Bivm,Cacna2d4,Cacnb3,Cbx4,Ccdc22,Ccm2,Cep57l1,Cep97,Cic,Clic4,Dapk1,Dedd2,Dennd2c,Dgkd,Dlg3,Dock11,Dusp10,Dzip1,Edem1,Eif1,Elovl7,Ephb6,Ercc5,Esyt2,Ezr,F13a1,Fam117a,Fam168a,Fam78a,Flnb,Fmnl3,Foxp1,Fry,Galnt6,Gimap4,Gimap6,Gimap7,Gpr174,Gprasp2,Hcfc2,Ift80,Ikzf4,Il17ra,In…	Mouse
KO-WT	_tstat	within each collection	C5: GO gene sets	GO_INTERMEDIATE_FILAMENT_CYTOSKELETON	0.000381534	0.0329187	0.505261	1.96606	0	66	Lmna,Smarca2,Smg7,Krt80,Nefh,Ddx60,Clip1,Dst,Tacc1,Mdn1,Pja2,Ldlrap1,Iffo2,Fbf1,Mical1,Gja1,Krt222,Nrp1,Chd3,Nckipsd,Mns1,Vmac	22	0.333333	Bcas3,Bfsp2,Cct8,Chd3,Clip1,Clk3,Csnk1a1,Ctns,Ddx60,Dst,Eif1ad,Eral1,Fam83h,Fbf1,Gja1,Iffo1,Iffo2,Ip6k2,Jup,Krt10,Krt17,Krt18,Krt222,Krt80,Ldlrap1,Lmna,Lmnb1,Lmnb2,Mdn1,Mical1,Mns1,Mrps23,Mtrr,Myo5a,Narf,Nckipsd,Ndel1,Ndor1,Nefh,Nfkbil1,Nme1,Nrp1,Nsfl1c,Nup35,Phldb2,Pja2,Pkn2,Pkp2,Plec,Pnn,Psmd10,Sap30bp,Sec62,Slc1a4,Smarca2,Smg7,Stag2,Stub1,Stxbp4,Syne2,Tacc1,Tlk2,Vim,Vmac,Xrn1,Zcchc17	Mouse
KO-WT	_tstat	within each collection	C5: GO gene sets	GO_CHEMOKINE_ACTIVITY	0.000408664	0.0329187	-0.793991	-2.19659	0	15	Ccl8,Ccl12,Cxcl9,Ccl7,Cxcl16,Xcl1,Ccl2,Cxcl12	8	0.533333	Ccl12,Ccl2,Ccl22,Ccl3,Ccl4,Ccl5,Ccl7,Ccl8,Cklf,Cx3cl1,Cxcl10,Cxcl12,Cxcl16,Cxcl9,Xcl1	Mouse
KO-WT	_tstat	within each collection	C7: immunologic signatures	GSE37532_TREG_VS_TCONV_CD4_TCELL_FROM_VISCERAL_ADIPOSE_TISSUE_UP	0.000410341	0.00886556	-0.669904	-2.04764	0	22	Lox,Thbs2,Xcl1,Cxcl12,Gm10282,Dapk2,Rgs5,Enc1,Perp	9	0.409091	Arhgap22,Col4a5,Cxcl12,Dab2ip,Dapk2,Dtna,Enc1,Gm10282,Hmgn2,Lox,Me1,Muc20,Pacsin3,Pelo,Perp,Ptpn3,Rab3il1,Rgs5,Slc7a8,Thbs2,Tox2,Xcl1	Mouse
KO-WT	_tstat	within each collection	C5: GO gene sets	GO_COMPLEX_OF_COLLAGEN_TRIMERS	0.000411015	0.0329187	-0.861584	-2.42536	0	16	Col1a1,Col5a1,Col1a2,Col8a1,Col3a1,Col6a1,Col5a3,Col5a2,Col6a3,Dcn,Lum	11	0.6875	Col11a2,Col1a1,Col1a2,Col2a1,Col3a1,Col4a1,Col4a2,Col4a5,Col5a1,Col5a2,Col5a3,Col6a1,Col6a3,Col8a1,Dcn,Lum	Mouse
KO-WT	_tstat	within each collection	C5: GO gene sets	GO_SULFUR_COMPOUND_BINDING	0.00041511	0.0329187	-0.411653	-1.76788	0	114	Col5a1,Acadl,Thbs2,Ogn,Ccl8,Ccl12,Ccdc80,Saa3,Ccl7,Postn,Col5a3,Ccl2,Sod3,Fgfr1,Fstl1,Thbs1,Fgfbp3,Lpl,Nrp2,Pgf,Gcdh,Dpysl3	22	0.192982	Aamp,Acad10,Acad11,Acad8,Acad9,Acadl,Acadm,Acads,Acadsb,Acadvl,Acbd3,Acbd4,Acbd5,Acbd6,Acot7,Acox1,Acox3,Acoxl,Adamts1,Adamtsl5,Agrn,Aldh6a1,Ang,Aplp1,Aplp2,Apoe,App,Atp1a3,Bmp7,Ccdc80,Ccl12,Ccl2,Ccl5,Ccl7,Ccl8,Cd34,Chst12,Chst15,Col5a1,Col5a3,Cxcl10,Dbi,Dld,Dpysl3,Eci2,Enpp1,Etfa,Fgf2,Fgfbp3,Fgfr1,Fgfrl1,Fn1,Fstl1,Gcdh,Gpc1,Gpc6,Gpnmb,Gss,Gstm1,Gstm2,Gstm4,Gstm5,Gstp1,Gstp2,Hacl1,Hadha,Hbegf,Hdg…	Mouse
KO-WT	_tstat	within each collection	C5: GO gene sets	GO_ENDOPLASMIC_RETICULUM_LUMEN	0.00041632	0.0329187	-0.536598	-2.26357	0	103	Col6a2,Col1a1,Col5a1,Spon1,Col1a2,Tor3a,Col8a1,Col3a1,Col6a1,Ctsc,Ptgs2,Rcn3,Col5a3,Erp44,Cfp,Col5a2,Col6a3,Thbs1,Ctsz,B2m,Crtap	21	0.203883	Adamtsl4,Arsa,Arsb,Arsg,Arsk,Asph,B2m,Bace1,Calr,Calu,Canx,Cd4,Cercam,Cfp,Cln6,Cnpy3,Col11a2,Col16a1,Col18a1,Col1a1,Col1a2,Col2a1,Col3a1,Col4a1,Col4a2,Col4a5,Col5a1,Col5a2,Col5a3,Col6a1,Col6a2,Col6a3,Col8a1,Col9a1,Crtap,Ctsc,Ctsz,Dnajb11,Dnajb9,Dnajc10,Dnajc3,Edem2,Edem3,Erap1,Erlec1,Erp29,Erp44,Esd,Fkbp10,Fkbp14,Fkbp7,Flt3,Foxred2,Ganab,Gas6,Gbf1,Gpx7,Gpx8,H6pd,Hsp90b1,Hspa5,Hyou1,Lrpap1,Mbtps1,…	Mouse
KO-WT	_tstat	within each collection	C5: GO gene sets	GO_GLUTAMINE_FAMILY_AMINO_ACID_CATABOLIC_PROCESS	0.00041632	0.0329187	-0.779767	-2.22198	0	17	Glul,Ddah1,Nos1,Arg1,Fah,Aldh4a1,Ddah2,Got1,Gls2	9	0.529412	Aldh4a1,Arg1,Asl,Asrgl1,Ddah1,Ddah2,Fah,Gls,Gls2,Glud1,Glul,Got1,Got2,Nos1,Oat,Ppat,Prodh	Mouse
KO-WT	_tstat	within each collection	C5: GO gene sets	GO_REGULATION_OF_CHEMOTAXIS	0.00041632	0.0329187	-0.421553	-1.77827	0	103	Ptpro,Ccr7,Cxcr4,Cxcl9,Sema7a,Ccl7,Xcl1,Ccl2,Cxcl12,Nbl1,Fgfr1,C5ar1,Aif1,Thbs1,Pdgfra,Pdgfrb,Pla2g7,Lyn,Dapk2,Angpt2,C3ar1,Csf1,F3,Il1b	24	0.23301	Adam10,Adam17,Aif1,Akt2,Angpt2,Ano6,Bmpr2,C1qbp,C3ar1,C5ar1,Calr,Camk1d,Ccl2,Ccl3,Ccl4,Ccl5,Ccl7,Ccr1,Ccr2,Ccr6,Ccr7,Cd74,Cdh13,Coro1b,Creb3,Csf1,Cx3cl1,Cxcl10,Cxcl12,Cxcl9,Cxcr3,Cxcr4,Dapk2,Dscam,F2rl1,F3,Fgf16,Fgf2,Fgfr1,Fn1,Gas6,Gpsm3,Hspb1,Il16,Il1b,Itga2,Jam3,Kdr,Klrk1,Lyn,Megf8,Met,Mpp1,Nbl1,Nckap1l,Notch1,Nrp1,Ntrk3,Padi2,Pdgfb,Pdgfra,Pdgfrb,Pla2g7,Plxna1,Plxna3,Plxnc1,Plxnd1,Ppm1f,Prkd2,P…	Mouse
KO-WT	_tstat	within each collection	C5: GO gene sets	GO_UBIQUITIN_LIKE_PROTEIN_CONJUGATING_ENZYME_ACTIVITY	0.00041684	0.0329187	-0.648875	-2.03755	0	24	Ube2t,Ube2e3,Ube2b,Ube2g1,Ube2d3,Ube2c,Cdc34,Birc6,Ube2e1,Ube2a,Ube2s,Ube2q1,Ube2j2	13	0.541667	Birc6,Cdc34,Ube2a,Ube2b,Ube2c,Ube2d1,Ube2d3,Ube2e1,Ube2e2,Ube2e3,Ube2g1,Ube2g2,Ube2h,Ube2i,Ube2j1,Ube2j2,Ube2o,Ube2q1,Ube2q2,Ube2r2,Ube2s,Ube2t,Ube2v2,Ube2z	Mouse
KO-WT	_tstat	within each collection	C5: GO gene sets	GO_CELLULAR_RESPONSE_TO_ACID_CHEMICAL	0.00041806	0.0329187	-0.436417	-1.84327	0	105	Col1a1,Col1a2,Mmp2,Col3a1,Cebpb,Col6a1,Tnc,P2ry6,Ccl2,Col5a2,Pid1,Lyn,Abl2,Pkd2,Ltk,Lamtor3,Il1b,Adcy6,Folr2,Pparg,Hnrnpd,Rraga,Serpinf1,Sox9,Bcl2l1,Pdk3	26	0.247619	Abl2,Acaca,Adamts1,Adcy6,Adnp2,Akt1,Aqp1,Ass1,Bcl2l1,Capn2,Ccl2,Ccl5,Ccnb1,Cebpb,Col16a1,Col1a1,Col1a2,Col3a1,Col4a1,Col5a2,Col6a1,Cpeb1,Cpeb4,Cpt1a,Creb1,Cyba,Dgat2,Dnmt1,Dnmt3a,E2f1,Egr1,Ep300,Epha3,Fas,Fn1,Folr2,Fzd4,Fzd7,Gnas,Gnb1,Gng2,Hdac2,Hif1a,Hnrnpd,Hnrnpk,Htra2,Id3,Il1b,Ipo5,Klf4,Lamtor1,Lamtor2,Lamtor3,Ltk,Lyn,Mmp2,Ndufa13,Nme1,Ntrk3,Ogt,P2ry6,Pdgfb,Pdk3,Pid1,Pkd2,Pparg,Ppargc1a,Prkaa1…	Mouse
KO-WT	_tstat	within each collection	C5: GO gene sets	GO_REGULATION_OF_GRANULOCYTE_CHEMOTAXIS	0.00041841	0.0329187	-0.668043	-2.02111	0	21	Ccr7,Xcl1,Ccl2,C5ar1,Thbs1,Dapk2,C3ar1,Csf1,Il1b	9	0.428571	C1qbp,C3ar1,C5ar1,Camk1d,Ccl2,Ccl5,Ccr7,Cd74,Csf1,Cx3cl1,Dapk2,Il1b,Jam3,Mpp1,Nckap1l,Rac1,Rac2,Rarres2,Thbs1,Tirap,Xcl1	Mouse
KO-WT	_tstat	within each collection	C5: GO gene sets	GO_EXTRACELLULAR_MATRIX_COMPONENT	0.000419639	0.0329187	-0.595373	-2.32103	0	65	Lad1,Col1a1,Col5a1,Col1a2,Col8a1,Thbs2,Fbn1,Col3a1,Col6a1,Tnc,Ccdc80,Col5a3,Tgfbi,Timp1,Col5a2,Mfap5,Col6a3,Dcn,Anxa2,Cask,Lum,Hspg2,Nid1,Lamc1	24	0.369231	Adamts1,Adamts10,Adamtsl5,Agrn,Ang,Anxa2,Aplp1,Cask,Ccdc80,Cd151,Col11a2,Col18a1,Col1a1,Col1a2,Col2a1,Col3a1,Col4a1,Col4a2,Col4a5,Col5a1,Col5a2,Col5a3,Col6a1,Col6a3,Col8a1,Colq,Dag1,Dcn,Dlg1,Dst,Efemp2,Fbln1,Fbln5,Fbn1,Fn1,Gsto1,Hmcn1,Hspg2,Itga6,Itgb1,Lad1,Lama4,Lamb1,Lamb2,Lamb3,Lamc1,Lamc2,Lum,Matn2,Megf9,Mfap5,Mmrn2,Nid1,Nid2,Npnt,Serpinf1,Smc3,Snca,Sparc,Spn,Tgfbi,Thbs2,Timp1,Timp3,Tnc	Mouse
KO-WT	_tstat	within each collection	C7: immunologic signatures	GSE15930_NAIVE_VS_72H_IN_VITRO_STIM_IL12_CD8_TCELL_DN	0.000419639	0.00886556	-0.393035	-1.80058	0	179	Serpinb9,Bst1,Il12rb2,Gpr65,Adora2a,Xcl1,Ggh,Cenpk,Idi1,Ctla4,Decr1,Gzmb,Elmod3,Anxa2,Pdzd11,Crtap,Ddit4,Msmo1,Xdh,Pglyrp1,Mrps36,Prim2,Mad2l1,Prdx4,Sap30,Ola1,Plp2,Mrps22,Mest,Rfc5,Hcfc1r1,Zdhhc16,Tg,Cd93,Serpinb9b,Acot7,Comt,Dhcr7,Gzmc,Cks1b,Siva1,Dck,Map3k8,Rb1,Polb,Klrk1,Cd200,Lxn,Tmem97,Top2a,Smpd1,Ugdh,Hras,Unc119b	54	0.301676	Abcd3,Acot7,Acvrl1,Adora2a,Adssl1,Aebp2,Agl,Ahnak,Aimp2,Anln,Anxa2,Anxa4,Ap2a2,Arfgap3,Arl2,Atf6,Bhlhe40,Birc5,Blmh,Bst1,Capg,Cars,Ccdc6,Ccr5,Cd160,Cd200,Cd93,Cdkn2aipnl,Cenpk,Chchd10,Cisd1,Ckap5,Ckb,Cks1b,Clic4,Comt,Crcp,Crtap,Csnk2a2,Ctla4,Cyb5b,Dck,Ddit4,Ddx52,Decr1,Dhcr7,Elmod3,Enoph1,Fam162a,Fbxo6,Fdft1,Fdps,Fkbp2,Gadd45g,Galk1,Gbe1,Ggh,Glrx,Gpr65,Gtf2e2,Gzmb,Gzmc,Hax1,Hcfc1r1,Hdhd2,Herpud1,…	Mouse
KO-WT	_tstat	within each collection	C7: immunologic signatures	GSE30962_ACUTE_VS_CHRONIC_LCMV_SECONDARY_INF_CD8_TCELL_DN	0.000419639	0.00886556	-0.420801	-1.92778	0	179	Serpinb9,Lag3,Sema7a,Gpr65,Xcl1,Cyth3,Pdcd1,Dhfr,Tfrc,Isg20,Spred1,Btbd19,Jdp2,Phactr2,Litaf,Psmb7,Paqr4,Lamp2,Oxsr1,Tmbim1,Med7,Tacc2,Pbk,Cdkn3,Rad51,Dscc1,Spc25,Snrnp35,Tyms,Gpd2,Chst2,Ncf1,Rsad2,Clpb,Hmgb3,Ppil1,Gins1,Cenpe,Perp,Tk1,Hsd17b12,Gar1,Ifngr1,Esco2,Rad51ap1,Serpinb9b,Dnajb13,Ndfip2,Npnt,Pcgf5,Nasp,Tipin,Cd81,Gfi1,Zap70,Epcam,Bard1,Lsm2,Rtp4,Cep57,Cd109,Filip1,Kif20b,Top2a,Smyd2,Cpt1…	89	0.497207	Acoxl,Aifm1,Amigo1,Arhgap11a,Bard1,Bcap29,Birc5,Brca1,Btbd19,Btf3l4,Casp3,Ccdc28b,Cd109,Cd160,Cd81,Cdc14a,Cdkn3,Cenpe,Cenph,Cep128,Cep19,Cep57,Chst2,Ckap2l,Clpb,Clspn,Coro2a,Cox5a,Cpt1a,Cyth3,Ddx1,Dhfr,Dnajb13,Dscc1,Dtl,Dusp6,Dut,Dynll2,E2f1,Egr1,Egr2,Ehd4,Epcam,Esco2,Ezh2,Fam20a,Fam3c,Farp1,Fgfr1op,Filip1,Frmd4b,Gar1,Gbp10,Gbp4,Gbp6,Gbp8,Gbp9,Gcnt1,Gfi1,Gins1,Glipr1,Glrx,Gm20075,Gnptab,Gpd2,Gpr6…	Mouse
KO-WT	_tstat	within each collection	C7: immunologic signatures	GSE45365_CD8A_DC_VS_CD11B_DC_IFNAR_KO_MCMV_INFECTION_DN	0.000419992	0.00886556	-0.487763	-1.90923	0	67	Dusp1,Ccdc114,Ptgs2,P2ry10,Ptx3,Ccl2,Chrnb2,Ifi44,Trem2,Spint1,F3,Tnfaip3,Zfpm1,Ufsp1,Tmem9b,Cd84,Pla2g15,Xylb,Ier3,Nfkbiz,Pyroxd1	21	0.313433	Ahi1,Aplf,Arap3,Armcx4,Atf3,Bik,Btg2,Ccdc114,Ccl2,Cd226,Cd4,Cd82,Cd84,Chrnb2,Csrnp1,Cyp11a1,Dusp1,Egr1,Ehbp1l1,F3,Fktn,Gan,Hgfac,Ier3,Ifi44,Ikzf1,Ipcef1,Iqcg,Irf8,Jun,Manf,Map3k8,Mmaa,Nfkb2,Nfkbia,Nfkbiz,Otud1,P2ry10,Piwil2,Pla2g15,Ppp1r15b,Ptgs2,Ptx3,Pyroxd1,Sdc4,Slc25a43,Slc7a7,Snx29,Spint1,St3gal2,Stap1,Tifa,Tmem127,Tmem30a,Tmem9b,Tnfaip3,Tnfrsf9,Trbc1,Trbc2,Trem2,Tssk6,Ufsp1,Vmp1,Xylb,Zdhhc1,…	Mouse
KO-WT	_tstat	within each collection	C5: GO gene sets	GO_CHEMOKINE_RECEPTOR_BINDING	0.000420698	0.0329187	-0.657782	-2.03785	0	23	Ccl8,Ccl12,Cxcl9,Ccl7,Cxcl16,Xcl1,Ccl2,Cxcl12	8	0.347826	Ccl12,Ccl2,Ccl22,Ccl3,Ccl4,Ccl5,Ccl7,Ccl8,Ccr2,Ccrl2,Cklf,Cnih4,Creb3,Cx3cl1,Cxcl10,Cxcl12,Cxcl16,Cxcl9,Itch,Jak1,Stat3,Xcl1,Yars	Mouse
KO-WT	_tstat	within each collection	C5: GO gene sets	GO_COLLAGEN_FIBRIL_ORGANIZATION	0.000420698	0.0329187	-0.670017	-2.07575	0	23	Lox,Col1a1,Col5a1,Col1a2,Col3a1,Adamts2,Col5a3,Col5a2,Anxa2,Lum	10	0.434783	Adamts14,Adamts2,Anxa2,Atp7a,Col11a2,Col1a1,Col1a2,Col2a1,Col3a1,Col5a1,Col5a2,Col5a3,Ddr2,Foxc1,Lox,Lum,Mmp11,Nf1,P4ha1,Plod3,Serpinh1,Tgfb2,Tgfbr1	Mouse
KO-WT	_tstat	within each collection	C5: GO gene sets	GO_REGULATION_OF_BLOOD_PRESSURE	0.000420698	0.0329187	-0.55268	-2.17156	0	68	Rnpep,Ptpro,Id2,Col1a2,Acta2,Ptgs2,Postn,Ddah1,Nos1,Sod1,Atp6ap2,Ctsz,C3ar1,Sgk1,Gsk3a,Erap1,Hmox1,Pparg	18	0.264706	Abat,Acta2,Acvrl1,Adh5,Adrb2,Agt,Agtrap,Apln,Atp1a1,Atp6ap2,Bbs4,Bmpr2,Brs3,C3ar1,Cd34,Col1a2,Ctsz,Cyba,Ddah1,Ece1,Ednrb,Eng,Erap1,F11r,F2r,F2rl1,Gas6,Gch1,Gja1,Gsk3a,Hmox1,Id2,Kcnk6,Lnpep,Mecp2,Mkks,Nav2,Ncald,Nisch,Nos1,Nppb,Npr2,P2rx4,Pde4d,Pdgfb,Plcb3,Postn,Pparg,Prcp,Ptafr,Ptgs1,Ptgs2,Ptpro,Ramp2,Renbp,Rnpep,Rps6ka2,Scpep1,Sgk1,Slc2a5,Slc4a5,Sod1,Sod2,Stk39,Tbxa2r,Tpm1,Vegfc,Wnk1	Mouse
KO-WT	_tstat	within each collection	C7: immunologic signatures	GOLDRATH_NAIVE_VS_MEMORY_CD8_TCELL_DN	0.000420875	0.00886556	-0.360657	-1.64631	0	176	Id2,Gzmk,Serpinb9,Fcgr2b,Ggh,Cst7,Aif1,Slc35e4,Plat,Bcl2l2,Gzmb,Anxa2,Plscr1,Dapk2,Litaf,Dstn,Crtam,Fgl2,Gphn,Pglyrp1,Dennd4c,Gabarapl2,Arl6,Bag3,Vkorc1,Mdfic,Plp2,St3gal4,Rnf138,Prdm1,Hcfc1r1,Eea1,Mcoln2,Tk1,Asah1,Fcgr3,Ier3,Serpinb9b,Acot7,Ccl4,Gzmc,Ptpn22,Kctd12,Map3k8,Art3,Ctsw,Prf1,Klrk1,Cpne3,Chpt1,Gzma,Rnase4,Snx10,Ostf1,Unc119b,Dbndd2,Abhd5,Eci1	58	0.329545	Abhd5,Acot7,Acy1,Ahnak,Aif1,Antxr2,Anxa1,Anxa2,Arl6,Art3,Asah1,Atf6,Bag3,Bcl2l2,Bhlhe40,Capg,Capn2,Casp1,Ccdc130,Ccl4,Ccl5,Ccnd3,Ccr2,Ccr5,Cd160,Cd22,Cd44,Chchd7,Chpt1,Cish,Cldnd1,Cpne3,Crtam,Cst7,Ctnna1,Ctsw,Cxcr3,Cyb5r4,Cybb,Cyfip1,Dapk2,Dbndd2,Dennd4c,Dennd5a,Dnajc5,Dock5,Dstn,Eci1,Eea1,Ei24,Ell2,Emp1,Enpp1,Errfi1,Evi2a,F2r,Fcgr2b,Fcgr3,Fcgrt,Fgl2,Gabarapl2,Gata3,Gcat,Gclm,Ggh,Gk,Glrx,Golim4,G…	Mouse
KO-WT	_tstat	within each collection	C7: immunologic signatures	GSE15930_NAIVE_VS_72H_IN_VITRO_STIM_CD8_TCELL_DN	0.000420875	0.00886556	-0.419777	-1.91617	0	176	Xcl1,Cyth3,Cenpk,Idi1,Ctla4,Decr1,Gzmb,Elmod3,Anxa2,Rbm10,Pdzd11,Yy1,Crtap,Ddit4,Polr3k,Msmo1,Sh3bgrl,Xdh,Bub1,Pglyrp1,Mrps36,Prim2,Mad2l1,Plp2,Mrps22,Mest,Rfc5,Cenpa,Gtf2h4,Hcfc1r1,Zdhhc16,Mcoln2,Lmnb1,Cmpk2,Pds5b,Ift27,Acot7,Ndfip2,Comt,Dhcr7,Gzmc,Cdk1,Cks1b,Siva1,Dck,Polb,Cdc20,Racgap1,Dcaf12,Klrk1,Cd200,Lxn,Tmem97,Top2a,Smpd1,Ugdh,Gmnn,Unc119b,Ncaph,Hsdl2,Stmn1,Tmem229b,Birc5,Tspan31,Elof1,F2…	82	0.465909	Acad9,Acbd6,Acot7,Acot8,Adssl1,Ahnak,Ak3,Anln,Anxa2,Aurka,Birc5,Blmh,Brca1,Bub1,Capg,Ccdc6,Ccnb2,Ccr5,Cd200,Cd79b,Cdc20,Cdk1,Cdkn2aipnl,Cenpa,Cenpk,Chchd10,Cisd1,Ckap2,Ckap5,Cks1b,Cmpk2,Comt,Crcp,Crtap,Csnk2a2,Ctla4,Cyb5b,Cyth3,Dcaf12,Dck,Ddit4,Ddx52,Decr1,Dhcr7,Dnmt1,Ebp,Elmod3,Elof1,Ezh2,F2rl1,Fam162a,Fbxo6,Fdft1,Fdps,Fkbp2,Galk1,Glrx,Gmnn,Gtf2h4,Gzmb,Gzmc,Hcfc1r1,Hdhd2,Hip1r,Hk2,Hmbs,Hmgcr,Hop…	Mouse
KO-WT	_tstat	within each collection	C7: immunologic signatures	GSE33162_UNTREATED_VS_4H_LPS_STIM_HDAC3_KO_MACROPHAGE_DN	0.000420875	0.00886556	-0.386938	-1.7788	0	184	Acadl,Mcm6,Slc43a3,Lag3,Cx3cr1,Gm28048,Ap3s1,Ddit4,Tmbim4,Ahcy,Fancf,Pbk,Sumo3,Arxes2,Smap1,Pglyrp1,Tcf19,Prim2,Snrpa,Mad2l1,Akip1,Lactb2,Nucks1,Ncapd2,Fam120a,Ctsd,Fkbp5,Sms,Esd,Plk1,Lig1,Cbx5,Rad51ap1,Edem2,Acot7,Elovl1,Srp19,Cks1b,Tipin,Nudt21,Clic1,Tubgcp2,Cdc20,Sdf2l1,Prf1,Etfb,Cd47,Tmed3,Arpc5,Rpa2,Stard3nl,Top2a,Chaf1b,Snx10,Gmnn,Slc16a6,Psmd14,Aurkb,Sdcbp2,Sacm1l,Bscl2,Tspan31,Med30,Dut	64	0.347826	Acadl,Acot7,Acsbg1,Acsl5,Actr1a,Ahcy,Ak3,Akip1,Akr1a1,Akt1,Anp32e,Ap3s1,Apobec2,Aqp1,Arl6ip1,Arpc5,Arxes2,As3mt,Aurkb,Blmh,Bscl2,Bub1b,Caprin1,Cbx5,Ccne1,Cd47,Cdc20,Cenpf,Cenpv,Chaf1b,Cisd1,Cks1b,Clic1,Clptm1l,Cmtm7,Commd1,Copb1,Cox17,Crip2,Ctsd,Cx3cr1,Cxcr6,Cyba,Ddit4,Diaph3,Dlgap5,Dna2,Dpp3,Dtymk,Dut,Ebp,Edem2,Efhd2,Elovl1,Esd,Esm1,Etfb,Fam120a,Fancf,Fkbp5,Fut8,Gars,Glod4,Glud1,Gm28048,Gmnn,Gna…	Mouse
KO-WT	_tstat	within each collection	C7: immunologic signatures	GSE10239_NAIVE_VS_DAY4.5_EFF_CD8_TCELL_DN	0.000421053	0.00886556	-0.425402	-1.9392	0	173	Serpinb9,Tmem163,Col5a2,Gimap7,Ap3s1,Dhfr,Decr1,Aldh7a1,Anxa2,Plscr1,Litaf,Chek1,Alg6,Oxsr1,Gfod1,Dstn,Rfc3,Pbk,Rad51,Plin2,Ccna2,Mad2l1,Lactb2,Sap30,Tyms,Arl6,Mdfic,Rfc5,Prdm1,Rad23b,Ppil1,Gins1,Gins2,Lmnb1,Tk1,Pgrmc1,Plk1,Npm3,Orc6,Cdca5,Serpinb9b,Acot7,Cops5,Cks1b,Prim1,Ccdc34,Tipin,Creld2,Cdc20,Rilpl2,Bard1,Naa20,Cdc7,Sephs1,Mrps18c,Wdr61,Nras,Nudt5,Aurkb,Sdcbp2,Dynll2,Stmn1,Tmco1,Dut,Lrr1,Wd…	75	0.433526	Abcb10,Acot7,Aldh7a1,Alg6,Anxa2,Ap3s1,Apoo,Arhgap11a,Arl6,Asrgl1,Atp2a2,Aurkb,Bard1,Bub1b,Casp1,Casp3,Casp7,Ccdc34,Ccna2,Ccnb2,Ccne1,Cdc20,Cdc7,Cdca5,Cdca8,Cdkn1a,Chek1,Ckap2,Cks1b,Cldn12,Col5a2,Cops5,Coq7,Creld2,Cyfip1,Decr1,Dhfr,Dip2a,Dstn,Dtl,Dusp4,Dut,Dync1li2,Dynll2,E2f3,E2f8,Ehd4,Erh,Exo1,Fabp5,Faf1,Fam185a,Farp1,Fen1,Fignl1,Frmd4b,Gabpb1,Gem,Gemin2,Gfod1,Gimap7,Gins1,Gins2,Gm10184,Gmds,Gnp…	Mouse
KO-WT	_tstat	within each collection	C7: immunologic signatures	GSE19772_HCMV_INFL_VS_HCMV_INF_MONOCYTES_AND_PI3K_INHIBITION_DN	0.000421053	0.00886556	-0.359258	-1.64182	0	177	Acadl,Id2,Il7r,Xcl1,Cst7,Cyth3,Atp6ap2,Decr1,Anxa2,Ppp3cb,Plscr1,Dapk2,Xdh,Lysmd2,Tfpi,Litaf,Swi5,Tnfsf11,Tyrobp,Fgl2,Srprb,Nfkb1,Gimap4,Gabarapl1,Mdfic,Tmem126a,Rhod,Osbpl5,Rsad2,Arpc3,Pola1,Rraga,Perp,Eea1,Mcoln2,Rrm2b,Asah1,Pds5b,Ccndbp1,Sar1b,Rgs2,Kctd12,Shoc2,Vamp4,Arl1,Chpt1,Psen2,Phf5a,Tmem68	49	0.276836	Acadl,Adssl1,Ahnak,Aktip,Alg5,Anxa2,Arap3,Arhgap21,Arl1,Arl5a,Arpc3,Arpp19,Asah1,Atp6ap2,B3gnt2,Bcl2l11,Blk,Blmh,Casp1,Ccl5,Ccndbp1,Ccr5,Cct7,Cd160,Cd9,Cdca4,Cdca7l,Cerk,Chchd7,Chpt1,Ciapin1,Coq3,Cox17,Cpd,Cpe,Cpt1a,Creb1,Cst7,Ctnna1,Cyfip1,Cyth3,Dapk2,Dazap2,Dbi,Decr1,Dnajc9,Dock5,Eea1,Ei24,Eid1,Emb,Evi2a,Fgl2,Gabarapl1,Ganab,Gbe1,Gimap4,Gjb2,Glce,Golm1,Grsf1,Gsto1,Gtf2e2,H1f0,Hells,Herpud1,Hexa…	Mouse
KO-WT	_tstat	within each collection	C7: immunologic signatures	GSE4748_CTRL_VS_CYANOBACTERIUM_LPSLIKE_STIM_DC_3H_DN	0.000421053	0.00886556	-0.375125	-1.71433	0	177	Serpinb9,Cxcl9,Cxcl16,Cd69,Fcgr2b,Ccl2,Erp44,Uhrf1bp1,C1qb,Gzmb,Pdzd11,Rbms1,Yif1b,Msr1,C3ar1,Gm10273,Paqr4,Tmem237,Mrps36,Spcs1,Prdx4,Cfb,Tmem126a,Got1,Btg3,Naa50,Basp1,Cmtm3,Fcgr3,Ier3,Tnfsf10,Bcl2l1,Tmem106a,Serpinb9b,Nudt9,Cops5,Ndfip2,Ccl4,Dnajc19,Gzmc,Ska3	41	0.231638	Acat1,Adam17,Adam9,Adsl,Aig1,Anxa5,Armcx3,Asl,Atf3,Aurkb,Basp1,Bax,Bcl2l1,Bola3,Brip1,Bsg,Btg3,C1qb,C3ar1,C4b,Ccdc86,Ccl2,Ccl4,Cd151,Cd3d,Cd69,Cfb,Chchd3,Chst14,Cisd3,Cmtm3,Cops5,Coq7,Cul9,Cxcl16,Cxcl9,Ddx1,Dnajc19,Dnajc2,Dock7,Drg2,Dusp10,Eid1,Eif2s2,Erp44,Etf1,Fam129b,Fam162a,Fastkd3,Fbxo6,Fbxw9,Fcgr2b,Fcgr3,G6pc3,Galk1,Gas2l3,Gbp2,Gipc1,Gla,Gm10273,Gnb1,Gnl3,Got1,Grhpr,Gtf2f2,Gtf3a,Gzmb,Gzmc,H…	Mouse
KO-WT	_tstat	within each collection	C7: immunologic signatures	GSE9650_EFFECTOR_VS_MEMORY_CD8_TCELL_UP	0.000421053	0.00886556	-0.365951	-1.66819	0	173	Gzmk,Cx3cr1,Il12rb2,Pdcd1,Gzmb,Capns1,Anxa2,Dapk2,Xdh,Litaf,Lamp2,Bub1,Smap1,Prim2,Ccna2,Lactb2,Gabarapl1,Sec14l1,Anxa7,Ctsd,Ptrh2,Fancm,Perp,Ttk,Rap1b,Cdca5,Acot7,Tspo,Gzmc,Cdk1,Cks1b,Magoh,Nasp,Dhrs1,Alcam,Ppib,Lxn,Gzma,Top2a,Serpine2,Cdca3,Snx10,Reep5,Cdkn2c,Gm12184,Ncaph,Aurkb,Birc5,Cd9,Mrpl27,Canx,Frg1,Elof1,Twsg1,Abcb10,Gcat,Pqlc3,Entpd1,Txndc12,Prelid1,Fam89b,Lsm1,Srp14,Snx2,Ccnb2,Irf8,Sir…	79	0.456647	Abcb10,Acot7,Adam8,Agpat3,Ak3,Alcam,Anln,Anxa1,Anxa2,Anxa4,Anxa7,Arhgdib,Arl6ip4,Arntl,Aurka,Aurkb,Batf,Birc5,Brd7,Bub1,Canx,Capns1,Carhsp1,Casp7,Ccl5,Ccna2,Ccnb2,Ccne1,Ccnf,Ccr2,Cd48,Cd9,Cdc25c,Cdca3,Cdca5,Cdca8,Cdk1,Cdk2,Cdk2ap1,Cdkn2c,Cdkn2d,Chd7,Cisd1,Cks1b,Clip2,Commd2,Coq3,Cox17,Crip2,Cry1,Ctsa,Ctsd,Cx3cr1,Dapk2,Dbi,Dennd5a,Dhrs1,Dtl,E2f8,Elof1,Entpd1,Fam89b,Fancm,Fhl2,Fkbp2,Frg1,Gabarapl1,…	Mouse
KO-WT	_tstat	within each collection	C7: immunologic signatures	KAECH_NAIVE_VS_DAY8_EFF_CD8_TCELL_DN	0.000421053	0.00886556	-0.422519	-1.93332	0	178	Rnpep,Id2,Gzmk,Serpinb9,Ggh,Cst7,Ctla4,Gzmb,Capns1,Anxa2,Plscr1,Dcps,Litaf,Dnajc15,Dstn,Smap1,Pglyrp1,Tcf19,Cdkn3,Prdx4,Gabarapl2,Tyms,Arl6,Sh2d2a,Lamc1,Mdfic,Plp2,Prdm1,Perp,Cdc34,Lig1,Cdca5,Serpinb9b,Acot7,Gzmc,Rsu1,Cdk1,Cks1b,H2afz,Dhrs1,Cdc20,Ndufv2,Dnajc1,Racgap1,Prf1,Etfb,Klrk1,Lxn,Chpt1,Gzma,Rpa2,Arf6,Top2a,Ube2j2,Snx10,Reep5,Cdkn2c,Gm12184,Galnt3,Pttg1,Unc119b,Ncaph,Vps29,Cxcr3,Stmn1,Birc…	85	0.477528	Acot7,Actb,Adam8,Adprh,Ahnak,Ak3,Anxa1,Anxa2,Anxa6,Ap2s1,Arf6,Arl6,Bag1,Batf,Bhlhe40,Birc5,Capns1,Capzb,Carhsp1,Casp1,Casp7,Ccdc12,Ccl5,Ccnb2,Ccr2,Ccr5,Cd160,Cd44,Cd48,Cdc20,Cdc25c,Cdc34,Cdca5,Cdk1,Cdk2ap1,Cdkn2c,Cdkn3,Chd7,Chpt1,Cks1b,Clic4,Cox17,Crip1,Crip2,Cst7,Ctla4,Cxcr3,Dbi,Dcps,Dennd5a,Dhrs1,Dlgap5,Dnajc1,Dnajc15,Dock5,Dstn,E2f8,Ech1,Efhd2,Emp1,Errfi1,Etfb,F2r,F2rl3,Fam89b,Frg1,Gabarapl2,G…	Mouse
KO-WT	_tstat	within each collection	C7: immunologic signatures	GSE10239_NAIVE_VS_KLRG1HIGH_EFF_CD8_TCELL_DN	0.000421408	0.00886556	-0.355124	-1.60886	0	164	Slc43a3,Tmem163,Ap3s1,Anxa2,Nrp2,Plscr1,Pkd2,Chek1,Pbk,Plin2,Mad2l1,Akip1,Prdx4,Slc22a15,Sap30,Nsmce2,Tyms,Arl6,Ncapd2,Alad,Rfc5,Prdm1,Gins2,Tk1,Pgrmc1,Ttk,Rad51ap1,Cdca5,Pdk3,Tmem165,Sar1b,Cks1b,Ccdc34,Tipin,Cdc20,Rilpl2,Sdf2l1,Etfb,Bard1,Naa20,Slamf7,Gldc,Mrpl35,Wdr61,Pik3ap1,Snx10,Mical2,Actl6a,Aurkb,Sdcbp2,Stmn1,Tmco1,Alg8,Lrr1,Endod1,Dusp14,Snrnp40,Neil3,Eme1,Cenph,Pigf	61	0.371951	Actl6a,Akip1,Alad,Alg8,Anln,Anxa2,Ap3s1,Arhgap19,Arl6,Asrgl1,Ass1,Aurkb,Bard1,Brca2,Capn2,Casp7,Ccdc34,Ccne1,Ccr5,Cdc20,Cdca5,Cdca8,Cdkn1a,Cenph,Chek1,Ckap2,Cks1b,Coq7,Cyfip1,Dctpp1,Dera,Dip2a,Dtymk,Dusp14,Dusp19,Dusp4,E2f7,E2f8,Ell2,Eme1,Endod1,Epas1,Ercc6l,Etfb,Farp1,Fkbp1a,Flnb,Frmd4b,Gas2l3,Gem,Gins2,Gldc,Gm10184,Gmds,Gnpda1,Hirip3,Hk2,Hmbs,Hmmr,Ikzf3,Incenp,Irf8,Itga4,Kif22,Kntc1,Kpna2,Lgals…	Mouse
KO-WT	_tstat	within each collection	C7: immunologic signatures	GSE10239_NAIVE_VS_KLRG1INT_EFF_CD8_TCELL_DN	0.000421408	0.00886556	-0.387427	-1.75521	0	164	Gzmk,Slc43a3,Serpinb9,Tmem163,Cenpp,Ap3s1,Dhfr,Decr1,Aldh7a1,Anxa2,Plscr1,Yif1b,Chek1,Alg6,Pbk,Grb7,Rad51,Plin2,Ccna2,Mad2l1,Tyms,Arl6,Zfpm1,Alad,Zmym3,Plp2,Mrps22,Rfc5,Prdm1,Ppil1,Lig1,Serpinb9b,Ska3,Cks1b,Etfb,Bard1,Naa20,Slamf7,Gldc,Gzma,B4galt5,Mrps18c,Mrpl35,Wdr61,Nudt5,Pik3ap1,Cops4,Snx10,Mical2,Aurkb,Sdcbp2,Stmn1,Tmco1,Endod1,Snrnp40,Eme1,Tubb4b,Cenph,Slc25a24,Irf8,Rfc2,Tiam1,Kif22,Gemin6,…	70	0.426829	Aimp2,Akap1,Alad,Aldh7a1,Alg6,Anln,Anxa2,Ap3s1,Arhgap19,Arl6,Asrgl1,Aurkb,B4galt5,Banf1,Bard1,Casp7,Ccna2,Ccne1,Ccr5,Cdkn1a,Cenph,Cenpp,Chchd10,Chek1,Cisd3,Cks1b,Cops4,Csrp2,Cyfip1,Dbf4,Decr1,Dhfr,Dip2a,Dpy30,E2f8,Ehd4,Eme1,Endod1,Etfb,Fam110a,Fam185a,Fkbp1a,Foxk2,Gabpb1,Gem,Gemin6,Gldc,Gnpda1,Grb7,Gsto1,Gtf3a,Gzma,Gzmk,Haus1,Hmbs,Incenp,Irf8,Kif11,Kif18b,Kif22,Lgals1,Lgals3,Lhpp,Lig1,Lrp8,Lss,Lz…	Mouse
KO-WT	_tstat	within each collection	C7: immunologic signatures	GSE12392_CD8A_POS_VS_NEG_SPLEEN_DC_DN	0.000421408	0.00886556	-0.343282	-1.55522	0	164	Acadl,P2ry6,Kifc1,Sptbn1,Fgfr1,Cenpp,Anxa2,Ifi44,Spp1,Ifitm3,Zbp1,Dmwd,Xdh,Cks2,Jdp2,Pbk,Oas2,Ncapd2,Vkorc1,Sdc3,Prkcsh,Plp2,Kifc5b,Elmo2,Spn,Cenpe,Ifitm2,Neurl1b,Slc43a2,Qprt,Lig1,Cdca5,Tspo,Itpk1,Cks1b,Pold1,Sun2,Prr11,Prim1,Pkmyt1,Serinc3,Alox5ap,Klrk1,Irf7,Cdc7,Gpr146,Top2a,Vcl,Mier3,Pold3,Ckap4,Cdc45,Ncaph,Cxcr3,Stmn1,Bcs1l,Ly6e,Lmf2,Wdhd1,Atp10a,Map4k4,Shcbp1,Ttll12,Frmd4a,Ssbp2,Trim28,Rfc2…	80	0.487805	Acadl,Acss1,Adora2b,Aldh2,Alox5ap,Anapc5,Anln,Anxa2,Arhgap21,Arhgap22,Arhgef18,Arl6ip4,Asxl1,Atp10a,Bcs1l,Brca1,Brd3,Bub1b,Ccr5,Cdc25b,Cdc45,Cdc7,Cdca4,Cdca5,Cdca8,Cdkn2d,Cdt1,Cenpe,Cenpf,Cenpm,Cenpp,Cenpt,Cep152,Cep192,Ckap4,Ckb,Cks1b,Cks2,Cuta,Cxcr3,Cysltr1,Dapk1,Deaf1,Depdc1b,Dmwd,Dpp7,Dpysl2,Dync1h1,Dynll1,E2f8,Elmo2,Ercc6l,Fam117a,Fanci,Fcho1,Fgfr1,Fkbp4,Flt3,Foxred2,Frmd4a,Frmd4b,Gas2l3,Gpr…	Mouse
KO-WT	_tstat	within each collection	C7: immunologic signatures	GSE15330_HSC_VS_LYMPHOID_PRIMED_MULTIPOTENT_PROGENITOR_DN	0.000421408	0.00886556	-0.366014	-1.6582	0	164	Serpinb9,Cx3cr1,Il12rb2,Ggh,Plek,Aif1,Gimap7,Ap3s1,Ifitm3,Gm10282,Dapk2,Nptn,Calm3,Dstn,Gng10,Rfc3,Fgl2,Pmaip1,Rad51,Mad2l1,Lair1,Spc25,Prdx4,Sap30,Lamc1,Ctsd,Fkbp5,Prdm1,Chst11,Cenpe,Ifitm2,Lmnb1,Lig1,Rap1b,Runx2,Orc6,Esco2,Serpinb9b,Acot7,Ccl4,Arsb,Prr11,Alcam,Zdhhc2,Asf1b,Klrk1,Slamf7,Chpt1,Rpa2,Pik3ap1,Snx10,Reep5,Galnt3,Pttg1,Ncaph,Bscl2,Cd38,Cxcr3	58	0.353659	Acot7,Ahnak,Aif1,Alcam,Anxa1,Anxa4,Ap3s1,Apobec2,Arhgap18,Arsb,Asf1b,Asrgl1,Atf6,Atp2b4,Aurka,Bag1,Bhlhe40,Bscl2,Bsg,Calm1,Calm3,Casp1,Ccdc50,Ccl4,Ccr2,Cd38,Cd44,Cd48,Cdca8,Cenpe,Cenph,Cep55,Chpt1,Chst11,Chsy1,Cobll1,Cox17,Cox5a,Cpd,Cpsf2,Crip1,Ctsd,Cx3cr1,Cxcr3,Cxcr6,Dapk2,Dnajb11,Dock5,Dstn,Efhd2,Entpd1,Esco2,Esm1,F2rl2,Fam129a,Fgl2,Fkbp2,Fkbp5,Galnt3,Gem,Ggh,Gimap7,Gm10282,Gng10,Gng2,Gnptab,Gp…	Mouse
KO-WT	_tstat	within each collection	C7: immunologic signatures	GSE22886_NAIVE_CD8_TCELL_VS_MONOCYTE_DN	0.000421408	0.00886556	-0.389085	-1.76272	0	164	Tbc1d12,Qsox1,Glul,Clec7a,Mtmr11,Mafb,Acot9,Ctsh,Tgfbi,Mndal,Cfp,C5ar1,Slc11a1,Cd14,Anxa2,Ifi205,Cst3,Ctss,Lyn,Psap,Ifi204,Fcer1g,Tyrobp,Fgl2,Sat1,Mettl9,Clcn6,Marcks,Csf2rb,Hmox1,Npc2,Hck,Tnfrsf23,Grn,Col4a3bp,Asah1,Ptgs1,Cd93,Ifngr1,Mboat7,Hs1bp3,Kctd12,Mctp1,Cd36,Ifi211,Ctsb,Plcg2,Ap1s2,Slc7a7,Ckap4,Pgd,Slc16a6,Abhd5,Slc31a2,Ctbp2,Ltbr,Ly96,Hspa1a,Hexb	59	0.359756	Abhd5,Acot9,Acsl1,Adpgk,Akr1a1,Anxa2,Ap1s2,Aplp2,App,Arap1,Arhgap26,Arid3a,Asah1,Atg7,Atp6v1a,Bach1,Bcl3,Bcl6,Bid,C5ar1,Capg,Ccr1,Cd14,Cd36,Cd93,Cdc42ep3,Cebpd,Cfp,Chst15,Ckap4,Clcn6,Clec7a,Col4a3bp,Coq2,Coro1c,Creg1,Csf1r,Csf2rb,Cst3,Ctbp2,Ctnna1,Ctsb,Ctsh,Ctss,Cybb,Dapk1,Dhrs7b,Dmxl2,Dusp6,Etv6,Exoc1,Ext1,Fam49a,Fcer1g,Fez2,Fgl2,Fgr,Gab2,Glul,Gns,Gpx1,Grn,Hck,Hexb,Hmox1,Hs1bp3,Hspa1a,Hspa1b,Ifi…	Mouse
KO-WT	_tstat	within each collection	C7: immunologic signatures	GSE22935_WT_VS_MYD88_KO_MACROPHAGE_UP	0.000421408	0.00886556	-0.355149	-1.60898	0	164	Zfp36l2,Mmp2,Tnfrsf11a,Lgals3bp,Ptgs2,Metrnl,Cfp,Ptgfrn,Fstl1,Casp6,Anxa2,Pla2g7,C1qa,Emilin2,Gda,Xdh,Litaf,Cstb,Fcer1g,Med7,Tyrobp,Tmed9,Slamf8,Creb3l1,Sulf1,Tnfaip3,Csf2rb,Siae,Hck,Ncf1,Pnp2,Asah1,Slc43a2,Nipsnap3b,Hpse	35	0.213415	Adar,Anln,Anxa1,Anxa2,Ap1b1,Ap1s1,Ap3b1,Arap1,Asah1,Ass1,Asxl2,C1qa,Casp6,Casp8,Cbl,Ccl5,Ccr1,Ccr2,Cd200r1,Cd200r4,Cd37,Cd40,Cd48,Cd80,Cdk6,Cers6,Cfp,Cklf,Cmip,Cmtm7,Cnpy3,Col16a1,Creb3l1,Csf2rb,Csk,Cstb,Cybb,Cysltr1,Dnm2,Edem1,Efhd2,Elk3,Emilin2,Eri1,Espl1,Fam129b,Fbrs,Fcer1g,Fes,Frrs1,Fstl1,Gabarap,Galnt7,Gda,Glipr1,Gnptab,Gpx1,Gsdmd,Hck,Hif1a,Hpse,Hvcn1,Icos,Igsf6,Il17ra,Il27ra,Inpp5d,Itga5,Kc…	Mouse
KO-WT	_tstat	within each collection	C7: immunologic signatures	GSE33162_HDAC3_KO_VS_HDAC3_KO_MACROPHAGE_DN	0.000421408	0.00886556	-0.341051	-1.54511	0	164	Zfp36l2,Tmem163,Pcbp2,Entpd4b,Entpd4,Myl9,Ggh,Aida,Ctla4,Gzmb,Anxa2,Yipf4,Ptges3,Bckdhb,Dstn,Gng10,Wtap,Tcf19,Tmed7,Mad2l1,Gabarapl1,Prdx4,Hnrnpa3,Mdfic,Plp2,Riok3,Prdm1,Hnrnpd,Cenpe,Mta1,Ier3,Runx2,Snapc3,Mmd,Gzmc,Cks1b,Gabarap,Tmem98,Nudt21	39	0.237805	Abhd10,Actb,Actg1,Actg2,Aida,Ak3,Akr1a1,Anp32b,Anp32e,Anxa1,Anxa2,Anxa4,Ap1s2,Arf6,Arl4d,Arl5a,Arpc2,Arpc5,Atg12,Atp2a3,B4galt7,Bckdhb,Bhlhe40,Btg2,Cab39,Canx,Casp1,Ccnt2,Ccr2,Cdca3,Cdkn1b,Cenpe,Cfl1,Chmp5,Cks1b,Commd2,Crkl,Ctla4,Dek,Dnm1l,Dnmt3a,Dock2,Dstn,Entpd4,Entpd4b,Fam129a,Fignl1,Gabarap,Gabarapl1,Ggh,Gmnn,Gnai3,Gnb1,Gng10,Gsk3b,Gsr,Gzmb,Gzmc,Hif1a,Hist1h1c,Hmgb2,Hnrnpa3,Hnrnpd,Hyou1,Idh3a…	Mouse
KO-WT	_tstat	within each collection	C7: immunologic signatures	GSE34006_UNTREATED_VS_A2AR_AGONIST_TREATED_TREG_UP	0.000421408	0.00886556	-0.374838	-1.69818	0	164	Zfp36l2,Id2,Emd,Zrsr1,Ap3s1,Ctla4,Ddit4,Mthfsl,Ptges3,Lypla1,Gng10,Arxes2,Smap1,Cdk12,Mrpl9,Pycr2,Nucks1,Tmem126a,Haus3,Sephs2,Slc25a20,Esd,Akirin2,Xlr,Ube2k,Rab11a,Srp19,Cct2,Arl8b,Nudt21,Higd2a,Crlf2,Vamp4,Slc30a5,Cnot2,Arpc5,Arf6,Tmem106b,Tbl1xr1,Rab40c,Rp9,Nfyb,Adipor1,Psmd14,Pdpk1,Igbp1,Eri1,Stmn1,Amfr,Ormdl1,Gtf2h1,Emp1	52	0.317073	3830403N18Rik,Adipor1,Aebp2,Akirin2,Akr1a1,Alas1,Alg2,Alkbh5,Amfr,Ap3s1,Arf6,Arl8b,Arpc5,Arxes2,Atg12,Atp6v1c1,Batf,Bnip3l,Capn2,Ccpg1,Cct2,Cdc42se1,Cdk12,Cdk16,Cdkn1b,Cdkn2d,Cfl1,Cfl2,Cnbp,Cnot2,Cnppd1,Copb1,Crk,Crlf2,Csnk1d,Csnk2a2,Ctla4,Dag1,Ddit4,Dnajc8,Dusp10,Eif2b2,Eif3c,Eif3h,Emd,Emp1,Eri1,Esd,Fam107b,Gde1,Gigyf1,Gnai3,Gng10,Grsf1,Gsk3b,Gtf2h1,Hadh,Haus3,Hdhd3,Helb,Hif1a,Higd2a,Hist1h1c,Id…	Mouse
KO-WT	_tstat	within each collection	C5: GO gene sets	GO_PROTEINACEOUS_EXTRACELLULAR_MATRIX	0.000421585	0.0329187	-0.587732	-2.57031	0	130	Lad1,Col6a2,Lox,Col1a1,Col5a1,Spon1,Col1a2,Fbln2,Mmp2,Col8a1,Thbs2,Fbn1,Col3a1,Ogn,Mmp3,Angptl4,Adamts2,Pxdn,Col6a1,Tnc,Lgals3bp,Ccdc80,Bgn,Postn,Col5a3,Tgfbi,Cd248,Timp1,Col5a2,Mfap5,Col6a3,Dcn,Anxa2,Crtap,Emilin2,Cask,Lum,Hspg2,Mmp16,Nid1,Cilp,Hmcn2,Chadl,Emilin1,Lamc1	45	0.346154	Adamts1,Adamts10,Adamts14,Adamts2,Adamts20,Adamts4,Adamts6,Adamtsl2,Adamtsl4,Adamtsl5,Agrn,Alpl,Ang,Angptl4,Anxa2,Aplp1,Bgn,Bmp1,Calr,Cask,Ccdc80,Cd151,Cd248,Chadl,Cilp,Col11a2,Col16a1,Col18a1,Col1a1,Col1a2,Col2a1,Col3a1,Col4a1,Col4a2,Col4a5,Col5a1,Col5a2,Col5a3,Col6a1,Col6a2,Col6a3,Col8a1,Col9a1,Colq,Crtap,Cthrc1,Dag1,Dcn,Dgcr6,Dlg1,Dst,Ecm1,Efemp2,Emilin1,Emilin2,Fbln1,Fbln2,Fbln5,Fbn1,Fn1,Gfod…	Mouse
KO-WT	_tstat	within each collection	C7: immunologic signatures	GOLDRATH_EFF_VS_MEMORY_CD8_TCELL_UP	0.000421763	0.00886556	-0.435752	-2.00083	0	183	Gzmk,Serpinb9,Lag3,Ube2t,Ggh,Dusp2,Tubb3,Idi1,Pdcd1,Dhfr,Gzmb,Mpeg1,Anxa2,Ifitm3,Isg20,Lyn,Cks2,Litaf,Chek1,Uchl5,Tyrobp,Fgl2,Bub1,Tcf19,Vps45,Cdkn3,Rad51,Ccna2,Mad2l1,Gabarapl1,Prdx4,Tyms,Nup62,Fkbp5,Rfc5,Fancm,Tmem14c,Cenpa,Hmgb3,Pola1,Perp,Ifitm2,Lmnb1,Tk1,Ttk,Lig1,Rad51ap1,Serpinb9b,Pdk3,C3,Gzmc,Aspm,Cdk1,Cks1b,Siva1,Prim1,Dck,H2afz,Tuba1c,Tipin,Chaf1a,Dhrs1,Cdc20,Dnajc1,Asf1b,Lxn,Tmem97,Gzma…	83	0.453552	Adam8,Ak3,Anln,Anxa1,Anxa2,Anxa4,Asf1b,Aspm,Atp6v1a,Aurka,Aurkb,Bhlhe40,Birc5,Brca1,Bub1,C3,Capg,Casp3,Cbx1,Ccna2,Ccnb2,Ccnf,Ccr2,Cdc20,Cdc25c,Cdc45,Cdc6,Cdca3,Cdca8,Cdk1,Cdkn2c,Cdkn3,Cenpa,Chaf1a,Chek1,Cisd1,Ckap5,Cks1b,Cks2,Clcn5,Crmp1,Dbi,Dck,Degs1,Dhfr,Dhrs1,Dlgap5,Dna2,Dnajc1,Dock5,Dtl,Dusp2,E2f8,Ect2,Egr1,Emp1,Emp3,Ezh2,F2rl3,Fancm,Fdft1,Fgl2,Fkbp5,Gabarapl1,Galnt3,Gem,Ggh,Gm10184,Gm49384,G…	Mouse
KO-WT	_tstat	within each collection	C7: immunologic signatures	GSE14415_INDUCED_TREG_VS_FAILED_INDUCED_TREG_UP	0.000421763	0.00886556	-0.378135	-1.72433	0	174	Maff,Cenpp,Anxa2,Gm10282,Snrpd1,Calm3,Rfc3,Pbk,Cdkn3,Rad51,Dscc1,Prim2,Mrps22,Rfc5,Ppil1,Gins1,Tk1,Hsd17b12,Cyp20a1,Tnfsf10,Orc6,Tmem106a,Lap3,Mfsd2a,Cdk1,Mdc1,Cks1b,Pold1,Prim1,Creld2,Ube2s,Cenpn,Nf1,Polb,Tubgcp2,Asf1b,Lsm2,Zik1,Usp49,Bckdk,Smyd2,Serpine2,Cdca3,Cops4,Nans,Gmnn,Gm12184,Gemin5,Aurkb,Cs,Birc5,Rnps1,Cd9,Dut,Spc24,Rpa3,Eme1,Tmed10,Ccnb2,Poll,Il1r2,Hirip3,Gemin6,Fkbp2,Mrpl42,Gm49384,L…	72	0.413793	Adap1,Adk,Agpat5,Ahsa1,Anxa2,Arhgap21,Asf1b,Aurka,Aurkb,Banf1,Batf,Bckdk,Birc5,Bub3,Cad,Calm3,Capg,Cars,Ccdc58,Ccnb2,Ccrl2,Cd9,Cdca3,Cdk1,Cdk2ap1,Cdk4,Cdkn1a,Cdkn3,Cenpn,Cenpp,Cep72,Cisd1,Cks1b,Cltb,Clybl,Cnih4,Cops3,Cops4,Coq7,Creld2,Cs,Cstf2,Cyp20a1,Dscc1,Dut,Eef1d,Eme1,Erh,Fads1,Fam136a,Fam72a,Fbl,Fbxo5,Fkbp2,Gemin5,Gemin6,Ggt1,Gins1,Gm10282,Gm12184,Gm49384,Gmnn,Gsto1,Haus1,Haus7,Heatr3,Hirip3…	Mouse
KO-WT	_tstat	within each collection	C7: immunologic signatures	GSE15930_NAIVE_VS_48H_IN_VITRO_STIM_CD8_TCELL_DN	0.000421763	0.00886556	-0.327541	-1.50396	0	183	Ube2t,Acot9,Ahcy,Nutf2-ps1,Litaf,Psmb7,Mtch2,Zranb2,Mad2l1,Prdx4,Ccnc,Nup62,Hat1,Pdap1,Pgrmc1,Cdc34,Rab1a,Ttk,Clpp,Ncaph2,Cul2,Cdc123,Sar1b,Tardbp,Aspm,Pold1,Nasp,Slc25a17,Ube2m,Ube2s,Psma1,Hmgn5,Arl1,Psmg1,Lsm2,Gpn2,Phf5a,Ssr2,Mrpl35,Wdr61,Reep5,Nans,Cdc45,Pgd,Psma4,Ncaph,Asf1a,Dynll2,Stmn1,Rnps1,Cd9,Mrpl27,S100pbp,Elof1,Pabpc4,Ruvbl2,Snrnp40,Prelid1,Etf1,Tmem208,Psma5,Pigf,Nubp1,Itpa,H2afx,Smc2…	70	0.382514	Abce1,Abcf1,Acot9,Ahcy,Aldoa,Anapc4,Ankrd40,Arl1,Arl5a,Asf1a,Aspm,Banf1,Bsg,Capg,Ccnc,Ccnf,Cd9,Cdc123,Cdc16,Cdc34,Cdc45,Cdc6,Cdk4,Clpp,Cops7a,Coq7,Cox17,Cpsf4,Cul2,Dbi,Dnajb1,Dpp3,Dpy30,Drg1,Dtl,Dtymk,Dynll2,Ect2,Eif2b1,Eif2b5,Eif3b,Eif6,Elof1,Etf1,Exosc10,Exosc7,Ezh2,Fam98a,Farsa,Fasn,Fdx1,Gars,Gart,Gm10184,Gnpat,Gpn1,Gpn2,Gspt1,H2afx,Hat1,Hmgb2,Hmgn5,Hspa14,Hspa4,Hspa9,Htatip2,Ifrd2,Ipo11,Itpa,…	Mouse
KO-WT	_tstat	within each collection	C7: immunologic signatures	GSE20727_DNFB_ALLERGEN_VS_ROS_INH_AND_DNFB_ALLERGEN_TREATED_DC_DN	0.000421763	0.00886556	-0.363654	-1.65829	0	174	Gzmk,Slc43a1,Tubb3,Cenpk,Srgn,Dhfr,Ston2,Aldh7a1,Capns1,Isg20,Xaf1,Ahcy,Kctd11,Pbk,Fgl2,Lrp1,Gtse1,Dscc1,Adipor2,Ska1,Spc25,Fundc1,Arl6,Spry1,Zfpm1,Rhod,Lacc1,Cenpa,Clpb,Gins1,Serpinf1,Ubxn8,Perp,Lime1,Gins2,Neurl1b,Abhd4,Ttk,Tmem106a,Esco2,Siva1,Dhrs1,Art3,Foxm1,Bora,Pxmp2,Tspan3,Mnd1,Rpa2,Bri3bp,Tmem158,Mettl15,Ninj2,Ctsb,Pold3,Snrpc,Unc119b,Elk3	58	0.333333	Abhd4,Abi2,Abr,Adipor2,Adprh,Ahcy,Aldh7a1,Arhgap19,Arl6,Art3,Atf6,Baiap3,Bcat1,Bhlhe40,Bora,Brca1,Bri3bp,Capns1,Carhsp1,Ccdc92,Ccnf,Cdc6,Cdk4,Cenpa,Cenph,Cenpk,Ckap2,Ckap5,Clip2,Clpb,Cobll1,Coq3,Cox7a2,Cox8a,Cpd,Ctsb,Cyp11a1,Dgkh,Dhfr,Dhrs1,Dhrs7,Dna2,Dscc1,Dtl,Ect2,Efhd2,Ehbp1l1,Ei24,Elk3,Erlin1,Esco2,Fam20a,Fam72a,Fam81a,Fas,Fbxw8,Fgl2,Flnb,Foxm1,Fundc1,Furin,Fyn,Gen1,Gins1,Gins2,Gne,Gtse1,Gzmk…	Mouse
KO-WT	_tstat	within each collection	C5: GO gene sets	GO_CELL_CHEMOTAXIS	0.000422119	0.0329187	-0.458953	-1.89724	0	92	Ptpro,Tnfrsf11a,Ccl8,Ccr7,Ccl12,Cx3cr1,Cxcr4,Cxcl9,Saa3,Ccl7,Cxcl16,Xcl1,Arrb2,Ccl2,Cxcl12,C5ar1,Pdgfra,Vcam1,Pdgfrb,Fcer1g,Tnfsf11,Pip5k1a,Il1b,Folr2,Rab13,Il10,Elmo2,Hbegf	28	0.304348	Adam8,Ano6,Anxa1,Arhgef16,Arhgef5,Arrb2,Bcar1,Bin2,C5ar1,Ccl12,Ccl2,Ccl22,Ccl3,Ccl4,Ccl5,Ccl7,Ccl8,Ccr1,Ccr2,Ccr5,Ccr6,Ccr7,Cklf,Coro1a,Coro1b,Cx3cl1,Cx3cr1,Cxcl10,Cxcl12,Cxcl16,Cxcl9,Cxcr3,Cxcr4,Dock4,Ednrb,Egr3,Elmo2,Eng,Fcer1g,Flt1,Folr2,Gas6,Gbf1,Hbegf,Hmgb2,Ifng,Il10,Il16,Il17ra,Il17rc,Il1b,Itga1,Itga9,Itgb2,Kit,Lef1,Lgals3,Lyst,Nckap1l,Nr4a1,Nrp1,Nup85,Parva,Pde4b,Pde4d,Pdgfb,Pdgfra,Pdgfrb,…	Mouse
KO-WT	_tstat	within each collection	C7: immunologic signatures	GSE13887_RESTING_VS_NO_TREATED_CD4_TCELL_DN	0.000422119	0.00886556	-0.468982	-1.86372	0	73	Cx3cr1,Acta2,Nkg7,Idi1,Gas2,Rab18,Cd320,Lyn,Cbr4,Ppp1r2,Gpr160,Pex3,Bivm,Folr2,Ctsd,Grik2,Rgs9,Tmem14a,Nipsnap3b,Rnf25,Polb,Serinc3,Hyls1,Med21,Sarnp,Rpl29,Serpine2,Eci2,Ccdc18,Tbc1d7,C1d,Cd38,Rps18	33	0.452055	Acta2,Atl2,Atp6v1c1,Bag1,Bivm,C1d,Cbr4,Ccdc18,Cd320,Cd38,Cd44,Cdkn2aip,Cenpf,Cox7b,Ctsd,Cx3cr1,Eci2,Ercc5,Etfa,Fas,Fbxw11,Fdft1,Fggy,Folr2,Gas2,Gdi1,Gemin4,Gla,Gpr160,Grik2,Hmbs,Hyls1,Idh1,Idi1,Itgb8,Klc2,Kpna6,Lat2,Lyn,Med21,Mmp12,Napb,Nipsnap3b,Nkg7,Opn3,Pex3,Polb,Ppp1r2,Rab18,Ralbp1,Rer1,Rgs9,Rnf25,Rnf5,Rpl29,Rpl39,Rps18,S100a10,Sarnp,Serinc3,Serpine2,Sh3gl3,Smyd4,Srbd1,Sub1,Tbc1d7,Terf2ip,Tex…	Mouse
KO-WT	_tstat	within each collection	C7: immunologic signatures	GSE14415_ACT_TCONV_VS_ACT_NATURAL_TREG_DN	0.000422119	0.00886556	-0.383045	-1.73699	0	165	Acadl,Ddx28,Ly86,Aif1,Srgn,Bst2,Mpeg1,Pla2g7,Gda,Gm10282,Gbp7,Nptn,Fcer1g,Arap2,Gng10,Pbk,Pglyrp1,Gbp5,Marcks,Gbp3,Lair1,Sap30,Lamc1,Gpd2,Plp2,Fkbp5,Prdm1,Cenpa,Chst11,Prkx,Perp,Ttk,Runx2,Orc6,Ndufa1,Acot7,Far1,Siva1,Cxcl10,Ccdc34,Creld2,Fundc2,Clic1,Alcam,Serinc3,Sdf2l1,Racgap1,Asf1b,Prf1,Alms1,Ptger4,Ociad2,Snx10,Reep5,Ap1s2,Galnt3,Nfyb	57	0.345455	Acadl,Acot7,Adam9,Aif1,Alcam,Alms1,Anxa1,Ap1s2,Ap2s1,Apobec2,Arap2,Arhgap18,Arhgap26,Asf1b,Atad5,Atf6,Bag1,Baz1a,Bst2,Calm1,Carhsp1,Casp3,Ccdc124,Ccdc34,Ccr1,Cd300a,Cd80,Cdc14a,Cdc27,Cdc6,Cdca2,Cdkn1a,Cenpa,Chmp2a,Chst11,Chsy1,Ckap5,Clic1,Cobll1,Creld2,Cxcl10,Cxcr6,Cybb,Ddx28,Dgat1,Dgkh,Dnajb11,Dtl,Dusp16,Dusp4,Ect2,Ehbp1l1,Ell2,Elof1,Ercc6l,Ern1,Exo1,Ezh2,Fam107b,Fam129a,Far1,Fcer1g,Fkbp5,Fosl2,…	Mouse
KO-WT	_tstat	within each collection	C7: immunologic signatures	GSE22140_HEALTHY_VS_ARTHRITIC_GERMFREE_MOUSE_CD4_TCELL_DN	0.000422119	0.00886556	-0.363066	-1.65443	0	172	Tnfrsf11a,Ccl8,Il7r,Ccl12,Ccl7,Serpinb2,Ptx3,Rab5c,Dusp2,Tgfbi,Ergic3,Timp1,Rgs1,Thbs1,Ctsz,Rnf19b,Ifi44,Rbms1,Abl2,Mrc1,Trib1,Blvrb,Calm3,Atp6v0d1,Wtap,Pmaip1,Nfkb1,Nid1,Lair1,Il1b,Oas2,Hmox1,Ifit2,Folr2,Pmp22,Lgmn,Gm21992,Pnp2,Ier3,Crem,Ccl4,Comt	42	0.244186	Abhd14a,Abl2,Ak4,Aplp2,Asna1,Atp6v0d1,Atp8a1,Atrn,Batf,Bcap31,Bcat1,Bin1,Blvrb,Btg2,Calm3,Capn2,Ccl12,Ccl3,Ccl4,Ccl7,Ccl8,Ccr1,Cd47,Cdkn1a,Cgrrf1,Clic1,Cln3,Comt,Crem,Crip1,Ctsk,Ctsz,Dennd4a,Dnajc8,Dnmbp,Dock10,Dusp2,Dusp5,Eif4a3,Ell2,Emp1,Emp3,Ergic3,Ezr,F13a1,Fermt2,Folr2,Furin,Fus,Fyn,Gclm,Gem,Gm21992,Gna15,Gosr2,Gpnmb,Gpr107,Hivep2,Hmga1,Hmox1,Homer3,Hsp90b1,Hspa1a,Hspa1b,Icam1,Ier3,Ifi44,Ifi…	Mouse
KO-WT	_tstat	within each collection	C7: immunologic signatures	GSE22886_NAIVE_BCELL_VS_MONOCYTE_DN	0.000422119	0.00886556	-0.354288	-1.61443	0	172	Id2,Cebpb,Clec7a,Arrb2,Rtn4,Mafb,Acot9,Mndal,C5ar1,Slc11a1,Srgn,Cd14,Anxa2,Ifi205,Psap,Trnau1ap,Sgk1,Ifi204,Fcer1g,Tyrobp,Rtn3,Mettl9,Picalm,Csf2rb,Ctsd,Nup62,Snap29,Hck,Tnfrsf23,Grn,Il10ra,Asah1,Cd93,Ifngr1,Atxn1,Kctd12,Tmem50a,Rhog,Ifi211,Hpcal1,Ctsb,Slc7a7,Pak1ip1,Ckap4,Mical2,Pgd,Slc16a6,Atp6v0c,Slc31a2,Ctbp2,Asna1,Ly96,Hspa1a,Ppt1,Hexb,Pxn	56	0.325581	Abr,Acot9,Adap1,Akr1a1,Aldoa,Anxa1,Anxa2,Arrb2,Asah1,Asna1,Atg3,Atp1a1,Atp6v0c,Atp6v1a,Atxn1,Bcl3,Bid,C5ar1,Capg,Casp1,Cd14,Cd300a,Cd93,Cdc42ep3,Cebpb,Cers6,Chmp2a,Chst15,Ckap4,Cklf,Clec7a,Clta,Cltc,Creg1,Csf2rb,Csnk1a1,Ctbp2,Ctsb,Ctsd,Dusp6,Efhd2,Eif4g1,Evi2a,Ext1,Fcer1g,Fez2,Gapdh,Glrx,Gm3839,Gns,Gpx1,Grn,H2afy,Hadhb,Hck,Hexb,Hipk1,Hpcal1,Hspa1a,Hspa1b,Id2,Ifi204,Ifi205,Ifi211,Ifngr1,Igf2r,Il10…	Mouse
KO-WT	_tstat	within each collection	C7: immunologic signatures	GSE22886_NAIVE_CD4_TCELL_VS_MONOCYTE_DN	0.000422119	0.00886556	-0.347761	-1.57699	0	165	Tbc1d12,Glul,Clec7a,Ctsh,Mndal,C5ar1,Slc11a1,Cd14,Anxa2,Ifi205,Hk3,Plscr1,Ctss,Psap,Ifi204,Nptn,Fcer1g,Atp6v0d1,Gng10,Fgl2,Mettl9,Clcn6,Marcks,Csf2rb,Npc2,Nup62,Hck,Tnfrsf23,Grn,Asah1,Ptgs1,Cd93,Ifngr1,Kctd12,Gabarap,Cd36,Ifi211,Spi1,Ctsb,Plcg2,Snx10,Ap1s2,Slc7a7,Ckap4,Mical2,Pgd,Slc16a6,Abhd5,Slc31a2,Ctbp2,Ly96,Hspa1a,Hexb	53	0.321212	Abhd5,Acsl4,Akr1a1,Anxa2,Ap1s2,Arhgap26,Arhgef10l,Asah1,Atp10d,Atp6v0b,Atp6v0d1,Atp6v1a,Bcl6,Bid,C5ar1,Capg,Casp1,Ccr1,Cd14,Cd36,Cd93,Cdc42ep3,Cebpd,Chst15,Ckap4,Clcn6,Clec7a,Coq2,Coro1c,Creg1,Csf2rb,Ctbp2,Ctnna1,Ctsa,Ctsb,Ctsh,Ctss,Cybb,Dapk1,Diaph2,Dmxl2,Dok1,Dusp6,E2f3,Eif4e2,Exoc1,Fam49a,Fcer1g,Fez2,Fgl2,Fgr,Fkbp15,Fos,Fut4,Gab2,Gabarap,Gapdh,Glb1,Glrx,Glul,Gm3839,Gng10,Gns,Gpx1,Grn,Hck,Hexb,…	Mouse
KO-WT	_tstat	within each collection	C7: immunologic signatures	GSE23568_ID3_KO_VS_WT_CD8_TCELL_UP	0.000422119	0.00886556	-0.384934	-1.75407	0	172	Cst7,Cenpk,Dhfr,Gzmb,Capns1,Anxa2,Dcps,Polr3k,Yipf4,Cks2,Tfpi,Chek1,Rfc3,Fgl2,Bub1,Tcf19,Marcks,Mad2l1,Gabarapl1,Plp2,St3gal4,Osbpl5,Chek2,Rfc5,Arpc3,Hmgb3,Pola1,Mcoln2,Lmnb1,Nrgn,Snap23,Snrpb2,Ttk,Lig1,Cbx5,Orc6,Txnl1,Cdca5,Sar1b,Gzmc,Aspm,Cdk1,Cks1b,Map3k8,Dhrs1,Cdc20,Racgap1,Asf1b,Rwdd1,Ctsw,Ndufb3,Klrk1,Bckdha,Tm2d2,Top2a,Impad1,Pttg1,Gemin5,Unc119b,Gmppb,Ncaph,Polr2k,Polr2d,Kdelr2,Stmn1,Mvd,…	68	0.395349	Ahr,Amz2,Anapc13,Anapc16,Anln,Anxa2,Arpc3,Arpp19,Asf1b,Aspm,Aurka,Bax,Bckdha,Bcl2l11,Birc5,Blm,Bub1,Capn3,Capns1,Cbx5,Ccdc28b,Ccl5,Ccnb2,Cd160,Cd7,Cdc20,Cdc6,Cdca5,Cdca8,Cdk1,Cdt1,Cenpk,Chchd7,Chek1,Chek2,Cisd1,Cks1b,Cks2,Col4a1,Coq7,Cpd,Cst7,Ctsw,Cuedc2,Cxxc5,Cyb5b,Dcps,Dhfr,Dhrs1,Dlgap5,Dtl,Dtymk,Dusp16,Ech1,Eif3b,Elovl6,Fabp5,Fgl2,Gabarapl1,Gclm,Gemin5,Gmppb,Golim4,Gsto1,Gzmb,Gzmc,Hmgb2,Hmgb3,…	Mouse
KO-WT	_tstat	within each collection	C7: immunologic signatures	GSE2405_S_AUREUS_VS_UNTREATED_NEUTROPHIL_DN	0.000422119	0.00886556	-0.378848	-1.71796	0	165	Mcm6,Fbln2,Slc43a1,Cxcr4,P2ry10,Dhrs3,Ly6k,Tm6sf1,Cenpp,Ap3s1,Aldh7a1,Prkcb,Anxa2,Prss16,Rfc3,Pbk,Cdkn3,Tspan2,Prim2,Slc40a1,Ccna2,Mad2l1,Ska1,Spc25,Oip5,Fkbp5,Rfc5,C1galt1,Cenpa,Gtf2h4,Pcna,Gins1,Cenpe,Tk1,Lig1,Ifngr1,Cdca5,Rfxap,Ndc80,Tipin,Gfi1,Racgap1,Asf1b,Glcci1,Gzma,Tubb2a,Top2a,Cdca3,Slc37a2,Mr1,Cdc45,Gmnn,Ncaph,Eri1,Stmn1,Birc5	56	0.339394	Acaa2,Acyp1,Ada,Agfg2,Aldh7a1,Anxa2,Ap3s1,Apoo,Arhgap19,Arntl,Asf1b,Atad5,Atl2,Atp13a3,Aurka,Bach1,Birc5,Bub1b,C1galt1,Camk4,Capn3,Cbl,Cby1,Ccna2,Ccne1,Ccnf,Cdc45,Cdca2,Cdca3,Cdca5,Cdca8,Cdkn2aipnl,Cdkn3,Cenpa,Cenpe,Cenpf,Cenpi,Cenpp,Cep55,Chchd3,Ckap2,Ckap2l,Cnot6,Cth,Cxcr4,Dgke,Dhrs3,Dtl,Dut,Dzip1,Edem1,Ednrb,Eri1,Espl1,Ets2,Exo1,Ezh2,F13a1,Fam107b,Fbln2,Fbxl12,Fbxo5,Fdps,Fignl1,Fkbp5,Fxn,Gemin…	Mouse
KO-WT	_tstat	within each collection	C7: immunologic signatures	GSE43863_TH1_VS_LY6C_LOW_CXCR5NEG_EFFECTOR_CD4_TCELL_UP	0.000422119	0.00886556	-0.34137	-1.55556	0	172	Lag3,Cst7,Anxa2,Abcb9,Lysmd2,Gm10273,Litaf,Chek1,Uchl5,Snf8,Arxes2,Gtse1,Rad51,Tspan2,Ccna2,Akip1,Ska1,Pdap1,Chek2,Hmgb3,Grn,Thoc3,Cdc34,Cntln,Plk1,Ncaph2,Hpse,Lcmt1,Itpk1,Copz1,Ube2s,Alcam,Asf1b,Ctc1,Arl1,Etfb,Gm38431,Eif1ax,Ssr2,Top2a,Chaf1b,Orc2,Cops4,Slc37a2,Pold3,Cdkn2c,Pttg1,Nrm,Dhrs4,Ebi3,Pdcd1lg2,Pxn,Lrr1,Exosc2,Haus4,Trappc5,Shcbp1,Eme1,Cenph,H2afx,Rab19,Blmh,Gtf2f2,Rnaseh2b,Vps36,Kif22,…	74	0.430233	Aars,Abcb9,Acaa2,Akip1,Alcam,Aldoa,Anxa2,Ap2m1,Apoo,Arl1,Arpc4,Arxes2,Asf1b,Asnsd1,Atpaf2,Blm,Blmh,Ccna2,Ccne1,Cdc34,Cdk4,Cdkn2c,Cenpf,Cenph,Chaf1b,Chek1,Chek2,Chsy1,Chtf18,Ckap2,Cntln,Cntrob,Cops3,Cops4,Copz1,Cox7a2,Cst7,Ctc1,Cyb5r3,Ddx1,Dgcr6,Dhrs4,Dnajc2,Dnajc3,Dnmt1,Dpp3,Ebi3,Ei24,Eif1ax,Eif2b5,Eme1,Eno1,Eno1b,Espl1,Etfb,Exosc2,Fam98b,Fkbp1a,Galk1,Gm10273,Gm38431,Gmds,Gmppa,Grn,Gtf2f2,Gtse1,H…	Mouse
KO-WT	_tstat	within each collection	C7: immunologic signatures	KAECH_DAY8_EFF_VS_DAY15_EFF_CD8_TCELL_UP	0.000422119	0.00886556	-0.411542	-1.86622	0	165	Gzmk,Lgals3bp,Acot9,Ggh,Ergic3,Gm28048,Gzmb,Anxa2,Dcps,Xdh,Smap1,Pglyrp1,Tcf19,Prim2,Tyms,Arl6,Sh2d2a,Plp2,Perp,Lmnb1,Cdc34,Lig1,Cdca5,Ndufb5,Acot7,Ddost,Eif3k,Gzmc,Cox16,Cdk1,Cks1b,Nudt21,Dhrs1,Cdc20,Ppib,Ndufv2,Racgap1,Asf1b,Etfb,Txndc17,Lxn,Top2a,Cpt1a,Sugt1,Isyna1,Reep5,Nans,Cdc45,Cdkn2c,Ncaph,Igbp1,Stmn1,Birc5,Mrpl27,Frg1,Ywhag,Pqlc3,Prelid1,Fam89b,Psma5,Mrpl30,Srp14,Ccnb2,Rnaseh2b,Dbi,Kif22…	75	0.454545	Acot7,Acot9,Acsl5,Adam8,Adprh,Aip,Ak3,Aldoa,Anxa2,Anxa6,Ap3s2,Arhgdib,Arl6,Asf1b,Banf1,Batf,Birc5,Casp7,Ccdc12,Ccnb2,Cd48,Cdc20,Cdc25c,Cdc34,Cdc45,Cdca5,Cdk1,Cdkn2c,Cib1,Cks1b,Cmas,Cndp2,Coil,Commd1,Coro1c,Cox16,Cox17,Cox6c,Cpt1a,Ctnna1,Dbi,Dcps,Ddost,Dhrs1,Dlgap5,Dpp8,E2f8,Eif3c,Eif3d,Eif3k,Ergic3,Etfb,F2rl3,Fam89b,Fdps,Frg1,Ggh,Glrx,Gm28048,Gnpda1,Gstt2,Gzmb,Gzmc,Gzmk,Hk2,Hmgb2,Htatip2,Igbp1,In…	Mouse
KO-WT	_tstat	within each collection	C7: immunologic signatures	GSE13485_CTRL_VS_DAY3_YF17D_VACCINE_PBMC_DN	0.000422297	0.00886556	-0.400117	-1.77713	0	143	Trim30a,Cx3cr1,Siglec1,Serping1,Parp10,Trim30d,C1qb,Bst2,Decr1,Ifi44,Ifitm3,C1qa,Plscr1,Xaf1,Prss16,C3ar1,Fancl,Ifih1,Ube2l6,Parp12,Vps45,Nid1,Marcks,Fgd4,Oas2,Ifit2,Herc6,Epsti1,B3galt6,Rsad2,Zdhhc16,Ifitm2,Trim12c,Mov10,Cmpk2,Phf19,Lap3,Snapc3,Tmem165,Batf2,Tbc1d8,Kmo,Cxcl10,Wdr70,Ddx58,Isg15,Sac3d1,Oas3,Irf7,Rtp4	50	0.34965	Abcc10,Adar,Adprh,Aim2,Arhgap31,Atp10d,B3galt6,Batf2,Blvra,Bphl,Bst2,C1qa,C1qb,C2,C3ar1,Cdkn1c,Chfr,Cmpk2,Cndp2,Cnp,Csk,Ctbp2,Cx3cr1,Cxcl10,Cysltr1,Ddx19a,Ddx58,Ddx60,Decr1,Dhx58,Dnajc13,Dtx3l,Eif2ak2,Epsti1,Fancl,Fbxo6,Fgd2,Fgd4,Fmnl2,Fnip2,Gch1,Gns,Gtf2h1,Herc6,Hltf,Iffo1,Ifi44,Ifih1,Ifit2,Ifit3,Ifit3b,Ifitm1,Ifitm2,Ifitm3,Igfbp7,Il15,Il27ra,Immt,Irf7,Irf8,Isg15,Jup,Kmo,Lap3,Larp1,Lcp2,Ly6e,Mar…	Mouse
KO-WT	_tstat	within each collection	C7: immunologic signatures	GSE13547_CTRL_VS_ANTI_IGM_STIM_BCELL_12H_UP	0.000422297	0.00886556	-0.357572	-1.62506	0	170	Cenpp,Anxa2,Ifitm3,Chek1,Hist1h1b,Rfc3,Pbk,Bub1,Tcf19,Cdkn3,Rad51,Ccna2,Mad2l1,Ska1,Spc25,Prdx4,Ncapd2,Hnrnpa3,Ctsd,Fkbp5,Pmf1,Hmgb3,Gins1,Cenpe,Ifitm2,Eif5a2,Lmnb1,Tk1,Mrps11,Ttk,Plk1,Lig1,Cbx5,Orc6,Esco2,Rad51ap1,Aspm,Cdk1,Cks1b,Ndc80,Prr11,Prim1,Tipin,Cenpn,Racgap1,Asf1b,Gzma,Cpox,Arf6,Top2a,Cpt1a,Chaf1b,Cdca3,Hells,Reep5,Cdc45,Ncaph,Aurkb,Bscl2,Stmn1,Birc5,Clspn,Dut,Lrr1,Spc24,Wdhd1,Ppp6c,Nei…	93	0.547059	Anapc5,Anp32e,Anxa2,Anxa4,Apobec2,Arf6,Arhgap11a,Arhgap19,Asf1b,Aspm,Atad5,Aurka,Aurkb,Birc5,Brca1,Brca2,Brip1,Bscl2,Bub1,Bub1b,Calu,Cbx5,Ccna2,Ccnb2,Ccne1,Cdc25c,Cdc45,Cdc6,Cdca3,Cdca8,Cdk1,Cdkn3,Cenpe,Cenpf,Cenph,Cenpn,Cenpp,Cep55,Chaf1b,Chek1,Ckap2,Cks1b,Clspn,Coro2a,Cpox,Cpt1a,Crip1,Cspp1,Ctsd,Dlgap5,Dna2,Dut,E2f6,E2f8,Ect2,Eif3c,Eif5a2,Eme1,Esco2,Fbxo5,Fhl2,Fignl1,Fkbp2,Fkbp5,Ggt1,Gins1,Gnai…	Mouse
KO-WT	_tstat	within each collection	C7: immunologic signatures	GSE14415_INDUCED_TREG_VS_FOXP3_KO_INDUCED_TREG_IL2_CULTURE_UP	0.000422297	0.00886556	-0.532807	-2.36647	0	143	Coq10b,Acadl,Id2,Sv2c,Lag3,Bst1,Tmem163,Cx3cr1,Nkg7,Fcgr2b,Xcl1,Ggh,Ddx28,Rgs1,Aif1,Gxylt1,Srgn,Gimap7,Pgm2l1,Mpeg1,Pla2g7,Plscr1,Isg20,Clgn,Mlkl,Arap2,Samd3,Fgl2,Ifih1,Pmaip1,Pglyrp1,Grb7,Tspan2,Gpr160,Gabarapl1,Il1b,Sap30,Gpx8,Prdm1,Chst11,Eea1,Il10ra,Pnp2,Fcgr3,Ier3,Crem,Nab1,Ccl4,Cxcl10,Creld2,Alcam,Rilpl2,Prf1,Txndc17,Rtp4,Glcci1,Chpt1,Etaa1,Ociad2,Rfk,Snx10,Galnt3,Pttg1,Aim2,Psmd14	65	0.454545	Acadl,Aif1,Aim2,Ak3,Alcam,Anln,Anxa4,Apobec2,Arap2,Areg,Armcx5,Bag1,Bst1,Carhsp1,Ccdc88a,Ccl4,Cd38,Cenpq,Chpt1,Chst11,Chsy1,Clgn,Cobll1,Coq10b,Creld2,Crem,Cx3cr1,Cxcl10,Cxcr3,Cxcr6,Ddx28,Eea1,Ehd4,Ell2,Ercc6l,Etaa1,Ezh2,F2r,Fam129a,Fcgr2b,Fcgr3,Fgl2,Gabarapl1,Galnt3,Gch1,Gem,Ggh,Gimap7,Glcci1,Golim4,Gpr160,Gpx8,Grb7,Gxylt1,H1f0,Hist1h1c,Hopx,Hspa4l,Htatip2,Icos,Id2,Ier3,Ifih1,Il10ra,Il18rap,Il1b,…	Mouse
KO-WT	_tstat	within each collection	C7: immunologic signatures	GSE15750_DAY6_VS_DAY10_TRAF6KO_EFF_CD8_TCELL_UP	0.000422297	0.00886556	-0.396107	-1.80019	0	170	Acadl,Mcm6,Cenpp,Cenpk,Dhfr,Ctla4,Prss16,Chek1,Srl,Mybl2,Pbk,Bub1,Tcf19,Gtse1,Cdkn3,Rad51,Kif2a,Ccna2,Mad2l1,Ska1,Spc25,Arl6,Ube2c,Fkbp5,Snap29,Rfc5,Cenpa,Pcna,Hmgb3,Pola1,Cenpe,Tk1,Ttk,Plk1,Lig1,Cbx5,Tmem107,Esco2,Rad51ap1,Cdca5,Ska3,Aspm,Cdk1,Cks1b,Cct2,Prr11,Prim1,Cenpn,Mlf1,Foxm1,Racgap1,Pxmp2,Mnd1,Cpox,Kif20b,Top2a,Cdca3,Ninj2,Cdc45,Ncaph,Aurkb,Stmn1,Birc5,Clspn,Dut,Lrr1,Ndufs8,Spc24,Ckap2l,…	85	0.5	Acadl,Anln,Aplp2,Arhgap11a,Arhgap19,Arl6,Aspm,Aurka,Aurkb,Bcat1,Birc5,Brip1,Bub1,Bub1b,Cbx5,Ccar1,Ccdc138,Ccdc43,Ccna2,Ccnb2,Ccnf,Cct2,Cdc25c,Cdc45,Cdc6,Cdca2,Cdca3,Cdca5,Cdca7l,Cdk1,Cdkn1a,Cdkn3,Cenpa,Cenpe,Cenpf,Cenph,Cenpi,Cenpk,Cenpm,Cenpn,Cenpp,Cep55,Chek1,Ckap2,Ckap2l,Ckap5,Cks1b,Cldnd1,Clspn,Cpox,Csrp1,Ctla4,Dhfr,Dna2,Dtl,Dut,E2f7,E2f8,Ect2,Eme1,Esco2,Exo1,Ezr,Fam114a1,Fancd2,Fen1,Fkbp5,Fo…	Mouse
KO-WT	_tstat	within each collection	C7: immunologic signatures	GSE22140_GERMFREE_VS_SPF_MOUSE_CD4_TCELL_DN	0.000422297	0.00886556	-0.381572	-1.73413	0	170	Tnfrsf11a,Il7r,Slc36a1,Ccl7,Serpinb2,Ptx3,Arrb2,Rab5c,Emd,Dusp2,Tgfbi,Ergic3,Timp1,Sec62,Rgs1,Rab35,Thbs1,Anxa2,Ifi44,Ifitm3,Ddit4,Mrc1,Blvrb,Acp5,Nfkb1,Rad51,Plin2,Nid1,Lair1,Il1b,Ifit2,Hnrnpa3,Plp2,Pmp22,Med20,Ifitm2,Lgmn,Pik3r1,Pnp2,Tmem184b,Ier3,Dnase1l1,Dab2,Ccl4,Cct2,Clic1,Eif4a1,Alcam,Alox5ap,Dlst,Vdac1,Tubb2a,Ifit3b	53	0.311765	Abhd14a,Acp5,Ada,Adm,Ahnak,Akap1,Alcam,Alox5ap,Anpep,Anxa2,Ap1b1,Ap2m1,Aplp2,Arrb2,Bcap31,Bid,Bin1,Blmh,Blvrb,Calm1,Camsap1,Capn2,Ccl3,Ccl4,Ccl7,Cct2,Cd300c2,Cdc37,Clic1,Crip1,Csf1r,Ctsk,Dab2,Dctn5,Ddit4,Dgka,Dlst,Dnase1l1,Dnmbp,Dnttip2,Dock10,Dusp2,Eif2s1,Eif3b,Eif4a1,Ell2,Emd,Emp1,Emp3,Eng,Ergic3,Ewsr1,Fabp5,Farp1,Fermt2,Fubp1,Fus,Gga2,Gna15,Gosr2,Heg1,Hmga1,Hnrnpa3,Homer3,Hpcal1,Hs3st1,Hsp90b1…	Mouse
KO-WT	_tstat	within each collection	C7: immunologic signatures	GSE29618_MONOCYTE_VS_MDC_DAY7_FLU_VACCINE_UP	0.000422297	0.00886556	-0.385068	-1.71029	0	143	Dusp1,Bst1,Glul,Cebpb,Clec7a,Dram1,Ptx3,Tbxas1,C5ar1,Slc11a1,Aif1,Atp6ap2,Cd14,Pla2g7,Ctss,Psap,Rbms1,C3ar1,Tmbim1,Rtn3,Sat1,Mettl9,Gimap4,Plin2,Lair1,Hmox1,Npc2,Folr2,Ctsd,Enc1,Gimap5,Asah1,Ier3	33	0.230769	Acsl1,Agfg1,Aif1,Aplp2,Arap3,Arhgef10l,Asah1,Atp6ap2,Atp6v1b2,Atxn1,Bin2,Blvra,Bnip3l,Bst1,Btg2,C3ar1,C5ar1,Cant1,Cast,Cd14,Cd36,Cd44,Cd63,Cdc42ep3,Cdipt,Cebpb,Chst15,Ckap4,Clec7a,Clmn,Cnih4,Creg1,Ctsa,Ctsb,Ctsd,Ctss,Cybb,Dmxl2,Dpep2,Dram1,Dusp1,Dusp6,Egr1,Ell2,Enc1,Evi2a,Ext1,Fbxl5,Folr2,Fry,Fuca1,Fut4,Fxyd6,G0s2,Gimap3,Gimap4,Gimap5,Gimap6,Glrx,Glul,Gns,Grk5,Hmox1,Icam1,Ier3,Iffo1,Igf2r,Irak3,I…	Mouse
KO-WT	_tstat	within each collection	C7: immunologic signatures	GSE7509_UNSTIM_VS_FCGRIIB_STIM_MONOCYTE_UP	0.000422297	0.00886556	-0.434868	-1.93147	0	143	Serpinb9,Dars,Rcn3,Cd69,Rab5c,Timp1,Ogfr,Casp6,Tpmt,Ergic1,Isg20,Sumo2,Angpt2,Eif2a,Psmb10,Sumo3,Hagh,Eif3f,Cript,Gtf2h2,Gabarapl2,Hsd17b10,Exosc1,Pgap2,Abhd4,Ncaph2,Serpinb9b,Tspo,Cops5,Dhcr7,Mfsd2a,Ube2a,Gabarap,Cdc42ep5,Eif4a1,Ap1s1,Fam57a,Sdf2l1,Tmem109,Sec11a,Sarnp,Wdr61,Cops4,Gm12184,Snrpc,Psmg4,Tmco1,Gdi2,Mrpl38,Rras,Pkig,Ppp6c,Rbbp9,Actr10,Polr1d,Pigp,Gla	57	0.398601	Abhd4,Acot13,Actr10,Agpat3,Aip,Ak1,Alas1,Angpt2,Ap1s1,Apod,Bag1,Calm2,Capn6,Casp6,Cct3,Cct7,Cd151,Cd69,Cdc42ep5,Cdk2ap1,Chchd4,Cib1,Cldnd1,Cnbp,Commd6,Cops4,Cops5,Cript,Dars,Dhcr7,Eftud2,Eif2a,Eif3d,Eif3f,Eif3g,Eif4a1,Ergic1,Exosc1,Fam57a,Fdft1,Fuca1,Gabarap,Gabarapl2,Gamt,Gde1,Gdi2,Ghitm,Gla,Gm12184,Gstm5,Gtf2h2,Hagh,Haus7,Hdgf,Hibadh,Hsd17b10,Hsp90ab1,Igf2bp3,Igfbp3,Ino80c,Isg20,Itm2c,Kars,Llph…	Mouse
KO-WT	_tstat	within each collection	C7: immunologic signatures	GSE9650_NAIVE_VS_EFF_CD8_TCELL_DN	0.000422297	0.00886556	-0.38565	-1.75266	0	170	Id2,Gzmk,Cx3cr1,Fcgr2b,Gm28048,Ctla4,Gzmb,Capns1,Anxa2,Rnf19b,Plscr1,Dcps,Dapk2,Xdh,Litaf,Cstb,Psmb10,Fgl2,Smap1,Pglyrp1,Tcf19,Cdkn3,Prim2,Gabarapl1,Prdx4,Gabarapl2,Sh2d2a,Lamc1,Mdfic,Ctsd,St3gal4,Il10ra,Cdc34,Fcgr3,Ttk,Lig1,Acot7,Tspo,Elovl1,Gzmc,Rsu1,Cdk1,Dhrs1,Ppib,Racgap1,Prf1,Etfb,Klrk1,Mapk3,Lxn,Gzma,Asl,Arf6,Snx10,Reep5,Cdkn2c,Galnt3,Pttg1,Aurkb,Bscl2,Cxcr3,Birc5,Tspan31,Mrpl27,Frg1,Snrnp2…	71	0.417647	Acot7,Actb,Actn4,Agpat3,Ahnak,Aip,Anxa1,Anxa2,Anxa6,Arf6,Arhgdib,Asl,Aurkb,Batf,Bhlhe40,Birc5,Bscl2,Capn2,Capns1,Carhsp1,Casp1,Casp7,Ccl5,Ccne1,Ccr2,Ccr5,Cd160,Cd48,Cdc34,Cdk1,Cdkn2c,Cdkn3,Chd7,Commd1,Cox17,Crip2,Cstb,Ctla4,Ctsa,Ctsd,Cx3cr1,Cxcr3,Dapk2,Dbi,Dcps,Dennd5a,Dhrs1,Dlgap5,Dock5,Dtl,E2f8,Elovl1,Entpd1,Errfi1,Etfb,Fadd,Fam89b,Fcgr2b,Fcgr3,Fcgrt,Fgl2,Frg1,Gabarapl1,Gabarapl2,Galnt3,Gem,Glr…	Mouse
KO-WT	_tstat	within each collection	C7: immunologic signatures	KAECH_DAY8_EFF_VS_MEMORY_CD8_TCELL_UP	0.000422297	0.00886556	-0.403025	-1.83163	0	170	Gzmk,Il12rb2,Pdcd1,Ap3s1,Gzmb,Prkcb,Anxa2,Sh3bgrl,Litaf,Lamp2,Cstb,Lypla1,Gng10,Bub1,Smap1,Tcf19,Gtse1,Cdkn3,Prim2,Ccna2,Mad2l1,Lactb2,Gabarapl1,Tyms,Arl6,Lamc1,Gpd2,Cenpa,Perp,Lmnb1,Cdca5,Tmem165,Gzmc,Rsu1,Cdk1,Cks1b,Chaf1a,Dhrs1,Cdc20,Ppib,Ndufv2,Dnajc1,Racgap1,Asf1b,Etfb,Txndc17,Gzma,Phf5a,Top2a,Cpt1a,Snx10,Reep5,Cdc45,Cdkn2c,Gm12184,Psma4,Ncaph,Vps29,Stmn1,Birc5,Cd9,Mrpl27,Frg1,Twsg1,Emp1,Pql…	81	0.476471	Acsl5,Adam8,Adprh,Ak3,Anxa1,Anxa2,Anxa4,Ap3s1,Apaf1,Arl6,Arntl,Asf1b,Atp6v1a,Batf,Birc5,Brca1,Bub1,Carhsp1,Casp7,Ccdc12,Ccna2,Ccnb2,Ccnf,Ccr2,Cd48,Cd9,Cdc20,Cdc25c,Cdc45,Cdc6,Cdca5,Cdk1,Cdk2,Cdk2ap1,Cdkn2c,Cdkn3,Cenpa,Chaf1a,Chd7,Cks1b,Commd2,Coq3,Coro1c,Cox17,Cpt1a,Cry1,Cstb,Dbi,Dclre1a,Dennd5a,Dhrs1,Dlgap5,Dnajc1,Emp1,Entpd1,Etfb,Ezh2,F2rl3,Fads1,Frg1,Fxn,Gabarapl1,Gdap2,Gem,Glrx,Gm10184,Gm1218…	Mouse
KO-WT	_tstat	within each collection	C7: immunologic signatures	GSE33162_UNTREATED_VS_4H_LPS_STIM_HDAC3_KO_MACROPHAGE_UP	0.000422476	0.00886556	-0.421749	-1.9247	0	175	Acadl,Mcm6,Tmem163,Myl9,Ggh,Aida,Gimap7,Ifitm3,Tmbim4,Dapk2,Mthfsl,Litaf,Tyrobp,Dstn,Psmb10,Sumo3,Crybg3,Polr3c,Snrpa,Ncapd2,Ctsd,Ube2c,Tmem14c,Cenpa,Sms,Grn,Ifitm2,Ttk,Plk1,Lig1,Orc6,Rab11a,Gatm,Cdk1,Prim1,Cxcl10,Tipin,Creld2,Alcam,Cdc20,Sdf2l1,Asf1b,Ndufb3,Prf1,Arpc5,Lxn,Tmem97,Ssr2,Spi1,Surf1,Iah1,Reep5,Ap1s2,Ugdh,Cdkn2c,Cbx1,Unc119b,Aurkb,Bscl2,Mrpl27,Degs1,Pkig,Wdhd1,Ppih,Cox5a,Entpd1,Tmem20…	82	0.468571	Acadl,Adprh,Aida,Ak3,Alcam,Aldh9a1,Anxa1,Anxa4,Ap1s2,Arpc4,Arpc5,Asf1b,Atp6v1a,Atxn7l1,Aurkb,Blmh,Bscl2,Capn2,Cat,Cbx1,Cd82,Cdc20,Cdc25b,Cdk1,Cdk2,Cdk4,Cdkn2aipnl,Cdkn2c,Cenpa,Chmp5,Cisd1,Cox5a,Cox6c,Creld2,Crip1,Crip2,Crot,Crybg3,Csnk2b,Ctnna1,Ctsd,Cxcl10,Cyfip1,Dapk2,Ddx19a,Degs1,Dnmt1,Dock5,Dpagt1,Dstn,E2f8,Ech1,Efhd2,Entpd1,Fam110a,Fkbp1a,Flad1,Gars,Gatm,Ggh,Gimap7,Gna15,Gnb1,Gnb2,Gng2,Gnpda1…	Mouse
KO-WT	_tstat	within each collection	C7: immunologic signatures	GSE39556_CD8A_DC_VS_NK_CELL_MOUSE_3H_POST_POLYIC_INJ_UP	0.000422476	0.00886556	-0.339408	-1.54893	0	175	Id2,Lgals3bp,Ggh,Dhfr,Aldh7a1,Stk3,Cks2,Clgn,Chek1,Fancl,Rfc3,Bub1,Gtse1,Cdkn3,Prim2,Ccna2,Prpsap1,Oip5,Chek2,Rfc5,Cenpa,Hmgb3,Pola1,Gins1,Cenpe,Tk1,Nrgn,Ttk,Pop7,Lig1,Rad51ap1,Acot7,Nab1,Cdk1,Cks1b,Ndc80,Prim1,Pkmyt1,Ube2s,Chaf1a,Cdc20,Foxm1,Ctsw,Bard1,Cdc7,Kif20b,Top2a,Paics,Net1,Cdc45,Cdkn2c,Rnaseh2a,Ncaph,Igfbp7,Ccnb1	55	0.314286	Acat2,Acot7,Adcy3,Aldh7a1,Anp32e,Ap3b1,Arhgap11a,Arhgap19,Atp1a3,Aurka,Bard1,Bid,Blm,Brca1,Bub1,Bub1b,Camsap1,Ccna2,Ccnb1,Ccnb2,Ccne1,Ccne2,Ccnf,Cdc20,Cdc25c,Cdc27,Cdc45,Cdc6,Cdc7,Cdk1,Cdk2,Cdkn2c,Cdkn3,Cenpa,Cenpe,Chaf1a,Chek1,Chek2,Cit,Cks1b,Cks2,Clgn,Clic4,Coq2,Cse1l,Ctnnal1,Ctsw,Dbf4,Ddb2,Dhfr,Dlg3,Dlgap5,Dna2,Dpysl2,Dtymk,Ebp,Efcab11,Eri2,Espl1,Exo1,Fanca,Fancg,Fanci,Fancl,Fgfr1op,Foxm1,Gale…	Mouse
KO-WT	_tstat	within each collection	C5: GO gene sets	GO_GLYCOSAMINOGLYCAN_BINDING	0.000422654	0.0329187	-0.500227	-2.029	0	81	Col5a1,Thbs2,Ogn,Ccl8,Ccl12,Ccdc80,Saa3,Bgn,Ccl7,Postn,Col5a3,Ccl2,Sod3,Fgfr1,Fstl1,Tnfaip6,Thbs1,Fgfbp3,Dcn,Lpl,Nrp2,Pgf,Trem2,Dpysl3	24	0.296296	Aamp,Adamts1,Adamtsl5,Agrn,Ang,Aplp1,Aplp2,Apoe,App,Bgn,Bmp7,C1qbp,Ccdc80,Ccl12,Ccl2,Ccl5,Ccl7,Ccl8,Cd44,Col5a1,Col5a3,Cxcl10,Dcn,Dpysl3,Eng,Fgf2,Fgfbp3,Fgfr1,Fgfrl1,Fn1,Fstl1,Gpnmb,Hapln1,Hapln4,Hbegf,Hdgf,Hmmr,Hsd17b12,Hyal2,Ighm,Lamc2,Lpl,Lrpap1,Ltbp4,Ltf,Lxn,Nav2,Nod1,Nod2,Nrp1,Nrp2,Ogn,Pafah1b1,Pcolce,Pdcd5,Pgf,Pglyrp1,Pglyrp2,Postn,Prelp,Ptch1,Rpl22,Rpl29,Saa3,Sell,Selp,Serpinc1,Serpine2,So…	Mouse
KO-WT	_tstat	within each collection	C7: immunologic signatures	GOLDRATH_NAIVE_VS_EFF_CD8_TCELL_DN	0.000422654	0.00886556	-0.441627	-2.02155	0	180	Gzmk,Serpinb9,Lag3,Ube2t,Kifc1,Pdcd1,Dhfr,Gzmb,Anxa2,Ifitm3,Plscr1,Mtmr9,Lyn,Sh3bgrl,Cks2,Litaf,Chek1,Fcer1g,Dstn,Ubl3,Gng10,Fgl2,Bub1,Tcf19,Cdkn3,Rad51,Plin2,Prim2,Ccna2,Mad2l1,Prdx4,Tyms,Mdfic,Plp2,Kifc5b,Rfc5,Tmem14c,Prdm1,Cenpa,Pcna,Pola1,Perp,Ifitm2,Eea1,Tk1,Ttk,Lig1,Pld4,Rab11a,Cdca5,Serpinb9b,Acot7,C3,Ccl4,Gzmc,Aspm,Cdk1,Cks1b,Prim1,H2afz,Chaf1a,Serinc3,Asf1b,Prf1,Klrk1,Gzma,Top2a,Cdca3,Sn…	78	0.433333	Acot7,Adam8,Anln,Anxa1,Anxa2,Anxa4,Arhgap21,Asf1b,Aspm,Aurka,Aurkb,Bhlhe40,Birc5,Bmp2k,Brca1,Bub1,C3,Capg,Capn2,Carhsp1,Casp3,Ccl4,Ccna2,Ccnb2,Ccnf,Ccr2,Ccr5,Cd48,Cdc25c,Cdc45,Cdc6,Cdca3,Cdca5,Cdca8,Cdk1,Cdk2ap1,Cdkn2c,Cdkn3,Cenpa,Chaf1a,Chek1,Cisd1,Cish,Cks1b,Cks2,Crmp1,Cyfip1,Dhfr,Dlgap5,Dock5,Dstn,Dtl,E2f8,Ect2,Eea1,Efhd2,Ell2,Emp1,Emp3,Errfi1,Ezh2,F2rl3,Fcer1g,Fgl2,Fhl2,Galnt3,Gcat,Gem,Glrx,G…	Mouse
KO-WT	_tstat	within each collection	C7: immunologic signatures	GSE2405_HEAT_KILLED_LYSATE_VS_LIVE_A_PHAGOCYTOPHILUM_STIM_NEUTROPHIL_9H_UP	0.000422654	0.00886556	-0.386292	-1.72877	0	150	Mmp2,Cxcr4,Tnc,Ctsh,Cxcl12,Dhrs3,Aldh7a1,Anxa2,Isg20,Il18,Psap,Prss16,Cks2,Cstb,Fcer1g,Dstn,Tmem140,Pbk,Lrp1,Mad2l1,Ska1,Spc25,Gabarapl1,Sap30,Osbpl1a,Fkbp5,Gtf2h4,Hmgb3,Cenpe,Lig1,Tmem107,Cd93,Ifngr1,Cdca5,C3,Npnt,Aspm,Krt18,Gfi1,Cdc20,Fam57a,Asf1b,Glcci1,Akap2,Ociad2,Mr1,Cdc45,Cdkn2c,Gm12184	49	0.326667	Ada,Adam12,Agfg2,Akap2,Aldh7a1,Angptl2,Ankrd50,Anxa2,Asf1b,Aspm,Asrgl1,Aurka,Bid,Bub1b,C3,Camkk1,Ccnb2,Cd83,Cd93,Cdc20,Cdc25c,Cdc45,Cdc6,Cdca5,Cdca8,Cdk2ap1,Cdkn2c,Cenpe,Cenpf,Cerk,Chchd6,Ckap2,Ckap2l,Cks2,Clic4,Clk3,Col4a1,Crip2,Csf1r,Cstb,Ctsh,Cxcl12,Cxcr4,Cyb5a,Dab2ip,Depdc1b,Dgke,Dhrs3,Dstn,Dut,E2f7,Ets2,Exo1,Fabp5,Fam57a,Fbxl12,Fcer1g,Fen1,Fgr,Fkbp5,Gabarapl1,Gfi1,Glcci1,Gm10184,Gm12184,Gmpr…	Mouse
KO-WT	_tstat	within each collection	C7: immunologic signatures	GSE26030_TH1_VS_TH17_DAY5_POST_POLARIZATION_UP	0.000422654	0.00886556	-0.390111	-1.74586	0	150	Tor3a,Trim30a,Lgals3bp,Gpr65,Cd69,Max,Trim30d,Bst2,Mpeg1,Ifi44,Ifitm3,Isg20,Zbp1,Xaf1,Nr1h3,Hsh2d,Csf1,Tmem140,Cd86,Ifih1,Nmi,Tor1aip2,Chic1,Parp12,Oas2,Ifit2,Herc6,Epsti1,Slc6a17,Hck,Tlr3,Rsad2,Ifitm2,Trim12c,Parp11,Cmpk2,Katna1,Tnfsf10,Eya3,Tmem106a,Lap3,Chmp4b,Cxcl10,Mitd1,Daxx,Hap1,Isg15,Oas3,Cd47,Irf7,Rtp4,Naa20,Ifit3b,Ifi35,Tdrd7	55	0.366667	Adss,Agrn,Bst2,Bysl,Capn5,Ccrl2,Cd47,Cd69,Cd86,Chic1,Chmp4b,Cmpk2,Cox18,Crcp,Csf1,Cutc,Cxcl10,Daxx,Ddx60,Dhx58,Dpp4,Dtx3l,Ehd3,Eif2ak2,Eif5b,Eprs,Epsti1,Evi2a,Eya3,Fam111a,Gbp10,Gbp2,Gbp4,Gbp6,Gbp8,Gbp9,Ghitm,Gpr65,Gtf2f2,Gypc,Hap1,Hck,Herc6,Hmgn3,Hmox2,Hook2,Hsh2d,Hspa5,Ifi35,Ifi44,Ifih1,Ifit2,Ifit3,Ifit3b,Ifitm1,Ifitm2,Ifitm3,Il12rb1,Il15,Inpp1,Irf7,Irf9,Isg15,Isg20,Katna1,Keap1,Lap3,Larp1,Lars…	Mouse
KO-WT	_tstat	within each collection	C7: immunologic signatures	GSE3920_UNTREATED_VS_IFNA_TREATED_ENDOTHELIAL_CELL_UP	0.000422654	0.00886556	-0.444498	-1.98926	0	150	Id2,Pdpn,Lag3,Ccl7,Cd300ld,Tbxas1,Plek,Rgs1,Atp6ap2,Acer3,Tmem86a,Nrp2,Spp1,Ifitm3,Tmbim4,Trem2,Lyn,Il18,Mrc1,Lamp2,Tgs1,Calm3,Csf1,Ubl3,Atp6v0d1,Cd86,Fgl2,Lrp1,Gtf2h2,Hmox1,Npc2,Gpd2,Tlr3,Il10,Mpi,Ifitm2,Eea1,Basp1,Snap23,Slc43a2,Pphln1,Ptgs1,Sptlc2,Lmbrd2,Bcl2l1,Dab2,Slc38a6,Scamp1,Arl8b,Alcam,Mcfd2,Tnfrsf4,Prf1,Anxa3	54	0.36	3110001I22Rik,Acer3,Adam17,Alcam,Anxa3,Arl8b,Atp6ap2,Atp6v0d1,Atp6v1g1,Atp8a1,B4galt6,Basp1,Bcl2l1,Calm3,Capzb,Ccl7,Cd300ld,Cd300lf,Cd86,Cep170,Cflar,Cgrrf1,Chmp5,Ckb,Cpne2,Cryzl1,Csf1,Ctnna1,Ctsa,Dab2,Dclre1c,Dcxr,Dock4,Dst,Dusp16,Dusp6,Dynlt3,Eea1,Efhd2,Ehd4,Extl3,Fabp4,Fabp7,Fgl2,Fmnl2,Fndc3a,Frrs1,Fuca1,Gab2,Glrx,Gpd2,Gtf2h2,Gusb,Hmox1,Hsf2,Id2,Idh1,Ifitm1,Ifitm2,Ifitm3,Il10,Il18,Ints12,Itgam…	Mouse
KO-WT	_tstat	within each collection	C7: immunologic signatures	GSE14699_DELETIONAL_TOLERANCE_VS_ACTIVATED_CD8_TCELL_UP	0.000422833	0.00886556	-0.359455	-1.63176	0	168	Id2,Serpinb9,Cx3cr1,Il12rb2,Ddx28,Gimap7,Ifitm3,Gm10282,Dapk2,Phactr2,Nptn,Dstn,Pbk,Sumo3,Fgl2,Pmaip1,Pglyrp1,Rad51,Lair1,Gabarapl1,Prdx4,Gabarapl2,Sap30,Lamc1,Gpx8,Ctsd,Fkbp5,Prdm1,Sephs2,Chst11,Spn,Ifitm2,Lmnb1,Cdc34,Rap1b,Runx2,Orc6,Ifngr1,Esco2,Serpinb9b,Acot7,Sec61b,Aspm,Hint3,Prr11,Creld2,Alcam,Rilpl2,Zdhhc2,Asf1b,Txndc17,Arf6,Chaf1b,Pik3ap1,Snx10,Reep5,Galnt3,Bscl2,Cd38,Clspn,Emp1,Endod1,B…	65	0.386905	Acot7,Ahnak,Alcam,Anxa1,Anxa4,Apobec2,Arf6,Arhgap18,As3mt,Asf1b,Aspm,Asrgl1,Atf6,Atg5,Atp2b4,Bag1,Blm,Blvra,Bscl2,Bsg,Bspry,Calm1,Casp7,Cd38,Cd44,Cd80,Cdc34,Cdkn2b,Chaf1b,Chst11,Chsy1,Clspn,Cobll1,Cox8a,Cpd,Creld2,Crot,Ctsd,Cx3cr1,Cxcr6,Dapk2,Ddx28,Dnajb11,Dock5,Dstn,Ehbp1l1,Eme1,Emp1,Endod1,Epas1,Ern1,Esco2,F2r,Fam129a,Fgl2,Fkbp5,Gabarapl1,Gabarapl2,Galnt3,Gem,Gimap7,Glrx,Gm10282,Gnptab,Gpx8,Gsr…	Mouse
KO-WT	_tstat	within each collection	C7: immunologic signatures	GSE15750_DAY6_VS_DAY10_EFF_CD8_TCELL_UP	0.000422833	0.00886556	-0.453039	-2.05658	0	168	Acadl,Plek,Cenpp,Idi1,Dhfr,Aldh7a1,Cks2,Srl,Med7,Mybl2,Pbk,Bub1,Creb3l1,Tcf19,Gtse1,Cdkn3,Rad51,Dscc1,Mrpl9,Mad2l1,Ska1,Spc25,Prdx4,Ube2c,Dcun1d1,Rad51b,Oip5,Snap29,Cenpa,Ppil1,Pola1,Gins1,Cenpe,Esd,Gins2,Tk1,Neurl1b,Ttk,Plk1,Lig1,Esco2,Rad51ap1,Ska3,Aspm,Cdk1,Cks1b,Ndc80,Prr11,Tipin,Cenpn,Cdc20,Racgap1,Asf1b,Arpc5,Slamf7,Hyls1,Cd109,Top2a,Iah1,Impad1,Hells,Cdc45,Gmnn,Psmg4,Ncaph,Aurkb,Fam83d,Cen…	82	0.488095	Acadl,Aldh7a1,Anp32b,Arhgap11a,Arpc5,Asf1b,Aspm,Atad5,Aurka,Aurkb,Birc5,Brca1,Bub1,Bub1b,Casp3,Ccnb2,Cd109,Cd2bp2,Cdc20,Cdc25c,Cdc45,Cdc6,Cdca8,Cdk1,Cdkn3,Cenpa,Cenpe,Cenph,Cenpi,Cenpm,Cenpn,Cenpp,Cenpw,Cep55,Ckap2,Ckap2l,Cks1b,Cks2,Cpped1,Creb3l1,Ctnnal1,Dbf4,Dcun1d1,Dhfr,Diaph3,Dna2,Dscc1,E2f7,Esco2,Esd,Espl1,Fam83d,Fas,Fbxo33,Fbxo5,Fen1,Fhl2,Fignl1,Gins1,Gins2,Glrx,Gm10184,Gmnn,Gtse1,Hells,Hmm…	Mouse
KO-WT	_tstat	within each collection	C7: immunologic signatures	GSE18893_TCONV_VS_TREG_24H_TNF_STIM_UP	0.000422833	0.00886556	-0.374292	-1.70053	0	169	Dhcr24,Ergic3,Tfrc,Pdzd11,Cks2,Mybl2,Tcf19,Mrps36,Coq9,Prim2,Rnf26,Spcs1,Ska1,Nsmce2,Pcna,Hmgb3,Pola1,Gins1,Eif3i,Ccdc15,Esco2,Rad51ap1,Cdca5,Dnajc19,Cks1b,Pold1,H2afz,Ccdc34,Nudt21,Clic1,Cenpn,Bora,Racgap1,Ndufb3,Etfb,Itgb3bp,Cables2,Tmem97,Vps25,Mrpl35,Lsm4,Chaf1b,Cdca3,Hells,Gmnn,Actl6a,Rnaseh2a,Pttg1,Pkp4,Eri1,Dut,Spc24,Fam111a,Ak2,Nmral1,Ndufa2,Ttll12,H2afx,Suv39h1,Ccne2,Exosc7,Rfc2,Metap2,R…	72	0.426036	Actl6a,Ak2,Apoo,Armc10,Bcl2l12,Bola3,Bora,Brca1,Brip1,Bub3,Cables2,Cad,Cbr1,Ccdc15,Ccdc34,Ccne2,Ccnf,Cdc23,Cdc25a,Cdc6,Cdca3,Cdca5,Cdca7,Cdk2,Cdt1,Cenpj,Cenpn,Chaf1b,Chchd2,Chid1,Chtf18,Cit,Cks1b,Cks2,Clic1,Coq3,Coq9,Cox6c,Cox8a,Crip1,Ctnnal1,Cuta,Cyc1,Dars2,Dbf4,Dcun1d5,Ddx41,Depdc1b,Dhcr24,Dlat,Dnajc19,Dut,E2f1,E2f7,Eid1,Eif3i,Ercc6l,Ergic3,Eri1,Eri2,Esco2,Etfa,Etfb,Exosc7,Fahd2a,Fam111a,Fam98b…	Mouse
KO-WT	_tstat	within each collection	C7: immunologic signatures	GSE19888_ADENOSINE_A3R_INH_PRETREAT_AND_ACT_BY_A3R_VS_TCELL_MEMBRANES_ACT_MAST_CELL_UP	0.000422833	0.00886556	-0.484005	-2.19715	0	168	Tor3a,Serpinb9,Trim30a,Bst1,Cxcl9,Ccl2,Timp1,Aida,Trim30d,Aif1,Cd72,Bst2,Gimap7,Gzmb,Mpeg1,Rnf19b,Ifi44,Hk3,Ifitm3,Isg20,Zbp1,Lyn,Xaf1,Mlkl,Psmb10,Ifih1,Nmi,Slamf8,Tor1aip2,Ube2l6,Parp12,Gimap4,Psmb9,Lair1,Oas2,Npc2,Ifit2,Herc6,Epsti1,Arid5a,Lacc1,Hck,Tlr3,Il10,Rsad2,Prkx,Ubxn8,Ifitm2,Pnp2,Trim12c,Map1s,Parp11,Cmpk2,Eif4e3,Rap1b,Tnfsf10,Serpinb9b,Gzmc,Gsdmd,Batf2,Dck,Cxcl10,Daxx,Ddx58,Isg15,Oas3,…	76	0.452381	A630001G21Rik,Adar,Aida,Aif1,Arid5a,B4galt5,Batf2,Bid,Bst1,Bst2,C2,Casp1,Casp8,Ccl2,Ccl5,Ccr5,Cd274,Cd40,Cd72,Cmpk2,Cxcl10,Cxcl9,Daxx,Dck,Ddx58,Dennd2a,Dhx58,Dpysl2,Dtx3l,Edem1,Eif2ak2,Eif4e3,Epha3,Epsti1,Etnk1,Fanca,Gbp10,Gbp2,Gbp4,Gbp6,Gbp8,Gbp9,Gch1,Gimap4,Gimap7,Gla,Gnb4,Gne,Gsdmd,Gzmb,Gzmc,Hck,Herc6,Hk3,Ifi35,Ifi44,Ifih1,Ifit2,Ifit3,Ifit3b,Ifitm1,Ifitm2,Ifitm3,Ikzf1,Il10,Il15,Il18bp,Il2rg,In…	Mouse
KO-WT	_tstat	within each collection	C7: immunologic signatures	GSE30962_PRIMARY_VS_SECONDARY_ACUTE_LCMV_INF_CD8_TCELL_UP	0.000422833	0.00886556	-0.352392	-1.60103	0	169	Xcl1,Aida,Cenpp,Cenpk,Nrp2,Cks2,Paqr4,Bub1,Rad51,Dscc1,Ccna2,Snrpa,Ska1,Spc25,Snrnp35,Ncapd2,Fkbp5,Cenpa,Clpb,Gins1,Cenpe,Tk1,Cinp,Ttk,Lig1,Esco2,Cdca5,Aspm,Cks1b,Ndc80,Siva1,Pkmyt1,Galns,Cenpn,Eif4a1,Sdf2l1,Asf1b,Zap70,Arl1,Tmem97,Fntb,Mnd1,Kif20b,Top2a,Cdca3,Cdc45,Gmnn,Ncaph,Aurkb,Vav2,Pkp4,Stmn1,Birc5,Clspn,Was,Ndufs8,Spc24,Ppih,Neil3,Ckap2l,Shcbp1,Eme1,Tubb4b,Ttll12,H2afx,Smc2,Ccnb2,Dbi,Kif22…	71	0.420118	Aff3,Aida,Akap1,Ap1b1,Arhgap11a,Arhgap19,Arl1,Asap1,Asf1b,Aspm,Aurkb,Bdh1,Birc5,Brca1,Brip1,Btla,Bub1,Bub1b,Cass4,Ccna2,Ccnb2,Ccnf,Cdc45,Cdc6,Cdca3,Cdca5,Cenpa,Cenpe,Cenpf,Cenpk,Cenpn,Cenpp,Cep55,Cinp,Cit,Ckap2l,Cks1b,Cks2,Clasp1,Clpb,Clspn,Cltc,Dbf4,Dbi,Dlgap5,Dscc1,E2f8,Eif3c,Eif4a1,Eme1,Ercc6l,Esco2,Espl1,Ets2,Exo1,Eya1,Ezh2,Fbxo5,Fignl1,Fkbp5,Fntb,Galns,Gemin6,Gins1,Gm10184,Gmnn,Gnai3,Gtf2e2,…	Mouse
KO-WT	_tstat	within each collection	C7: immunologic signatures	GSE39110_DAY3_VS_DAY6_POST_IMMUNIZATION_CD8_TCELL_DN	0.000422833	0.00886556	-0.360755	-1.63903	0	169	Lag3,Dhfr,Ctla4,Aldh7a1,Gzmb,Ifi44,Isg20,Ahcy,Chek1,Alg6,Lrrc42,Mybl2,Fah,Pbk,Bub1,Mms22l,Ccna2,Snrpa,Ska1,Spc25,Sap30,Zfpm1,Alad,Ube2c,Plp2,Ndufaf2,Cenpe,Perp,Esd,Xylb,Neurl1b,Ttk,Plk1,Lig1,Tg,Esco2,Rad51ap1,Cdca5,Mfsd2a,Gzmc,Npnt,Ska3,Aspm,Cdk1,Cks1b,Prr11,Poc1a,Cdc20,Foxm1,Racgap1,Pxmp2,Gzma,Mnd1,Top2a,Paics,Gmnn,Cdkn2c,Ccdc18,Stmn1,Birc5,Pdcd1lg2,Clspn,Lrr1,Spc24,Dusp14	65	0.384615	Ahcy,Alad,Aldh7a1,Alg6,Anln,Ap3b1,Arhgap19,Arpc1a,Aspm,Atmin,Aurka,Birc5,Blmh,Bub1,Ccdc18,Ccna2,Ccnb2,Ccne1,Ccnf,Cdc20,Cdc25c,Cdc6,Cdca5,Cdk1,Cdkn1a,Cdkn2c,Cenpe,Cenpf,Cenpi,Cep55,Cercam,Chek1,Cit,Ckap2,Cks1b,Clspn,Cnih4,Cox7a2,Ctla4,Cxcr5,Cyp11a1,Depdc1b,Dgkg,Dhfr,Dna2,Dpagt1,Dtl,Dusp14,E2f3,E2f7,E2f8,Egr2,Ehd4,Ermn,Esco2,Esd,Esm1,Exo1,Fabp5,Fah,Fam72a,Fam81a,Fancd2,Fen1,Fignl1,Foxm1,Gen1,Gm1018…	Mouse
KO-WT	_tstat	within each collection	C7: immunologic signatures	GSE39110_DAY3_VS_DAY6_POST_IMMUNIZATION_CD8_TCELL_WITH_IL2_TREATMENT_UP	0.000422833	0.00886556	-0.408582	-1.85477	0	168	Acadl,Gzmk,Tnc,Lgals3bp,Ddx28,Pdcd1,Ston2,Ctsz,Ctla4,Tfrc,Ahcy,Mlkl,Chek1,Med7,Ccna2,Marcks,Mad2l1,Ska1,Spc25,Ncapd2,Lamc1,Fkbp5,Lacc1,Perp,Tk1,Snrpb2,Plk1,Optn,Pld4,Rad51ap1,Sh3bp2,Msto1,Comt,Tardbp,Zdhhc15,Npnt,Cdk1,Ndc80,Poc1a,Hap1,Isg15,Dnajc1,Asf1b,Psmg1,Alms1,Eif1ax,Gzma,Ssr2,Mnd1,Paics,Ube2j2,Bri3bp,Chaf1b,Maf,Pik3ap1,Cdc45,Ccdc18	57	0.339286	Abcd1,Acadl,Adar,Agpat3,Ahcy,Alms1,Ankrd13b,Anln,Anp32e,Arhgap11a,Arpc1a,Asf1b,Asna1,Aurka,Bend4,Blmh,Bri3bp,Brip1,Bub1b,Camk4,Capg,Casp3,Ccdc18,Ccna2,Ccr5,Cd80,Cd83,Cdc45,Cdc6,Cdk1,Cdkn1a,Cenph,Chaf1b,Chek1,Comt,Cox6b1,Ctla4,Ctsz,Cybb,Cyp11a1,Dab2ip,Dctn2,Ddx28,Depdc1b,Dera,Diaph3,Dna2,Dnajc1,Dtl,Dtnbp1,Dut,Dync2li1,Ehd4,Eif1ax,Exo1,Fancd2,Farsb,Fbln1,Fbxo5,Fgfr1op,Fhl2,Fkbp5,Gdi2,Gzma,Gzmk,Hap1…	Mouse
KO-WT	_tstat	within each collection	C7: immunologic signatures	GSE40273_GATA1_KO_VS_WT_TREG_UP	0.000422833	0.00886556	-0.350204	-1.5911	0	169	Slc43a3,Cxcr4,Lgals3bp,Gpr65,Bst2,Aldh7a1,Mastl,Il18,Cks2,Gm10273,Tacc2,Arxes2,Rnf26,Spcs1,Mad2l1,Cdv3,Prkcsh,Dtwd1,Abhd13,Cenpa,Nbea,Gins2,Tmem184b,Eif4e3,Ufm1,Praf2,Hspa13,Maged2,Sar1b,Cks1b,Arsb,Ndc80,Siva1,Ube2a,Galns,Dhrs1,Ap1s1,Asf1b,Slamf7,Eif1ax,Rpa2,Ostc,Yipf3,Nudt5,Itfg1,Smpd1,Slc16a6,Rpp30,Igsf8,Tmco1,Ppp6c,Gcat,Vmp1,Mrps14,Tmx1,Tmem41b,Pigf,Gla,Tmem214,Ift46,Slc48a1,Rnaseh2b	62	0.366864	Abhd13,Ada,Agpat5,Aldh7a1,Aldh9a1,Alpl,Ap1s1,Apoo,Arsb,Arxes2,Asf1b,Atf6,Atp2a2,Aven,Bdh1,Bst2,Capn5,Ccdc134,Cd44,Cdv3,Cenpa,Cep76,Cers6,Cks1b,Cks2,Clcn5,Clptm1,Copa,Coq7,Cxcr4,Cyb561d2,Dad1,Dclre1a,Dhrs1,Diaph3,Dnaja3,Dpagt1,Dtwd1,Dusp22,Eif1ax,Eif2b1,Eif2s2,Eif4e3,Ell2,Ern1,Evc,Exo1,Ftsj1,Galns,Gas2l1,Gcat,Gins2,Gla,Gm10273,Golga3,Golph3l,Got2,Gpatch2,Gpr65,Hdlbp,Hs2st1,Hsd11b1,Hsp90b1,Hspa13,I…	Mouse
KO-WT	_tstat	within each collection	C7: immunologic signatures	GSE6674_CPG_VS_CPG_AND_ANTI_IGM_STIM_BCELL_UP	0.000422833	0.00886556	-0.363764	-1.6527	0	169	Acadl,Tor3a,Trim30a,Aida,Cyth3,Trim30d,Cenpp,Idi1,Aldh7a1,Mpeg1,Lars2,Cks2,Phactr2,Zc3h12d,Hsh2d,Nmi,Cdkn3,Psmb9,Mad2l1,Prdx4,Gabarapl2,Tyms,Ifit2,Ctsd,Grn,Trim12c,Ift27,Nudt16,Chmp4b,Tmie,Lcmt1,Dhcr7,Cdc123,Ndc80,Stk38l,Lactb,Msl3l2,Trmt2b,Alox5ap,Pxmp2,Tmbim6,Cenpl,Hyls1,Tubb2a,Akap2,Cpt1a,Wdr61,Cdca3,Unc93b1,Tesk2,Pgd,Psma4,Snrpc,Glt8d1	54	0.319527	Abcd1,Acadl,Acat2,Actn1,Aida,Akap12,Akap2,Aldh7a1,Alox5ap,Ankrd13a,Ankrd46,Anp32e,Apip,Arhgap19,Arl4d,Atox1,Babam1,Becn1,Birc5,Btbd1,Casp7,Ccdc122,Ccdc28a,Ccdc28b,Ccnf,Cd74,Cdc123,Cdc25c,Cdca3,Cdkn3,Cenpl,Cenpp,Chmp4b,Cib1,Cks2,Commd4,Cpt1a,Ctsd,Cybb,Cyth3,Dars2,Ddx24,Ddx6,Dhcr7,Dzip1,Esyt2,Exoc2,Extl2,Fam3c,Fen1,Fig4,Gabarapl2,Gas2l1,Gatc,Glrx,Glt8d1,Grn,Gzf1,Hars,Hist1h1c,Hmmr,Hsh2d,Hyls1,Idh1,…	Mouse
KO-WT	_tstat	within each collection	C7: immunologic signatures	KAECH_NAIVE_VS_DAY15_EFF_CD8_TCELL_DN	0.000422833	0.00886556	-0.387906	-1.76239	0	169	Id2,Gpm6b,Gzmk,Serpinb9,Adora2a,Fcgr2b,Rab5c,Ggh,Raly,Slc35e4,Srgn,Bcl2l2,Ctla4,Gzmb,Anxa2,Rnf19b,Plscr1,Dapk2,Xdh,Litaf,Dstn,Crtam,Fgl2,Pglyrp1,Prdx4,Gabarapl2,Lamc1,Alad,Mdfic,Ctsd,Fancm,Prdm1,Perp,Eea1,Il10ra,Fcgr3,Ube2k,Serpinb9b,Acot7,Ccl4,Rpap1,Gzmc,Rsu1,Alcam,Dnajc1,Racgap1,Prf1,Etfb,Cd47,Klrk1,Lxn,Chpt1,Gzma,Rpa2,Arf6	55	0.325444	Acot7,Actb,Adora2a,Ahnak,Alad,Alcam,Alg2,Anxa1,Anxa2,Anxa4,Arf6,Atf6,Bcl2l2,Bhlhe40,Capn2,Carhsp1,Casp1,Casp3,Casp7,Ccl4,Ccl5,Ccnb2,Ccnd3,Ccr2,Ccr5,Cd160,Cd4,Cd44,Cd47,Chpt1,Cldnd1,Cox17,Crtam,Ctla4,Ctsd,Cxcr3,Dapk2,Dennd5a,Dnajc1,Dnmt1,Dock5,Dstn,Eea1,Efhd2,Ell2,Emp1,Emp3,Enpp1,Entpd1,Errfi1,Etfb,F2r,Fam89b,Fancm,Fcgr2b,Fcgr3,Fcgrt,Fgl2,Fgr,Gabarapl2,Galnt3,Ggh,Gja1,Glrx,Gmfg,Gpm6b,Gstm5,Gzma,Gz…	Mouse
KO-WT	_tstat	within each collection	C5: GO gene sets	GO_CHEMOKINE_MEDIATED_SIGNALING_PATHWAY	0.000423191	0.0329187	-0.705731	-2.33245	0	30	Ccr8,Ccl8,Ccr7,Ccl12,Cx3cr1,Cxcr4,Cxcl9,Ccl7,Xcl1,Ccl2,Cxcl12	11	0.366667	Ccl12,Ccl2,Ccl22,Ccl3,Ccl4,Ccl5,Ccl7,Ccl8,Ccr1,Ccr2,Ccr3,Ccr4,Ccr5,Ccr6,Ccr7,Ccr8,Ccrl2,Cib1,Cx3cl1,Cx3cr1,Cxcl10,Cxcl12,Cxcl9,Cxcr3,Cxcr4,Cxcr5,Cxcr6,Ptk2b,Xcl1,Xcr1	Mouse
KO-WT	_tstat	within each collection	C5: GO gene sets	GO_EXTRACELLULAR_MATRIX_STRUCTURAL_CONSTITUENT	0.000423191	0.0329187	-0.694931	-2.29675	0	30	Col1a1,Col5a1,Col1a2,Fbln2,Fbn1,Col3a1,Pxdn,Bgn,Col5a3,Col5a2,Mfap5,Emilin2,Lum	13	0.433333	Bgn,Cd4,Col11a2,Col1a1,Col1a2,Col2a1,Col3a1,Col4a1,Col4a2,Col4a5,Col5a1,Col5a2,Col5a3,Col9a1,Efemp2,Emilin2,Fbln1,Fbln2,Fbn1,Hapln1,Hapln4,Lama4,Lamb1,Lamc1,Lum,Mfap5,Prelp,Pxdn,Tinagl1,Tuft1	Mouse
KO-WT	_tstat	within each collection	C5: GO gene sets	GO_MYELOID_LEUKOCYTE_MIGRATION	0.000423191	0.0329187	-0.538204	-2.02614	0	54	Ptpro,Tnfrsf11a,Ccl8,Ccr7,Ccl12,Cx3cr1,Saa3,Ccl7,Xcl1,Ccl2,C5ar1,Dapk2,Fcer1g,Tnfsf11,Il1b,Folr2	16	0.296296	Anxa1,Arhgef5,C5ar1,Ccl12,Ccl2,Ccl22,Ccl3,Ccl4,Ccl5,Ccl7,Ccl8,Ccr7,Cklf,Cx3cl1,Cx3cr1,Dapk2,Ednrb,Fcer1g,Flt1,Folr2,Gbf1,Ifng,Il17ra,Il17rc,Il1b,Irak4,Itga1,Itga9,Itgb2,Jagn1,Kit,Lgals3,Mitf,Nckap1l,Nup85,Pde4b,Pde4d,Pdgfb,Pik3cd,Pik3cg,Pip5k1c,Prex1,Ptpro,Rac1,Saa3,Stat5b,Syk,Tgfb2,Tnfrsf11a,Tnfsf11,Vav1,Vav3,Vegfa,Xcl1	Mouse
KO-WT	_tstat	within each collection	C7: immunologic signatures	GSE18203_CTRL_VS_INTRATUMORAL_CPG_INJ_MC38_TUMOR_DN	0.000423191	0.00886556	-0.381515	-1.73056	0	166	Acadl,Id2,Gpm6b,Nkg7,Hccs,Sod1,Gm28048,Ctla4,Decr1,Aldh7a1,Anxa2,Cks2,Gm10273,Litaf,Paqr4,Tnfsf11,Tmbim1,Bub1,Rad51,Mms22l,Ccna2,Gabarapl1,Spry1,Mdfic,Tmem126a,Ube2c,Cenpa,Pcna,Hmgb3,Cd84,Abhd4,Lig1,Cdca5,Acot7,Syngr2,Mmd,Cdk1,Cks1b,Cct2,Prim1,Tipin,Rb1,Dnajc1,Asf1b,Lxn,Tmem106b,Top2a,Reep5,Cdkn2c,Mrpl1,Pdpk1,Ndufc2,Vps29,Cxcr3,Stmn1	55	0.331325	Abhd4,Acadl,Acot7,Adat2,Aldh7a1,Anapc13,Angptl2,Anxa2,Asf1b,Aurka,Bcl2l14,Bcl6,Bhlhe40,Bub1,Calhm2,Casp1,Casp3,Ccna2,Ccnb2,Cct2,Cd160,Cd44,Cd83,Cd84,Cdc25b,Cdca5,Cdk1,Cdkn2c,Cenpa,Cenpv,Cetn3,Cks1b,Cks2,Cldnd1,Commd1,Cox6a1,Ctla4,Cxcr3,Cxcr5,Cyfip1,Dbi,Dctpp1,Decr1,Dnajc1,Dpy30,Dynlt3,Egln3,Eif2s2,Ermp1,Gabarapl1,Gadd45b,Galnt2,Gimap1,Glod4,Glrx3,Gm10184,Gm10273,Gm20388,Gm28048,Gng2,Gpm6b,Gpr155,…	Mouse
KO-WT	_tstat	within each collection	C7: immunologic signatures	GSE19772_CTRL_VS_HCMV_INF_MONOCYTES_UP	0.000423191	0.00886556	-0.354641	-1.60865	0	166	Acadl,Tor3a,Saa3,Sdhaf1,Xcl1,Cyth3,Pdcd1,Ctla4,Decr1,Dcn,Anxa2,Plscr1,Xdh,Lysmd2,Tfpi,Litaf,Fcer1g,Tnfsf11,Tyrobp,Nus1,Fah,Crtam,Fgl2,Ifih1,Sat1,Nfkb1,Adipor2,Gabarapl1,Gabarapl2,Ifit2,Mdfic,Tmem126a,Rhod,Tcn2,Abcg3,Arpc3,Pola1,Eea1,Asah1,Snap23,Cd93,Ndfip2,Maged2,Kctd12,Zfp36l1,Cd81,Gfi1	47	0.283133	Abcg3,Acadl,Acp6,Adipor2,Agfg1,Ahnak,Ahr,Akap12,Aktip,Amz2,Ankrd46,Anxa1,Anxa2,Ap3b1,Apc,Arap3,Arl4d,Arpc3,Asah1,Atf6,Bcl2l11,Bcl6,Blzf1,Bphl,Capn3,Casp1,Ccl5,Cd160,Cd200,Cd81,Cd9,Cd93,Chchd7,Chrnb1,Cpd,Cpt1a,Crtam,Csf2,Ctla4,Cyfip1,Cyth3,Dcn,Decr1,Eea1,Egr2,Ei24,Eno3,Epb41l2,Ets1,Evi2a,Fah,Fcer1g,Fgl2,Fnbp1,Gabarapl1,Gabarapl2,Gfi1,Gjb2,Gsto1,Hexa,Hsd17b11,Hsdl2,Hspa4,Ifih1,Ifit2,Igf2r,Ikzf4,Inp…	Mouse
KO-WT	_tstat	within each collection	C7: immunologic signatures	GSE28408_LY6G_POS_VS_NEG_DC_DN	0.000423191	0.00886556	-0.348422	-1.58044	0	166	Trim30a,Cx3cr1,Ctsh,Kifc1,Raly,Trim30d,Idi1,Pdgfrb,Prkcb,Ifitm3,Polr3k,Gcdh,Lsm5,Chek1,Alg6,Mpdu1,Gimap4,Snrpe,Spry1,Npc2,Oip5,Kifc5b,Rfc5,Hmgb3,Grn,Ubxn8,Ifitm2,Trim12c,Ttk,Cd93,Prim1,Creld2,Clic1,Chaf1a,Cd36,Uqcrh,Psmg1,Rps2,Nup54,Tom1l1,Cdc7,Lxn,Ifi35,Sfpq,Eci2,Snx10,Psma4,Ncaph,Pip4k2a,Cd38,Rpp30,Tax1bp3,Birc5,Cd9,Mrpl48,Ppt1,Hexb,Entpd1,Haus4,Rfxank,Pdxk,Shcbp1	62	0.373494	Acsl5,Alg6,Anp32e,Arhgap19,Arid5b,Atp2a2,Birc5,Bub3,Ccdc28b,Ccr5,Ccr6,Ccrl2,Cct4,Cd36,Cd38,Cd74,Cd9,Cd93,Cdc7,Cebpd,Chaf1a,Chek1,Clic1,Clu,Coq2,Creld2,Ctdsp2,Ctdspl,Ctps2,Ctsh,Cx3cr1,Dazap1,Dcxr,Dek,Dkc1,Dpysl2,Dtymk,Eci2,Egr1,Eno2,Entpd1,Etfdh,Ezh2,Fam49b,Fbxo5,Fdft1,Fdps,Fyn,Gcdh,Ggct,Gimap4,Gpr137b,Grn,H2afx,H2afy,Haus4,Hexb,Hmgb3,Hnrnpab,Idi1,Ifi35,Ifitm1,Ifitm2,Ifitm3,Il15,Il18r1,Irf1,Kcnn4,…	Mouse
KO-WT	_tstat	within each collection	C7: immunologic signatures	GSE43955_TGFB_IL6_VS_TGFB_IL6_IL23_TH17_ACT_CD4_TCELL_52H_DN	0.000423191	0.00886556	-0.39631	-1.79767	0	166	Dusp1,Tnfrsf11a,Il7r,Bst1,Cxcl9,Ptgs2,Gpr65,Postn,Hccs,Rtn4,Ctsh,Zrsr1,Fgfr1,Ly86,Fstl1,Cd72,C1qb,Rnf19b,Lpl,Cst3,Plscr1,Foxk1,Msr1,Nr1h3,Vbp1,Uchl5,Tor1aip2,Cdc42ep4,Marcks,Snapc2,Mdfic,Rnf138,Mest,Prdm1,Il10,Basp1,Ybx1,Clpp,Atxn10,Sf3b5,Wipf1,Il13ra1,Pdk3,Ppp1cb,Lsm14a,Rgs2	46	0.277108	Abcd3,Acsl4,Adam8,Ahr,Aifm1,Aldh9a1,Anxa5,Apaf1,Apbb2,Asf1b,Atp11a,Atp7a,Atxn10,Basp1,Birc3,Bmp2k,Bola2,Bst1,C1qb,Capzb,Cd300c2,Cd44,Cd72,Cdc42ep4,Cdipt,Cdk14,Cdkn1c,Cggbp1,Chuk,Clic4,Clpp,Col11a2,Cpeb2,Cst3,Ctse,Ctsh,Cul3,Cxcl9,Cyb5r4,Cyfip1,Dtd1,Dusp1,Dusp16,Ebna1bp2,Ecm1,Egr1,Ehd1,Eif1ax,Exoc4,Fgfr1,Flnb,Foxk1,Fstl1,Fxyd1,Gch1,Gm49384,Gnas,Golph3,Gpr65,Gspt1,Gstz1,Gtf2a1,Hax1,Hccs,Il10,Il13ra1…	Mouse
KO-WT	_tstat	within each collection	C5: GO gene sets	GO_PROTEIN_TRIMERIZATION	0.00042337	0.0329187	-0.638665	-2.09177	0	29	Col6a2,Col1a1,Col1a2,Trim30a,Col6a1,Arg1,Trim30d,Mlkl,Nup62,C1qtnf6,Trim12c,Atxn10,Mgst1	13	0.448276	Alox5ap,Arg1,Atxn10,Brk1,C1qtnf6,Col1a1,Col1a2,Col6a1,Col6a2,Hsf4,Mgst1,Mif,Mlkl,Nup54,Nup62,Ogt,Pnpt1,Ski,Skil,Tnfrsf9,Traf2,Trim12a,Trim12c,Trim21,Trim27,Trim30a,Trim30d,Trim5,Wiz	Mouse
KO-WT	_tstat	within each collection	C5: GO gene sets	GO_SERINE_HYDROLASE_ACTIVITY	0.00042337	0.0329187	-0.45105	-1.82442	0	80	Mmp2,Gzmk,Cpxm1,Mmp3,Ctsc,Ctsh,C1qb,Plat,C1qc,Gzmb,C1qa,Ctss,Prss16,Rhbdd3,Rhbdl3,Htra3,Cfb,Ctsd,Bmp1,Tmprss3,Clpp,C3,Gzmc,Klk8	24	0.3	Adam8,Aebp1,Apeh,Bmp1,C1qa,C1qb,C1qc,C1rl,C2,C3,C4b,Cela1,Cfb,Clpp,Cpd,Cpe,Cpm,Cpxm1,Ctsa,Ctsb,Ctsc,Ctsd,Ctsh,Ctsk,Ctss,Dpp4,Dpp7,Dpp8,Dpp9,Furin,Gzma,Gzmb,Gzmc,Gzmk,Hgfac,Hpn,Htra2,Htra3,Igkc,Immp1l,Immp2l,Klk8,Lonp1,Lonp2,Ltf,Mbtps1,Mmp11,Mmp12,Mmp14,Mmp2,Mmp3,Mmp9,Naalad2,Parl,Pcsk1,Pcsk4,Pcsk7,Pik3ip1,Plat,Prcp,Prep,Prepl,Prss12,Prss16,Prss23,Prss36,Rhbdd1,Rhbdd2,Rhbdd3,Rhbdf1,Rhbdf2,Rhbdl3,S…	Mouse
KO-WT	_tstat	within each collection	C7: immunologic signatures	GSE15930_NAIVE_VS_72H_IN_VITRO_STIM_IFNAB_CD8_TCELL_DN	0.000423549	0.00886556	-0.389629	-1.78421	0	181	Serpinb9,Xcl1,Cyth3,Cenpk,Idi1,Decr1,Gzmb,Elmod3,Anxa2,Rbm10,Ifitm3,Crtap,Ddit4,Mtmr9,Polr3k,Msmo1,Sh3bgrl,Xdh,Chek1,Bub1,Mrps36,Prim2,Mad2l1,Sap30,Ola1,Plp2,Mrps22,Rfc5,Gtf2h4,Zdhhc16,Ifitm2,Il10ra,Mcoln2,Lmnb1,Cmpk2,Pds5b,Lig1,Tg,Rad51ap1,Serpinb9b,Acot7,Syngr2,Comt,Dhcr7,Gzmc,Cdk1,Cks1b,Siva1,Dck,Cdc20,Klrk1,Cd200,Lxn,Tmem97,Top2a,Smpd1,Gmnn,Hras,Unc119b,Ncaph,Hsdl2,Birc5,Tspan31	63	0.348066	Acad9,Acot7,Adssl1,Aldh18a1,Anln,Anxa2,Arl2,Bhlhe40,Birc5,Blmh,Brca1,Bub1,Capg,Carm1,Cars,Ccdc6,Ccr5,Cd200,Cdc20,Cdk1,Cdkn2aipnl,Cenpk,Chchd10,Chek1,Cisd1,Ckap2,Ckap5,Cks1b,Clic4,Cmpk2,Cntrl,Comt,Crcp,Crtap,Csnk2a2,Cyb5b,Cyth3,Dck,Ddit4,Ddx1,Ddx52,Decr1,Dhcr7,Dnmt1,Eif2ak2,Elmod3,Esf1,Ezh2,Fam162a,Fdft1,Fdps,Fkbp2,Galk1,Gfm1,Glrx,Gmnn,Gtf2e2,Gtf2h4,Gzmb,Gzmc,Haus4,Hax1,Hdhd2,Hip1r,Hk2,Hmbs,Hras,H…	Mouse
KO-WT	_tstat	within each collection	C7: immunologic signatures	GSE28726_NAIVE_CD4_TCELL_VS_NAIVE_VA24NEG_NKTCELL_UP	0.000423549	0.00886556	-0.345639	-1.58277	0	181	Lag3,Nkg7,Fam161a,Ttf2,Kifc1,Cst7,Dhfr,Ahcy,Cks2,Mybl2,Rfc3,Cdkn3,Ccna2,Psmb9,Sap30,Tyms,Ncapd2,Hsd17b10,Vldlr,Kifc5b,Rab13,Atf1,Tk1,Pnp2,Ttk,Galk2,Npm3,Rad51d,Rad51ap1,Acot7,Syp,Snapc3,Comt,Dhcr7,Cdk1,Cks1b,Ndc80,Prim1,Ube2m,Ube2s,Clic1,Rab27a,Tnfrsf4,Psmg1,Cdc7,Vdac1,Top2a,Paics,Serpine2,Zbtb7b,Eif2s1,Cdc45,Mical2,Gm12184,Pttg1,Ncaph,Eci1,Bag2,Ccnb1,Hmgcl,Ruvbl2,Pnp,Pdxk,Rpa3,Gstp2,Gla,Smc2,Psm…	75	0.414365	Aars,Acot7,Ahcy,Ahcyl1,Aldoa,Aldoc,Arhgap19,Asns,Atf1,Atox1,Aurka,Bag2,Bcat1,Bcat2,Bdh1,Bhlhe40,Bub1b,Ccna2,Ccnb1,Ccnb2,Ccnd2,Cct5,Cdc45,Cdc6,Cdc7,Cdk1,Cdk2ap1,Cdk4,Cdkn3,Cdt1,Cenpf,Cflar,Cks1b,Cks2,Clic1,Comt,Cox6a1,Cox8a,Cst7,Ctnna1,Cyb5b,Dhcr7,Dhfr,Dhx16,Ebna1bp2,Eci1,Eed,Eef1e1,Eif2s1,Eif4ebp1,Eno1,Eno1b,Eno2,Espl1,Ezh2,Fabp5,Fam161a,Fanci,Farsa,Frmd4b,Galk1,Galk2,Gatc,Gbe1,Gk,Gla,Gm12184,Gm4…	Mouse
KO-WT	_tstat	within each collection	C7: immunologic signatures	GSE30962_ACUTE_VS_CHRONIC_LCMV_PRIMARY_INF_CD8_TCELL_DN	0.000423549	0.00886556	-0.344375	-1.57699	0	181	Lag3,Xcl1,Cenpp,Cenpk,Pdcd1,Bst2,Gas2,Ctla4,Nanp,Tfrc,Ifitm3,Ddit4,Phlpp1,Litaf,Paqr4,Chek1,Uchl5,Oxsr1,Fcer1g,Hsh2d,Tacc2,Etv5,Bub1,Rad51,Ccna2,Mad2l1,Spc25,Chst2,Hat1,Naa50,Fkbp5,Ncf1,Rsad2,Hmgb3,Ifitm2,Nrgn,Optn,Mboat7,Lap3,Mmd,Pcgf5,Cxcl10,Cd81,Art3,Cbx6,Rtp4,Eif1ax,Gldc,Cd109,Tpd52,Filip1,Stard3nl,Smyd2,Cpt1a,Serpine2,Hells,Slc37a2,Nop58,Gm12184,Aim2	60	0.331492	Adk,Aim2,Arhgap11a,Art3,Atad5,Bcap29,Bcat1,Bcl3,Blm,Bmi1,Bst2,Bub1,C1qbp,Casp3,Cblb,Cbx6,Ccdc58,Ccna2,Ccnb2,Cd109,Cd160,Cd81,Cd83,Cdc14a,Cdc27,Cdc6,Cdk2ap1,Cdk6,Celf2,Cenpk,Cenpp,Cep128,Chek1,Chst2,Ckap2,Coro2a,Cpt1a,Crmp1,Ctla4,Cxcl10,Ddit4,Diaph3,Dtl,Dusp4,Dut,Dynlt3,Egr2,Ehd4,Eif1ax,Ermn,Etv5,Exo1,Fabp5,Fam81a,Fancd2,Fcer1g,Fen1,Fignl1,Filip1,Fkbp5,Flnb,Frmd4a,Gas2,Gcnt1,Gldc,Gm10184,Gm12184,G…	Mouse
KO-WT	_tstat	within each collection	C7: immunologic signatures	GSE13547_2H_VS_12_H_ANTI_IGM_STIM_BCELL_UP	0.000423908	0.00886556	-0.376972	-1.68183	0	148	Gzmk,Lag3,Dram1,Xcl1,Gxylt1,Pdcd1,Ifi44,Gfpt1,Ifitm3,Plscr1,Isg20,Xaf1,Clgn,Mlkl,Phactr2,Chek1,Plk2,Tacc2,Pbk,Fgl2,Bub1,Ifih1,Arxes2,Tcf19,Cdkn3,Rad51,Ccna2,Cfb,Gpx8,Chst2,Hck,Il10,Rsad2,Cenpe,Ifitm2,Ttk,Eif4e3,Optn,Nab1,Ndfip2,Bdh2,Aspm,Cdk1,Cks1b,Ndc80,Prr11,Alcam,Cdc20,Osgin2,Msl3l2,Cd36,Epcam,Epc2,Rtp4,Ociad2,Top2a,Cdca3,Mical2,Pttg1,Aim2,Ncaph,Cd38,Stmn1,Birc5,Clspn	65	0.439189	Adap1,Aim2,Ak3,Alcam,Anln,Arhgap11a,Arxes2,Aspm,Bdh2,Birc5,Bub1,Bub1b,Casp1,Casp8,Ccdc136,Ccna2,Ccnb2,Ccnf,Ccnyl1,Cd36,Cd38,Cdc14a,Cdc20,Cdc25c,Cdca3,Cdca8,Cdk1,Cdkn3,Cenpe,Cenpf,Cep55,Cfb,Chd7,Chek1,Chst12,Chst2,Ckap2l,Cks1b,Clgn,Clspn,Dclk2,Dgkg,Dock7,Dram1,Dst,Ehd4,Eif2ak2,Eif4e3,Epc2,Epcam,Ephx1,Fgl2,Gcnt1,Gfpt1,Gpsm2,Gpx8,Grhl1,Gxylt1,Gzmk,Havcr2,Hck,Hmgb2,Hmmr,Hspa4l,Ifi44,Ifih1,Ifitm1,Ifit…	Mouse
KO-WT	_tstat	within each collection	C7: immunologic signatures	GSE21063_WT_VS_NFATC1_KO_8H_ANTI_IGM_STIM_BCELL_UP	0.000423908	0.00886556	-0.358498	-1.63117	0	171	Mcm6,Ube2t,Ggh,Kifc1,Fars2,Dnajc18,Dhfr,Prkcb,Dcps,Cks2,Blvrb,Chek1,Uchl5,Calm3,Csf1,Rfc3,Bub1,Tmem237,Rad51,Ccna2,Mad2l1,Akip1,Ska1,Lactb2,Sap30,Tyms,Kifc5b,Chek2,Tmem14a,Hmgb3,Gins2,Ttk,Orc6,Cbr3,Aspm,Cdk1,Cks1b,Ndc80,Prim1,Poc1a,Tipin,Lima1,Asf1b,Cenpl,Hyls1,Gzma,Cpox,Top2a,Psmd14,Ncaph,Aurkb,Fam83d,Ccnb1,Eri1,Birc5,Alg8,Lrr1,Spc24	58	0.339181	Aars,Acap1,Acot13,Akip1,Alg8,Anln,Ap2b1,Asf1b,Aspm,Atf3,Atg5,Atp6v1b2,Auh,Aurka,Aurkb,Bdh1,Birc5,Blvrb,Bub1,Bub1b,Calm3,Cbr3,Ccdc50,Ccna2,Ccnb1,Ccne1,Ccne2,Ccr2,Cdc25a,Cdc6,Cdca2,Cdca7,Cdk1,Cenpl,Cenpo,Chek1,Chek2,Cks1b,Cks2,Cln6,Cpox,Csf1,Dbf4,Dcps,Depdc1b,Dera,Dhfr,Diaph3,Dlat,Dlgap5,Dnajc18,Dock2,Donson,Dtl,Dtymk,Dusp6,E2f7,E2f8,Ect2,Elovl6,Eno3,Eri1,Exo1,Ezh2,Fabp5,Faf1,Fam126a,Fam45a,Fam83d,…	Mouse
KO-WT	_tstat	within each collection	C7: immunologic signatures	GSE22886_NAIVE_CD4_TCELL_VS_DC_DN	0.000423908	0.00886556	-0.362556	-1.64964	0	171	Tbc1d12,Ctsc,Clec7a,Ctsh,Tgfbi,Mndal,Tm6sf1,Atp6ap2,Ifi205,Cst3,Polr3k,Sh3bgrl,Acp5,Lamp2,Cstb,Ifi204,Nptn,Gng10,Fgl2,Csnk2a1,Lamtor3,Akip1,Tmem33,Rab13,Snap29,Grn,Basp1,Nrgn,Ifngr1,Lap3,Vamp8,Syngr2,Ube2a,Arl8b,Gabarap,Tuba1c,Rab21,Ifi211,Vdac1,Bckdk,Psmb5,Atp6v1d,Ctsb,Plcg2,Reep5,Pgd,Slc31a2,Tax1bp3,Hmgcl,Tmco1,Nfe2l2,Ly96,Hspa1a,Ppt1,Canx	55	0.321637	Aasdhppt,Aco2,Acp5,Akip1,Aldh3a2,Anxa5,Ap2m1,Ap2s1,Arl8b,Atp6ap2,Atp6v0b,Atp6v1b2,Atp6v1d,Avpi1,Basp1,Bckdk,Calm2,Canx,Caprin1,Ccr1,Cd63,Cd74,Clasp2,Clec7a,Clic4,Clta,Cox8a,Creg1,Csnk2a1,Csnk2b,Cst3,Cstb,Ctnna1,Ctsb,Ctsc,Ctsh,Cycs,Dapk1,Dcaf7,Dera,Dync1i2,Dynll1,Eif4g1,Etfa,Exoc1,Fcgrt,Fgl2,Gabarap,Gclc,Gde1,Ghitm,Gla,Glb1,Gm10053,Gng10,Gpx1,Grn,Gsn,Gstp1,Gstp2,H2afy,Hmgcl,Hsbp1,Hspa1a,Hspa1b,Htt…	Mouse
KO-WT	_tstat	within each collection	C7: immunologic signatures	GSE23502_WT_VS_HDC_KO_MYELOID_DERIVED_SUPPRESSOR_CELL_COLON_TUMOR_UP	0.000423908	0.00886556	-0.463929	-2.06978	0	148	Spon1,Dusp1,Mcm6,Il7r,Bst1,Glul,Clec7a,Xcl1,Cfp,C5ar1,Slc11a1,C1qb,Dhfr,Vcam1,Xrn1,Tpmt,Ifitm3,Emilin2,Gda,Mrc1,Cks2,Tgm2,Phactr2,Etv5,Fah,Pbk,Bub1,Ifih1,Cdkn3,Plin2,Pawr,Hnrnpul2,Slc40a1,Ccna2,Il1b,Ube2c,Gtpbp3,Ifitm2,Basp1,Ltbp3,Mgst1,Cdca5,Pdk3,Cdk1,Rgs2,Cks1b,Ube2s,Racgap1,Man2b2,Bckdha,Ifit3b,Top2a,Maf,Cdca3,Hells,Ctsb,Cdc45,Cdkn2c,Tceanc2	59	0.398649	Ada,Adk,Anln,Apoe,Arhgap19,Arhgef10l,Atp11a,Basp1,Bckdha,Birc5,Bst1,Bub1,Bub1b,C1qb,C5ar1,Capn10,Ccna2,Ccnb2,Cdc45,Cdca3,Cdca5,Cdk1,Cdkn2c,Cdkn3,Cfp,Chid1,Cited2,Ckap2l,Cks1b,Cks2,Clec7a,Cltb,Creg1,Ctdspl,Ctsb,Dhfr,Dlgap5,Dnajc21,Dusp1,Elmo3,Emilin2,Etv5,Fah,Fam72a,Fosl2,Fsd2,Fzd4,Gbp10,Gbp2,Gbp4,Gbp6,Gbp8,Gbp9,Gda,Glul,Gnb4,Gpt2,Gtpbp3,Hells,Helz,Hmgb2,Hmmr,Hnrnpul2,Hspa2,Ifih1,Ifit3,Ifit3b,Ifit…	Mouse
KO-WT	_tstat	within each collection	C7: immunologic signatures	GSE5589_LPS_AND_IL10_VS_LPS_AND_IL6_STIM_IL6_KO_MACROPHAGE_45MIN_UP	0.000423908	0.00886556	-0.450341	-2.04906	0	171	Ptpro,Tor3a,Tmem163,Ctsc,Ccl7,Gpr65,Nkg7,Clec7a,Cxcl16,Fcgr2b,Ccl2,Cd300ld,Aida,Cfp,Aif1,Atp8b4,Cd72,Xrn1,Ifitm3,C1qa,Isg20,Phlpp1,Zbp1,Lyn,Msr1,Xdh,Mlkl,Lamp2,Slamf9,Hsh2d,Psmb10,Cd86,Fgl2,Nmi,Ube2l6,Parp12,Psmb9,Lair1,Oas2,Sap30,Epsti1,Arid5a,Tlr3,Rsad2,Gpr35,Ifitm2,Pnp2,Evi2b,Tmem184b,Mov10,Fcgr3,Tnfsf10,Chmp4b,Rnasel,Ptpn6,Gsdmd,Dck,Cxcl10,Ddx58,Isg15,Oas3	61	0.356725	Adam8,Adamts6,Aftph,Agrn,Ahsa1,Aida,Aif1,Anapc5,Arid5a,Atf7ip,Atp8b4,Azi2,B3gnt2,Brcc3,C1qa,Casp1,Ccl2,Ccl5,Ccl7,Ccnd1,Ccr5,Cd160,Cd200r1,Cd200r4,Cd300a,Cd300ld,Cd300lf,Cd72,Cd83,Cd86,Cdkn1a,Cflar,Cfp,Chmp4b,Clec7a,Cnp,Ctsc,Cxcl10,Cxcl16,Dbnl,Dck,Ddx58,Ddx60,Dennd1b,Dock2,Dpysl2,Dtx3l,Epsti1,Evi2,Evi2b,Fcgr2b,Fcgr3,Fgl2,Frmd4a,Gbp10,Gbp4,Gbp6,Gbp8,Gbp9,Gch1,Glrx,Got2,Gpr35,Gpr65,Gpsm2,Gsdmd,Hpn,H…	Mouse
KO-WT	_tstat	within each collection	C7: immunologic signatures	GSE5679_CTRL_VS_PPARG_LIGAND_ROSIGLITAZONE_TREATED_DC_UP	0.000423908	0.00886556	-0.37756	-1.7179	0	171	Slc43a3,Nkg7,Plek,Gm10273,Uchl5,Psmb10,Bub1,Rad51,Dscc1,Ccna2,Snrpa,Ska1,Tyms,Nucks1,Ncapd2,Alad,Ola1,Nup62,Rfc5,Fancm,Pmf1,Pus7l,Snrpb2,Gar1,Lig1,Ybx1,Phf19,Bcl2l1,Pdk3,Lap3,Ccl4,Tmie,Aspm,Prim1,Galns,Cdc20,Asf1b,Cdc7,Sephs1,Tm2d2,Tyw3,Psmb5,Paics,Stard4,Nudt5,Cdca3,Cdc45,Tbc1d7,Gmppb,Ncaph,Stmn1,Mrpl27,Clspn,Tapbpl,Mrpl3,Nubpl,Mrps14,Rpa3,Shcbp1,Exosc9,Cenph,H2afx,Ccnb2,Rad54b,Hirip3,Rfc4,Gm493…	78	0.45614	Ahsa1,Alad,Anp32e,Apoo,Arhgap11a,Asf1b,Aspm,Bcl2l1,Brca1,Bub1,C1qbp,Cby1,Ccl4,Ccna2,Ccnb2,Cct5,Cdc20,Cdc45,Cdc7,Cdca3,Cenph,Chchd4,Chd7,Clspn,Cndp2,Ctnnbl1,Depdc1b,Dkc1,Dlgap5,Dna2,Dpagt1,Dscc1,E2f6,Ect2,Eif2b1,Eif3l,Exosc9,Fancm,Farsb,Fbxo5,Galns,Gar1,Gars,Gas2l3,Gm10184,Gm10273,Gm49384,Gmppb,Gnl3,Gpatch4,Gtf3a,Gusb,H2afx,Hirip3,Hk2,Hmbs,Ipo13,Ipo5,Iqgap3,Irf1,Kars,Kif18b,Kif2c,Kpna2,Lap3,Lig1,L…	Mouse
KO-WT	_tstat	within each collection	C7: immunologic signatures	GSE10325_LUPUS_BCELL_VS_LUPUS_MYELOID_DN	0.000424088	0.00886556	-0.419932	-1.87478	0	149	Qsox1,Glul,Cebpb,Slc36a1,Clec7a,Arrb2,Rtn4,Mafb,Acot9,Tgfbi,Timp1,Cfp,Tbxas1,C5ar1,Slc11a1,Aif1,Zcchc24,Hk3,Cst3,Psap,C3ar1,Blvrb,Fcer1g,Tyrobp,Fgl2,Sat1,Lrp1,Apobr,Hmox1,Ctsd,Vps37c,Cd93,Ifngr1,Hpse,Tspo,Kctd12,Tbc1d8,Lst1,Rac1,Cd36,Milr1,Rhog	42	0.281879	Acot9,Actb,Aif1,Aldh2,Aldh3b1,Anpep,Aplp2,Apobr,Arhgap26,Arhgef10l,Arhgef40,Arrb2,Asb13,Atg7,Atp6v1b2,Blvra,Blvrb,C3ar1,C5ar1,Camk1,Cap1,Cd36,Cd93,Cebpb,Cfp,Clec7a,Cpd,Creg1,Csf1r,Cst3,Ctbp2,Ctsa,Ctsb,Ctsd,Cyfip1,Dapk1,Dmxl2,Dok2,Dusp6,Efhd2,Ets2,Fcer1g,Fcgrt,Fez2,Fgl2,Fhod1,Gaa,Galc,Glul,Gna15,Gns,Golm1,H2afy,Hexb,Hk1,Hk2,Hk3,Hmox1,Hpse,Hsbp1,Ifngr1,Igsf6,Il1rn,Itga5,Itgam,Kctd12,Klf4,Lamp1,Lgal…	Mouse
KO-WT	_tstat	within each collection	C7: immunologic signatures	GSE13547_2H_VS_12_H_ANTI_IGM_STIM_BCELL_DN	0.000424088	0.00886556	-0.436024	-1.9778	0	167	Acadl,Gzmk,Cenpp,Idi1,Anxa2,Ifitm3,Gm10282,Polr3k,Cks2,Snf8,Rfc3,Pbk,Bub1,Cdkn3,Rad51,Dscc1,Prim2,Ccna2,Mad2l1,Spc25,Il1b,Hat1,Gins1,Pigt,Ifitm2,Cinp,Cyp20a1,Plk1,Orc6,Rad51ap1,Cops5,Lap3,Cdc123,Cdk1,Cks1b,Arsb,Prim1,Dck,Ccdc34,Ube2s,Psma1,Cenpn,Tubgcp2,Asf1b,Etfb,Lsm2,Ssr2,Bckdk,Stard3nl,Cdca3,Cops4,Nans,Cdc45,Gmnn,Eif1ad,Nrm,Aurkb,C1d,Stmn1,Birc5,Dut,Spc24,Ckap2l,Prelid1,Psma5,Eme1,Tubb4b,H2afx…	83	0.497006	Acadl,Adap1,Agpat5,Anxa2,Arsb,Asf1b,Aurka,Aurkb,Bckdk,Birc5,Bub1,Bub3,C1d,Ccdc34,Ccna2,Ccnb2,Ccrl2,Cdc123,Cdc14a,Cdc45,Cdca3,Cdca8,Cdk1,Cdk4,Cdkn3,Cenpn,Cenpp,Cinp,Ckap2l,Cks1b,Cks2,Cops3,Cops4,Cops5,Cstf2,Cyp20a1,Dbi,Dck,Dpagt1,Dscc1,Dut,Eif1ad,Eif2s2,Eme1,Erh,Etfb,Fam136a,Fam72a,Fbxo5,Fignl1,Fkbp2,Gen1,Ggt1,Gins1,Gm10282,Gm49384,Gmnn,Gzmk,H2afx,Hat1,Haus1,Havcr2,Hirip3,Hmgn2,Hmmr,Idi1,Ifitm1,If…	Mouse
KO-WT	_tstat	within each collection	C7: immunologic signatures	GSE14415_INDUCED_TREG_VS_FAILED_INDUCED_TREG_DN	0.000424088	0.00886556	-0.405995	-1.84159	0	167	Acadl,Mcm6,Lag3,Tmem163,Xcl1,Cst7,Ddx28,Ly86,Rgs1,Aif1,Srgn,Plscr1,Xdh,Gbp7,Jdp2,Fcer1g,Arap2,Ifih1,Pmaip1,Gimap4,Gbp3,Ncapd2,Sh2d2a,Lamc1,Fkbp5,Prdm1,Cenpa,Slamf1,Rsad2,Chst11,Perp,Eea1,Il10ra,Lime1,Ing2,Pnp2,Ttk,Runx2,Cetn2,Cdca5,Nab1,Vamp8,Far1,Rgs2,Cxcl10,Psma1,Alcam,Sdf2l1,Prf1,Ranbp17,Etfb,Glcci1,Ptger4,Chaf1b,Snx10,Reep5,Ap1s2,Galnt3,Pttg1,Psmd14,Abhd5,Cd38	62	0.371257	Abhd5,Acadl,Acsl5,Ahnak,Aif1,Alcam,Ap1s2,Apobec2,Arap2,Arhgap18,Arhgap19,Arhgap26,Asrgl1,Atf6,Atp6v1f,Azin1,Bag1,Brca1,Brca2,Carhsp1,Casp3,Cd38,Cd44,Cd48,Cd7,Cdc14a,Cdca5,Cela1,Cenpa,Cetn2,Chaf1b,Chst11,Chsy1,Clspn,Cobll1,Cox8a,Crmp1,Cst7,Cxcl10,Cxcr6,Ddx28,Dhx58,Dnajb11,Dusp5,Ech1,Ect2,Eea1,Ehbp1l1,Ehd4,Ell2,Ercc6l,Etfb,Ezh2,F2r,Far1,Farp1,Fcer1g,Fkbp5,Frmd4b,Gadd45b,Galnt3,Gbp3,Gbp7,Gimap4,Glcc…	Mouse
KO-WT	_tstat	within each collection	C7: immunologic signatures	GSE14415_NATURAL_TREG_VS_TCONV_DN	0.000424088	0.00886556	-0.388506	-1.73448	0	149	Gzmk,Slc43a3,Ctsc,Dhcr24,Cenpp,Gzmb,Zbp1,Chek1,Hist1h1b,Pbk,Bub1,Arxes2,Cdkn3,Rad51,Ccna2,Cnih2,Mad2l1,Ncapd2,Lamc1,Hnrnpa3,Ctsd,Fkbp5,Pmf1,Gins1,Spn,Cenpe,Lmnb1,Tk1,Ttk,Plk1,Lig1,Cbx5,Esco2,Gzmc,Aspm,Cdk1,Cks1b,Ndc80,Prr11,Cenpn,Asf1b,Gzma,Arf6,Top2a,Chaf1b,Cdca3,Hells,Scaf1,Cdc45,Ncaph,Stmn1,Birc5,Clspn,Dut,Lrr1,Spc24,Wdhd1,Neil3,Ckap2l	59	0.395973	Abcf1,Abr,Actb,Adssl1,Agfg2,Anp32b,Anxa4,Arf6,Arhgap11a,Arhgap19,Arxes2,Asf1b,Aspm,Asxl1,Atp2a2,Aurka,Birc5,Blm,Brca1,Brip1,Bub1,Bub1b,Calu,Cbx5,Ccna2,Ccnb2,Cdc25b,Cdc25c,Cdc45,Cdca3,Cdca8,Cdk1,Cdkn3,Cenpe,Cenpf,Cenph,Cenpm,Cenpn,Cenpp,Cep55,Chaf1b,Chek1,Chtf18,Ckap2,Ckap2l,Cks1b,Clspn,Cnih2,Coro2a,Ctsc,Ctsd,Dhcr24,Dlgap5,Dut,E2f8,Ehbp1l1,Esco2,Fam117a,Fbxo5,Fkbp2,Fkbp5,Gins1,Gnai2,Gpr55,Gsr,Gzma…	Mouse
KO-WT	_tstat	within each collection	C7: immunologic signatures	GSE14415_TCONV_VS_FOXP3_KO_INDUCED_TREG_DN	0.000424088	0.00886556	-0.371185	-1.68369	0	167	Mcm6,Ubr7,Cenpp,Pla2g7,Ifitm3,Gm10282,Ahcy,Chek1,Hist1h1b,Rfc3,Pbk,Bub1,Tspan2,Dscc1,Ccna2,Snrpa,Mad2l1,Ska1,Nucks1,Ncapd2,Rnmt,Epsti1,Naa50,Pmf1,Cenpa,Sephs2,Hmgb3,Gins1,Pigt,Ifitm2,Plk1,Cbx5,Gatm,Pdk3,Lap3,Syngr2,Cdk1,Ptpn6,Tipin,Ap1s1,Rab27a,Racgap1,Cdc7,Capza2,Stard4,Cdca3,Orc2,Aarsd1,Cdc45,Nrm,Psmd14,Stmn1,Snrpb,Birc5,Clspn,Spc24,Wdhd1,Ppp4c,Gtf2h5,Ak2,Shcbp1,Cenph,Smc2,Ccnb2	64	0.383234	Aarsd1,Acaa2,Ahcy,Ak2,Aldoa,Anapc5,Anp32e,Anxa1,Ap1s1,Api5,Arhgap1,Arhgap11a,Arl6ip4,Atad5,Birc5,Brca1,Brip1,Bub1,Bub1b,Bzw1,Calm1,Capza2,Cbx5,Ccna2,Ccnb2,Cdc25c,Cdc45,Cdc7,Cdca3,Cdca8,Cdk1,Cdk2,Cenpa,Cenph,Cenpp,Cep55,Chek1,Clspn,Commd8,Coro1a,Cox5b,Cox7a2,Dctpp1,Ddx21,Dlgap5,Dscc1,Dtl,E2f8,Ece1,Epsti1,Erh,Fam49b,Fignl1,Fkbp2,Gatm,Gen1,Gins1,Gm10184,Gm10282,Gm27029,Gtf2h5,Hcls1,Hist1h1b,Hmgb3,Hm…	Mouse
KO-WT	_tstat	within each collection	C7: immunologic signatures	GSE19888_ADENOSINE_A3R_ACT_VS_TCELL_MEMBRANES_ACT_IN_MAST_CELL_UP	0.000424088	0.00886556	-0.48602	-2.16982	0	149	Gpx3,Spon1,Gpm6b,Col3a1,Cpxm1,Adamts2,Col6a1,Ctsc,Cxcl9,Rcn3,Dram1,P2ry6,Serping1,Ergic3,Timp1,Col5a2,Slc11a1,Phc2,Aif1,Atp8b4,C1qb,C1qc,Ctsz,Dcn,Capns1,Nrp2,Hk3,B2m,Pid1,Ctss,Blvrb,Lamp2,Lum,Tyrobp,Tifab,Plin2,Nid1,Psmb9,Lair1,Apobr	40	0.268456	Ada,Adam12,Adamts2,Agtrap,Aif1,Ap2a2,Apeh,Apobr,Arhgap30,Arhgdib,Arpc3,Atp8b4,B2m,Bace1,Blvra,Blvrb,C1qb,C1qc,C4b,Capns1,Card11,Casp1,Cd276,Cdc42se2,Chid1,Clta,Col3a1,Col5a2,Col6a1,Coro7,Cpxm1,Crip1,Ctbs,Ctsc,Ctse,Ctss,Ctsz,Cxcl9,Dcn,Dennd2a,Dram1,Edem1,Efemp2,Eif1b,Eif4e3,Epha3,Eps8,Ergic3,Erlec1,F2rl3,Fads1,Fanca,Fbxo4,Fermt3,Fez2,Fkbp1b,Fut11,Fxn,Galns,Gbp2,Gga2,Glt8d1,Gmppa,Gnai2,Gnas,Gnb5,Gn…	Mouse
KO-WT	_tstat	within each collection	C7: immunologic signatures	GSE20715_0H_VS_48H_OZONE_LUNG_DN	0.000424088	0.00886556	-0.375423	-1.68184	0	152	Mmp3,Cebpb,Saa3,Ptgs2,Timp1,Cd14,Spp1,Creld1,Banp,Kctd11,Mtch2,Pbk,Bub1,Arxes2,Tshz1,Rad51,Ccna2,Spc25,Sec14l1,Bag3,Ube2c,Hat1,Rhou,Fkbp5,Cenpa,Pola1,Chdh,Tk1,Birc6,Lig1,Gfpt2,Sec61b,Cdk1,Dr1,Prim1,Nasp,Creld2,Asf1b,Rps2,Sec11a,Kras,Med21,Top2a,Chordc1,Fam120b	45	0.296053	Abhd14a,Adora2b,Ahsa1,Anln,Areg,Arxes2,Asf1b,Atg16l1,Bag2,Bag3,Banp,Batf,Birc6,Bpnt1,Bub1,Cacybp,Ccna2,Ccne2,Cd14,Cdk1,Cdkn1a,Cebpb,Cenpa,Cep55,Chdh,Chordc1,Creld1,Creld2,Cstf3,Dapk1,Ddit3,Dedd2,Dhx8,Dnaja4,Dnajb1,Dnajb9,Dr1,Dynll1,Ect2,Edem3,Eif4e,Erlin1,Errfi1,Fam120b,Fasn,Fen1,Fkbp5,Foxk2,Fxr1,Gclc,Gclm,Gfpt2,Gm49384,Gspt1,H2afx,Hat1,Hsp90ab1,Hspa4l,Hspa5,Hspa8,Hspb1,Hspe1,Hsph1,Ilf2,Kctd11,Ki…	Mouse
KO-WT	_tstat	within each collection	C7: immunologic signatures	GSE22229_RENAL_TRANSPLANT_IMMUNOSUPP_THERAPY_VS_HEALTHY_PBMC_UP	0.000424088	0.00886556	-0.36962	-1.65584	0	152	Rnpep,Il7r,Cx3cr1,Cxcr4,Saa3,Clec7a,Dhrs3,Xdh,Lmo4,Ramp1,Fcer1g,Bckdhb,Fancl,Mtch2,Tyrobp,Prim2,Rhbdl3,Ska1,Tyms,Mrpl21,Hck,Gins1,Cenpe,Pla2g15,Orc6,Rasgrp4,Hpse,Lap3,C3,Cct2,Nasp,Creld2,Slc46a1,Etfb,Dlst,Phf5a,Psmb4,Ufl1,Ostf1,Cdc45,Plod3,Maoa,Psma4,Aim2,Ssr4,Fcrl1,Shisa2,Tifa,Tmem229b	49	0.322368	Abcf2,Agps,Aim2,Akirin1,Angptl2,Appbp2,Arf1,B4galnt1,Bckdhb,Bcl11b,Bid,Bnip2,Bod1,C3,Cct2,Cdadc1,Cdc45,Cenpe,Cers6,Ckap2,Clec7a,Commd2,Commd7,Coq3,Creld2,Cry1,Cx3cr1,Cxcr4,Ddx21,Ddx56,Dhrs3,Dis3,Dlst,Dnajb11,Dnajc9,Dock8,Echs1,Egln3,Eif2b1,Eif2s2,Ercc8,Etfb,Fabp5,Fancl,Fcer1g,Fcrl1,Fes,Fig4,Fnbp4,Gfm1,Gins1,Gmcl1,Gmfg,Gspt1,H2afy,Hck,Herpud1,Hpse,Hvcn1,Idh1,Ifngr2,Il7r,Ilf2,Itga1,Itgb7,Kars,Klf4,…	Mouse
KO-WT	_tstat	within each collection	C7: immunologic signatures	GSE24634_TEFF_VS_TCONV_DAY10_IN_CULTURE_DN	0.000424088	0.00886556	-0.357748	-1.59716	0	149	Il7r,Glul,P2ry6,Ctsh,Mndal,Tbxas1,Tnfaip6,Slc11a1,Ctsz,Ifi205,Hk3,Spp1,C1qa,Psap,Creld1,Mrc1,Nr1h3,Blvrb,Lamp2,Ifi204,Nptn,Fcer1g,Fgl2,Hagh,Mob3b,Gabarapl1,Npc2,Rab13,Grn,Vps37c,Ifngr1,Tspo,C3,Dab2,Scamp1,Gabarap,Cd81,Milr1,Ifi211,Tspan3,Pygb	41	0.275168	Abhd11,Acot13,Acox3,Acsl3,Agpat4,Akap1,Alas1,Aldh2,Aplp2,Apobec1,Apoo,App,Arhgef10l,Atg3,Atg9a,Atp6ap1,Bcap31,Blvrb,C1qa,C3,Camsap2,Capg,Ccr1,Cd63,Cd81,Cd9,Cep170,Clcf1,Clec10a,Clic4,Cnnm4,Creg1,Creld1,Ctbp2,Ctsh,Ctso,Ctsz,Cttn,Dab2,Dapk1,Dhx58,Dock1,Echdc3,Ehd4,F11r,Fads1,Fcer1g,Fes,Fgl2,Gabarap,Gabarapl1,Glul,Gpnmb,Grn,Hagh,Heatr3,Hexa,Hk3,Hmg20b,Idh1,Ifi204,Ifi205,Ifi211,Ifngr1,Il7r,Insr,Itga5…	Mouse
KO-WT	_tstat	within each collection	C7: immunologic signatures	GSE24634_TREG_VS_TCONV_POST_DAY10_IL4_CONVERSION_DN	0.000424088	0.00886556	-0.429559	-1.91776	0	149	Qsox1,Glul,Cebpb,Ctsc,Clec7a,Mndal,Tm6sf1,C1qb,Mertk,Cd14,Ctsz,Ifi205,Lpl,Hk3,Spp1,C1qa,Trem2,Psap,Ahcy,Mrc1,Nr1h3,Tfpi,Blvrb,Lamp2,Ifi204,Gfod1,Tyrobp,Cd86,Fgl2,Slamf8,Palld,Hmox1,Npc2,Lamc1,Osbpl1a,Tcn2,Pmp22,Rab13,Hck	39	0.261745	Acot7,Acsl1,Ahcy,Akr1a1,Anpep,Aplp2,Arhgap22,Arhgef10l,Asph,Avpi1,Bace1,Bcap31,Blvrb,C1qa,C1qb,C2,Capg,Cat,Ccr1,Cd14,Cd63,Cd86,Cd9,Cdkn1a,Cebpb,Chn2,Chst15,Clec10a,Clec7a,Creg1,Csf1r,Ctbp2,Ctsa,Ctsb,Ctsc,Ctsz,Cyfip1,Echdc3,Eng,Enpp2,Fabp4,Fads1,Fcgrt,Fgl2,Fgr,Fkbp9,Fuca1,Galnt12,Gfod1,Gla,Glul,Gpx1,Grn,Gsn,Hck,Hist1h2bk,Hk3,Hmox1,Idh1,Ifi204,Ifi205,Ifi211,Igsf6,Itgam,Itgb2,Itgb5,Itsn1,Kmo,Lamc1,L…	Mouse
KO-WT	_tstat	within each collection	C7: immunologic signatures	GSE3982_CENT_MEMORY_CD4_TCELL_VS_TH1_DN	0.000424088	0.00886556	-0.406639	-1.84451	0	167	Slc43a3,Lag3,Ggh,Idi1,Bst2,Hk3,Msmo1,Stk3,Cks2,Mtch2,Psmb10,Fah,Pbk,Bub1,Pmaip1,Mpdu1,Sap30,Tyms,Tmem33,Btg3,Chek2,Il10,Rad23b,Ccnh,Hbegf,Qprt,Orc6,Ube2k,Acot7,Pdk3,Lap3,Ccl4,Arl3,Cks1b,Nasp,Tipin,Ube2m,Gfi1,Foxm1,Sdf2l1,Idh3g,Ndufv2,Tnfrsf4,Prf1,Tubb6,Anxa3,Tspan3,Cd200,Tmem97,Ifi35,Psmb5,Ippk,Nop10,Pak1ip1,Gmnn,Rnaseh2a,Pttg1,Pkp4,Stmn1,Snrpb,Birc5,Flot1,Ppp4c,Gtf2h5,Tmem208,Exosc9,Smc2,Ccnb2,W…	88	0.526946	Acot7,Acsl3,Anxa3,Anxa4,Ap4s1,Apod,Arl3,Ascc3,Atp2a2,Aurka,Birc5,Blm,Bmp2k,Brca1,Bst2,Btg3,Bub1,Bub1b,Ccl4,Ccnb2,Ccnh,Cd200,Cdk4,Cdk7,Cdkn1a,Cebpg,Cenpf,Chek2,Cks1b,Cks2,Cnp,Coq2,Cox8a,Cyb5r4,Dbn1,Dctn5,Ddx41,Dlgap5,Dpy19l1,Eif4g1,Elovl6,Ercc2,Ergic2,Espl1,Exosc9,Fah,Fam189b,Fancg,Fes,Flot1,Foxm1,Gfi1,Ggh,Gm49384,Gmnn,Golt1b,Grpel1,Gstz1,Gtf2h5,Hbegf,Hk3,Htra2,Idh3g,Idi1,Ifi35,Il10,Il2ra,Ippk,Jos…	Mouse
KO-WT	_tstat	within each collection	C7: immunologic signatures	GSE5142_HTERT_TRANSDUCED_VS_CTRL_CD8_TCELL_LATE_PASSAGE_CLONE_UP	0.000424088	0.00886556	-0.384455	-1.74388	0	167	Serpinb9,Lag3,Nkg7,Ttf2,Rgs1,Mastl,Dmwd,Ahcy,Snrpd1,Cks2,Srl,Vars,Pbk,Gtse1,Tspan2,Dscc1,Ccna2,Hsp90aa1,Tyms,Arl6,Tmem126a,Prkcsh,Mrpl21,Fkbp5,Fuca2,Dnajc24,Pmf1,Hnrnpd,Pola1,Gins2,Pus7l,Snrpb2,Gar1,Cbx5,Cdca5,Serpinb9b,Lap3,Mfsd2a,Prim1,Ccdc34,Ube2s,Cenpn,Rilpl2,Bora,Ctc1,Itgb3bp,Cenpl,Mrps15,Top2a,Smyd2,Wdr61,Eci2,Pcbp4,Gmnn,Psmd14,Ncaph,Stmn1,Bcs1l,Mrpl27,Cep89,Ndufs8,Cox5a	62	0.371257	5730480H06Rik,Abhd14a,Abi3,Aco2,Ahcy,Alas1,Apip,Apoo,Arhgap21,Arl6,Bcs1l,Bhlhe40,Bora,Brca2,Casp1,Casp3,Cbx5,Ccdc34,Ccna2,Cdca5,Cdk6,Cenpl,Cenpn,Cep89,Cisd1,Cish,Cks2,Coro1c,Cox5a,Crmp1,Ctc1,Dap3,Dcun1d5,Depdc1b,Dhdds,Dkc1,Dmwd,Dnajc24,Dscc1,Dsn1,Dtymk,E2f2,E2f8,Eci2,Ehd1,Etv6,Fabp5,Fanca,Fdps,Fkbp5,Frmd4b,Fuca2,Gar1,Gemin2,Gins2,Gmnn,Gtf2e2,Gtse1,Hdlbp,Hint1,Hirip3,Hnrnpd,Hsp90aa1,Htt,Itgb3bp,Ka…	Mouse
KO-WT	_tstat	within each collection	C7: immunologic signatures	GSE7568_IL4_VS_IL4_AND_DEXAMETHASONE_TREATED_MACROPHAGE_UP	0.000424088	0.00886556	-0.382713	-1.7145	0	152	Ube2t,Cxcr4,Zcchc8,Cks2,Cbfb,Calm3,Bub1,Dscc1,Mad2l1,Nucks1,Chek2,Ndufaf2,Tk1,Lig1,Ift27,Ybx1,Orc6,Qars,Cdca5,Gnpnat1,Ptpn6,Siva1,Magoh,Poc1a,Ccdc34,Ube2s,Racgap1,Psmg1,Rps2,Bard1,Lsm2,Eif1ax,Tubb2a,Eef1g,Psmb5,Ugdh,Pgd,Gmnn,Cdkn2c,Ccdc18,Alg8,Elof1,Lrr1,Ndufs8,Endod1,Wdhd1,Bspry,Cox5a,Ppp4c,Neil3,Gtf2h5,Fam111a,Fancb,Nmral1,Ndufa2,Gla,Psma6,Blmh,Rangap1,Ehd1,Rfc2,Zbtb8os,Dbi,Mrpl42,S100a10,Kctd9…	68	0.447368	Acsl5,Add1,Alg8,Anp32e,Ap2b1,Api5,Arhgdia,Bard1,Bcat1,Blmh,Bspry,Bub1,Calm3,Cbfb,Ccdc18,Ccdc34,Ccdc50,Cdca5,Cdk4,Cdkn2c,Cenpi,Chek2,Chmp2a,Cit,Cks2,Cldnd1,Cox5a,Cox6b1,Cwc15,Cxcr4,Dbi,Dek,Dld,Dnajb11,Dpy30,Dscc1,Dsn1,E2f3,Ech1,Eef1g,Ehd1,Eif1ax,Eif2s2,Eif3c,Elof1,Endod1,Espl1,Fam111a,Fam72a,Fancb,Fignl1,Gars,Gins3,Gins4,Gla,Gltp,Gmnn,Gnai2,Gnpnat1,Gtf2h5,Haus8,Hist1h1c,Hnrnpc,Hspa5,Ift27,Il1rl1,I…	Mouse
KO-WT	_tstat	within each collection	C7: immunologic signatures	GSE36891_POLYIC_TLR3_VS_PAM_TLR2_STIM_PERITONEAL_MACROPHAGE_UP	0.000424268	0.00886556	-0.422775	-1.78037	0	103	Coq10b,Dusp1,Mmp3,Cebpb,Ptgs2,Ccl7,Gpr65,Maff,Ccl2,Dusp2,Rgs1,Ctla4,Trib1,Litaf,Sgk1,Plk2,Fbxl19,Luc7l2,Pmaip1,Cytip,Tnfaip3,Spry1,Rhou,Prdm1,Il10,Hbegf,Ier3,Cd93,Nfkbiz,Rhob	30	0.291262	Adamts1,Akap12,Anapc10,Ankrd17,Apold1,Arl1,Arl4d,Atf3,Bhlhe40,Birc3,Btg2,Cbx2,Ccl2,Ccl7,Ccrl2,Cd80,Cd93,Cebpb,Cebpd,Cirbp,Coq10b,Ctla4,Cytip,Ddhd1,Dok7,Dusp1,Dusp2,Dusp4,Dusp5,Dusp6,Egr1,Egr2,Fbxl19,Fos,Fosb,Fosl2,Gdf15,Gem,Gpr143,Gpr65,H3f3b,Hbegf,Hspa1a,Hspa1b,Hsph1,Ier2,Ier3,Il10,Impact,Isy1,Itpkc,Jun,Junb,Kdm6b,Klf4,Lcorl,Lif,Litaf,Lrrc32,Luc7l2,Maff,Megf8,Mmp3,Neurl3,Nfil3,Nfkbiz,Nr4a1,Nr4a2…	Mouse
KO-WT	_tstat	within each collection	C7: immunologic signatures	GSE19198_CTRL_VS_IL21_TREATED_TCELL_24H_UP	0.000424448	0.00886556	-0.361643	-1.6354	0	163	Tsc22d3,Lox,Serpinb9,Ccr7,Mmp3,Cxcl9,Saa3,Sdhaf1,Ccl7,Maff,Timp1,Cyth3,Ramp3,Rgs1,Mertk,Gzmb,Ifi44,Ifitm3,Rnf115,Xdh,Trib1,Angpt2,Jdp2,Tgm2,Litaf,Plk2,Plin2,Ube2g1,Spry1,Anxa7,Fkbp5,Il10,Enc1,Ifitm2,Rhob,Serpinb9b,Ccl4,Gzmc,Ptpn22,Dr1,Batf2	41	0.251534	Adam9,Adamts4,Adm,Akap12,Akt3,Angpt2,Anxa4,Anxa7,Arih2,Atf3,Atp11a,Batf2,Bcl2l14,Bcr,Cars,Ccdc137,Ccdc86,Ccl4,Ccl7,Ccr7,Cd200,Cd40,Cd70,Cd83,Cdkn1a,Cebpg,Chac1,Cp,Cttnbp2nl,Cx3cl1,Cxcl9,Cyth3,Ddit3,Ddx49,Dr1,Dusp10,Dusp16,Ebna1bp2,Egln2,Eif2b5,Emp1,Enc1,Errfi1,F2rl3,Fam129b,Fkbp5,Gadd45b,Gadd45g,Gars,Gbp2,Gramd4,Gtf2f1,Gzmb,Gzmc,H6pd,Hif1a,Icam1,Ifi44,Ifitm1,Ifitm2,Ifitm3,Ifng,Ifrd1,Ifrd2,Il10,Il…	Mouse
KO-WT	_tstat	within each collection	C7: immunologic signatures	GSE19888_CTRL_VS_TCELL_MEMBRANES_ACT_MAST_CELL_PRETREAT_A3R_INH_DN	0.000424448	0.00886556	-0.388355	-1.75619	0	163	Ptpro,Tor3a,Serpinb9,Trim30a,Ccr7,Ptx3,Ccl2,Cd300ld,Aida,Rgs1,Trim30d,Cd72,Bst2,Vcam1,Gzmb,Mpeg1,Ifitm3,Tmem39b,Slamf9,Hsh2d,Irak2,Ifih1,Nmi,Slamf8,Tor1aip2,Nfkb1,Oas2,Fbxl14,Npc2,Hdc,Ifit2,Lacc1,Tlr3,Rsad2,Prkx,Grn,Ifitm2,Evi2b,Trim12c,Parp11,Cmpk2,Eif4e3,Serpinb9b,Gzmc,Ptpn6,Batf2,Dck,Cxcl10,Tor1aip1,Rac1,Tubb6,Klrk1,Irf7,Naaa,Rtp4,Slamf7,Gzma,B4galt5,Ikzf1,Tdrd7	60	0.368098	A630001G21Rik,Abcg1,Ada,Adar,Aida,Ankfy1,Apobec1,Apod,Arf4,Arhgap30,Atg16l1,Axin2,B4galt5,Batf2,Bcl3,Bcl9,Bst2,Btg2,C2,Carm1,Casp9,Ccl2,Ccr7,Ccrl2,Cd274,Cd300ld,Cd300lf,Cd40,Cd72,Clic4,Cmpk2,Cnp,Cxcl10,Dck,Ddx60,Dtx3l,Eif2ak2,Eif4e3,Etv6,Evi2,Evi2b,Fanca,Fbxl14,Fbxo17,Fnbp4,Gch1,Gla,Gmppb,Gnb4,Grn,Gzma,Gzmb,Gzmc,Hdc,Hk1,Hsh2d,Ifih1,Ifit2,Ifitm1,Ifitm2,Ifitm3,Ift172,Ikzf1,Il12rb1,Il15,Il18bp,Il2rg…	Mouse
KO-WT	_tstat	within each collection	C7: immunologic signatures	GSE42088_2H_VS_24H_LEISHMANIA_INF_DC_UP	0.000424448	0.00886556	-0.353255	-1.59747	0	163	Tsc22d3,Tor3a,Bst1,Pcbp2,Gpr65,Arrb2,Tgfbi,Ergic3,Mndal,Ly86,C5ar1,Cd14,Zcchc24,Cars2,Ifi205,Cst3,Ifitm3,Crtap,Ctss,Sh3bgrl,Ifi204,Cd86,Eif3f,Hmox1,Ctsd,Plp2,Eif3e,Pigt,Ifitm2,Evi2b,Asah1,Ifngr1,Qars,Pdk3,Tspo,Rgs2,Zfp36l1,Lst1,Higd2a,Polb,Erp29,Cnpy3	42	0.257669	Add3,Aldh2,Aldoc,Ampd2,Arhgap4,Arhgdib,Arl4c,Arrb2,Asah1,Bst1,C5ar1,Cars2,Cast,Ccdc69,Ccpg1,Cd14,Cd302,Cd37,Cd4,Cd52,Cd86,Celf2,Clmn,Cnn2,Cnpy3,Cotl1,Crbn,Crtap,Cst3,Ctsd,Ctss,Cuta,Cyth4,Dpep2,Ebp,Eid1,Eif2d,Eif3e,Eif3f,Eif3l,Ensa,Ergic3,Erp29,Evi2,Evi2a,Evi2b,Fcgrt,Fos,Gdpd5,Gpr65,Gpx1,Gstk1,Gusb,Hexa,Higd2a,Hmgb2,Hmox1,Hsd17b11,Hspbap1,Ifi204,Ifi205,Ifi211,Ifitm1,Ifitm2,Ifitm3,Ifngr1,Inpp5k,Itg…	Mouse
KO-WT	_tstat	within each collection	C7: immunologic signatures	GSE7460_FOXP3_MUT_VS_WT_ACT_TCONV_UP	0.000424448	0.00886556	-0.451166	-2.04024	0	163	Rnpep,Sv2c,Cebpb,Itpripl2,Ggh,Cst7,Rgs1,Pdcd1,Scin,Tmed5,Tsen54,Rnf19b,Hk3,Spp1,Tmbim4,Stk3,Mlkl,Jdp2,Sdf4,Ube2e3,Gspt2,Kctd11,Rap1a,Psmb10,Plin2,Pawr,Aprt,Marcks,Ppp2r3a,Sh2d2a,Vkorc1,Gpx8,Slc39a4,Prdm1,Il10,Chst11,Asb2,Basp1,Ubxn2a,Rab1a,Akap7,Tnfsf10,Runx2,Rab20,Ms4a7,Sec61b,Cib2,Itpr1,Sdhaf2,Pmepa1,Cdc73,Dnajc1,Tnfrsf4,Tmed3,Naa20,Wrap73,Gzma,Nt5m,Ociad2,Mrpl35,Sugt1,Maf	62	0.380368	Abcc1,Adora2b,Ahr,Akap7,Als2,Aprt,Arid3a,Armcx3,Asb2,Asns,Atxn3,Auh,Basp1,Bmi1,Cass4,Cdc73,Cdyl2,Cebpb,Chst11,Cib2,Cldn12,Cst7,Cyp11a1,Cysltr1,Dgat1,Dnaja4,Dnajb6,Dnajc1,Dok2,Dusp14,Dusp5,Ebi3,Ehbp1l1,Ehd1,Ell2,Enpp1,Epas1,Esm1,Evi5,F2r,F2rl2,Fchsd2,Frmd4b,Gem,Ggh,Glmn,Glrx,Gnptab,Gpaa1,Gpr171,Gpx8,Gspt2,Gstm5,Gzma,Hk3,Icos,Il10,Il12rb1,Il1r2,Itpr1,Itpripl2,Jdp2,Kctd11,Kif3a,Ktn1,Lgals1,Lgals3,Lp…	Mouse
KO-WT	_tstat	within each collection	C5: GO gene sets	GO_COLLAGEN_TRIMER	0.000424628	0.0329187	-0.777705	-2.64379	0	34	Col6a2,Lox,Col1a1,Col5a1,Col1a2,Col8a1,Col3a1,Col6a1,Col5a3,Col5a2,Col6a3,C1qb,C1qc,Dcn,C1qa,Emilin2,Msr1,Scara3,Lum,Colec12	20	0.588235	C1qa,C1qb,C1qc,C1qtnf5,C1qtnf6,Col11a2,Col16a1,Col18a1,Col1a1,Col1a2,Col2a1,Col3a1,Col4a1,Col4a2,Col4a5,Col5a1,Col5a2,Col5a3,Col6a1,Col6a2,Col6a3,Col8a1,Col9a1,Colec12,Colq,Cthrc1,Dcn,Emilin1,Emilin2,Lox,Lum,Msr1,Scara3,Wdr33	Mouse
KO-WT	_tstat	within each collection	C5: GO gene sets	GO_MULTICELLULAR_ORGANISM_METABOLIC_PROCESS	0.000424628	0.0329187	-0.684069	-2.44478	0	42	Col6a2,Col1a1,Col5a1,Col1a2,Mmp2,Col8a1,Col3a1,Mmp3,Adamts2,Col6a1,Col5a3,Arg1,Col5a2,Col6a3,Ctss	15	0.357143	Acaca,Adam15,Adamts14,Adamts2,Adrb2,Arg1,Col11a2,Col18a1,Col1a1,Col1a2,Col2a1,Col3a1,Col4a1,Col4a2,Col4a5,Col5a1,Col5a2,Col5a3,Col6a1,Col6a2,Col6a3,Col8a1,Ctsb,Ctsd,Ctsk,Ctss,Furin,Hif1a,Mmp11,Mmp12,Mmp14,Mmp16,Mmp2,Mmp3,Mmp9,Oma1,P2rx7,Pepd,Ppargc1a,Serpinh1,Tiparp,Tram2	Mouse
KO-WT	_tstat	within each collection	C7: immunologic signatures	GSE10325_CD4_TCELL_VS_MYELOID_DN	0.000424809	0.00886556	-0.39602	-1.75284	0	141	Rnpep,Dennd3,Slc43a3,Cebpb,Clec7a,Mtmr11,Ctsh,Ly86,Plek,Slc11a1,Phc2,Dse,Lyn,Msr1,Trib1,Gfod1,Cd86,Fgl2,Sat1,Spint1,Lrp1,Marcks,Csf2rb,Hck,Clpb,Hmgb3,Enc1,Serpinf1,Basp1,Ptgs1,Qprt,Sh3bp2,Il13ra1	33	0.234043	Actg1,Adm,Adora2b,Aldh2,Anxa4,Aplp2,Atp10d,Atp6v0a1,Basp1,Bcl6,Ccdc88a,Ccr1,Cd86,Cdk2ap1,Cdkn1a,Cdkn1c,Cebpb,Chst15,Clcn5,Clec7a,Clic4,Clpb,Coro1c,Csf1r,Csf2rb,Ctbp2,Ctnna1,Ctsh,Cybb,Dennd3,Dgkg,Dse,Enc1,Entpd1,Fam114a1,Fam49a,Fgl2,Fgr,Fig4,Gab2,Gcnt1,Gfod1,Gm12184,Gm2a,Gsn,Hck,Hexb,Hmgb3,Hsbp1,Icam1,Ifngr2,Il13ra1,Irf5,Irf8,Itgam,Kmo,Kynu,Lat2,Lhfpl2,Lmo2,Lrp1,Lta4h,Ly86,Lyn,Lyst,Map2k3,Marcks,M…	Mouse
KO-WT	_tstat	within each collection	C7: immunologic signatures	GSE10325_LUPUS_CD4_TCELL_VS_LUPUS_MYELOID_DN	0.000424809	0.00886556	-0.468726	-2.08374	0	144	Rnpep,Slc43a3,Cebpb,Slc36a1,Clec7a,Mafb,Tgfbi,Erp44,Cfp,Tbxas1,C5ar1,Slc11a1,Aif1,Cd14,Bcl2l2,Hk3,Cst3,Dse,Lyn,Psap,Blvrb,Fcer1g,Tyrobp,Cd86,Fgl2,Marcks,Apobr,Csf2rb,Hmox1,Ctsd,Hck,Clpb,Grn,Basp1,Vps37c,Asah1,Cd93,Ifngr1,Il13ra1,Kctd12,Tbc1d8,Naga,Lst1,Cd36,Milr1,Bckdk,Ctsb,Plcg2,Snx10,Ap1s2,Slc7a7,Ckap4	52	0.361111	Acsl1,Aif1,Aldh2,Aldh3b1,Anpep,Ap1s2,Aplp2,Apobr,Arhgef40,Asah1,Atp6v0b,Atp6v1b2,Basp1,Bckdk,Bcl2l2,Bid,Blvrb,C5ar1,Camk1,Ccr1,Cd14,Cd36,Cd74,Cd86,Cd93,Cebpb,Cebpd,Cfp,Chst15,Ckap4,Clec7a,Clic4,Clmn,Clpb,Coq2,Coro1c,Creg1,Csf1r,Csf2rb,Cst3,Ctbp2,Ctnna1,Ctsa,Ctsb,Ctsd,Cybb,Cyfip1,Dapk1,Dennd1a,Dmxl2,Dse,Dusp6,Eif4ebp1,Erp44,Fam49a,Fcer1g,Fcgrt,Fgl2,Gaa,Gab2,Gla,Gm2a,Golm1,Gpx1,Grn,Hck,Hexb,Hk3,Hmo…	Mouse
KO-WT	_tstat	within each collection	C7: immunologic signatures	GSE14000_UNSTIM_VS_4H_LPS_DC_DN	0.000424809	0.00886556	-0.377681	-1.67167	0	141	Coq10b,Il7r,Tnc,Serping1,Plek,Tnfaip6,Bst2,Plat,Ifi44,Ifitm3,Isg20,Xaf1,Hsh2d,Tmem140,Wtap,Ifih1,Pmaip1,Ube2l6,Gbp5,Psmb9,Il1b,Oas2,Ifit2,Gpd2,Epsti1,Dnajb4,Ifitm2,Mcoln2,Ubxn2a,Cntln,Cmpk2,Tnfsf10,Nfkbiz,Ccl4,Batf2,Kmo,Ddx58,Isg15,Rab5a,Oas3,Pla2g4a,Rab12,Irf7,Rtp4,Slamf7,Ptger4,Ifit3b,Ifi35,Tdrd7,Irf2,Ckap4,Poglut1	52	0.368794	A630001G21Rik,Acsl1,Adar,Adprhl2,Amd1,Arhgap22,Atf3,Atf7,Batf2,Bcl2l14,Brip1,Bst2,Btg2,Casp7,Ccl4,Ccl5,Cd274,Cd80,Cflar,Ckap4,Cmpk2,Cnp,Cntln,Coq10b,Csrp2,Ddx58,Dnajb4,Dtx3l,Dusp5,Eif2ak2,Ell2,Epsti1,Ext1,Fam135a,Fbxo7,Fut4,Gbp2,Gbp5,Gch1,Gmpr,Gpd2,Hesx1,Hsh2d,Ifi35,Ifi44,Ifih1,Ifit2,Ifit3,Ifit3b,Ifitm1,Ifitm2,Ifitm3,Il15,Il1b,Il7r,Ino80d,Irf1,Irf2,Irf7,Irf9,Isg15,Isg20,Klf9,Kmo,Kynu,Lrrfip2,Mcol…	Mouse
KO-WT	_tstat	within each collection	C7: immunologic signatures	GSE15330_LYMPHOID_MULTIPOTENT_VS_MEGAKARYOCYTE_ERYTHROID_PROGENITOR_IKAROS_KO_DN	0.000424809	0.00886556	-0.426149	-1.92243	0	161	Id2,Gzmk,Serpinb9,Tmem163,Nkg7,Ggh,Ddx28,Plek,Tigit,Rgs1,Aif1,Srgn,Gimap7,Ap3s1,Gzmb,Plscr1,Dapk2,Cks2,Nptn,Med7,Calm3,Dstn,Gng10,Fgl2,Pmaip1,Pglyrp1,Lair1,Gabarapl1,Prdx4,Sap30,Lamc1,Prdm1,Chst11,Prkx,Perp,Runx2,Ndufa1,Ifngr1,Serpinb9b,Acot7,Ccl4,Gzmc,Atxn1,Arsb,Alcam,Rilpl2,Zdhhc2,Prf1,Klrk1,Txndc17,Slamf7,Lxn,Chpt1,Gzma,Rpa2,Arf6,Pik3ap1,Snx10,Reep5,Ap1s2,Galnt3,Nln,Nfkbib	63	0.391304	Acot7,Ahnak,Aif1,Alcam,Anapc13,Anxa1,Anxa4,Ap1s2,Ap3s1,Apobec2,Arf6,Arhgap10,Arhgap18,Arsb,Asrgl1,Atf6,Atox1,Atp2b4,Atxn1,Bag1,Bhlhe40,Calm2,Calm3,Capn2,Carhsp1,Casp1,Ccdc50,Ccl3,Ccl4,Ccl5,Ccr2,Cd44,Cd48,Cd63,Cd80,Chpt1,Chst11,Chsy1,Cks2,Clic4,Cobll1,Cox17,Crip1,Cwc15,Cxcr3,Dapk2,Ddx28,Dgkh,Dock5,Dstn,Dusp5,Ech1,Efhd2,Entpd1,Errfi1,Esm1,Fam129a,Fgl2,Gabarapl1,Galnt3,Gapdh,Gem,Ggh,Gimap7,Gm3839,Gm…	Mouse
KO-WT	_tstat	within each collection	C7: immunologic signatures	GSE17721_LPS_VS_POLYIC_2H_BMDC_UP	0.000424809	0.00886556	-0.378433	-1.68334	0	146	Nr3c1,Dusp1,Pdpn,Lag3,Saa3,Hccs,Fcgr2b,Emd,Zrsr1,Idi1,Plat,Tmed5,Vcam1,Rnf19b,Ifitm3,Cks2,Lmo4,Gmeb1,Tnfsf11,Cd86,Palld,Hagh,Nfkb1,Mad2l1,Cdv3,Tyms,Anxa7,Mdfic,Nup62,Pigt,Ifitm2,Mcoln2,Fcgr3,Rap1b,Ufm1,Nudt9,Mmd,Rgs2,Slc25a17,Rilpl2,Denr,Pla2g2e,Dlst,Cd200,Tubb2a,Bri3	46	0.315068	Acsl1,Adam12,Adhfe1,Ampd3,Ang,Anxa7,Apaf1,Arf6,Atad1,Bcl10,Brd2,Bri3,Calcrl,Cd200,Cd38,Cd86,Cdc42ep1,Cdv3,Cenpv,Chd1,Cks2,Cln3,Clock,Coq3,Cpeb2,Cyp39a1,Cyth2,Dennd2d,Denr,Dexi,Dlst,Dnajb6,Dscaml1,Dusp1,Egln3,Egr1,Eif2b2,Emd,Epm2aip1,Fabp4,Fam133b,Fcgr2b,Fcgr3,Fdft1,Fkbp9,Fmr1,Gmeb1,Gpr155,Hagh,Hccs,Hmgb2,Idi1,Ifitm1,Ifitm2,Ifitm3,Ikzf2,Il1rn,Irf1,Itga4,Kbtbd2,Kdm5c,Klf6,Klf9,Lag3,Lmo4,Ltv1,Ly75,L…	Mouse
KO-WT	_tstat	within each collection	C7: immunologic signatures	GSE24671_BAKIMULC_VS_SENDAI_VIRUS_INFECTED_MOUSE_SPLENOCYTES_UP	0.000424809	0.00886556	-0.440556	-1.98742	0	161	Lag3,Cryz,Ggh,Kifc1,Fars2,Plek,Cenpp,Scin,Gas2,Tfrc,Ifitm3,Creld1,Cks2,Phactr2,Plk2,Dstn,Ifih1,Aprt,Polr3c,Plp2,Fscn1,Rad51b,Kifc5b,Tmem14a,Gins1,Cops2,Ifitm2,Eny2,Optn,Ybx1,Qars,Esco2,Rad51ap1,Ndufb5,Mrpl32,Cks1b,Ndc80,Cct2,Prr11,Pkmyt1,Ccdc34,Tipin,Dynlrb1,Cenpn,Tubgcp2,Scn1b,Alms1,Eci2,Ninj2,Ctsb,Reep5,Vcl,Cdkn2c,Pttg1,Nrm,Mvd,Ints12,Hspa1a,Spc24,Snrnp27,Ckap2l,Rbmx2,Wdr62,Glrx3,Cenph,Hspb11,N…	78	0.484472	Alms1,Amotl1,Aprt,Asnsd1,Atpaf2,Bcat1,Calu,Cav2,Ccdc34,Ccne1,Ccp110,Cct2,Cct4,Cdc6,Cdca2,Cdkn2c,Cenph,Cenpm,Cenpn,Cenpp,Cenpt,Cep128,Chtf18,Ckap2l,Cks1b,Cks2,Commd10,Cops2,Cpne2,Creld1,Cryz,Ctsb,Cux1,Dcaf4,Dcxr,Dlgap5,Dstn,Dtl,Dynlrb1,E2f7,Eci2,Eef2,Ehd1,Ehd4,Eif2s2,Eny2,Ercc6l,Esco2,Extl2,Fars2,Fscn1,Gas2,Ggh,Gins1,Glb1,Glrx3,Haus1,Hint1,Hspa1a,Hspa1b,Hspb11,Icam4,Ifih1,Ifitm1,Ifitm2,Ifitm3,Insl…	Mouse
KO-WT	_tstat	within each collection	C7: immunologic signatures	GSE32533_MIR17_KO_VS_MIR17_OVEREXPRESS_ACT_CD4_TCELL_UP	0.000424809	0.00886556	-0.365455	-1.62561	0	146	Gzmk,Tnfrsf11a,Ctsc,Fcgr2b,Mafb,Rab5c,Chrnb2,Tm6sf1,Atp8b4,Cd72,Srgn,Zranb3,Hk3,Lyn,Yif1b,C3ar1,Acp5,Cd86,Rtn3,Tifab,Sft2d1,Snrnp35,Acad10,Ncf1,Spn,Gpr35,Pla2g15,Basp1,Evi2b,Pphln1,Fcgr3,Gatm,Ptpn22,Ptpn6,Cxcl10,Gfi1,Ints5,Tubb6,Arpc5,Tpd52,Spi1,Ikzf1,Pik3ap1,Ctsb,Hfe,Ostf1,Diaph1,Psmg4	48	0.328767	3110001I22Rik,Acad10,Acp5,Aftph,Agfg1,Ahcyl2,Apobec1,Arl4c,Arpc5,Atp8b4,Atxn7l1,Basp1,Bmp2k,C3ar1,Ccdc88b,Ccl5,Cd72,Cd86,Cdc42se2,Cebpg,Chrnb2,Cotl1,Csk,Ctsb,Ctsc,Cxcl10,Cyfip2,Cyth4,Dennd1a,Dennd1c,Diaph1,Dock11,Edem1,Evi2,Evi2b,Fcgr2b,Fcgr3,Fes,Fez2,Fmnl2,Galk1,Galnt7,Gapvd1,Gatm,Gfi1,Gm12166,Gnptab,Gpr35,Gzmk,Hfe,Hk3,Hnrnpm,Ikzf1,Impdh1,Inpp5d,Ints5,Ipcef1,Irak3,Irf8,Itsn2,Khdrbs1,Ldlrap1,Lyn,…	Mouse
KO-WT	_tstat	within each collection	C7: immunologic signatures	GSE40274_CTRL_VS_FOXP3_TRANSDUCED_ACTIVATED_CD4_TCELL_UP	0.000424809	0.00886556	-0.383402	-1.72959	0	161	Ube2t,Cenpp,Cenpk,Efnb1,Mastl,Zranb3,Polr3k,Eif2a,Blvrb,Rfc3,Tcf19,Mms22l,Prim2,Snrpa,Mad2l1,Spc25,Oip5,Pmf1,Cenpa,Slamf1,Pola1,Gins1,Serpinf1,Gins2,Akirin2,Cntln,Lig1,Orc6,Esco2,Rad51ap1,Ndufb5,Ndc80,Siva1,Prr11,Lima1,Cenpn,Asf1b,Cenpl,Slamf7,Eif1ax,Top2a,Nans,Gmnn,Cdkn2c,Usp6nl,Ccdc18,Pttg1,Ncaph,Aurkb,Cenpw,Cs,Ndufc2,Vps29,Ppp6c,Ckap2l,Arhgap29,Gnb4,Exosc9,Gm20075,Smc2,Psma6,Ccne2,Pfn2,Rnaseh2…	70	0.434783	Aars,Ada,Adhfe1,Akirin2,Aldh9a1,Arhgap11a,Arhgap29,Arl5a,Asf1b,Asns,Asrgl1,Atad5,Atp6v0a1,Aurkb,Blvrb,Btf3l4,Bub1b,Ccdc18,Cchcr1,Ccne2,Cdkn2c,Celsr1,Cenpa,Cenpk,Cenpl,Cenpn,Cenpp,Cenpw,Cep55,Chac1,Cisd1,Ckap2l,Cntln,Cox6a1,Cpsf6,Cs,Dbf4,Dna2,Ect2,Efnb1,Eif1ax,Eif2a,Eif4e,Esco2,Exosc9,Fancd2,Fanci,Fkbp2,Fxn,Gins1,Gins2,Gins3,Gm20075,Gmnn,Gnb4,Gng12,Hmgn3,Ift57,Igf2bp3,Impdh2,Irak1bp1,Kif18b,Kif20a…	Mouse
KO-WT	_tstat	within each collection	C7: immunologic signatures	GSE40274_FOXP3_VS_FOXP3_AND_EOS_TRANSDUCED_ACTIVATED_CD4_TCELL_DN	0.000424809	0.00886556	-0.370624	-1.64762	0	144	Ube2t,S1pr3,Tmco4,Cenpp,Cenpk,Dhfr,Efnb1,Lsm5,Rfc3,Tcf19,Rad51,Dscc1,Ccna2,Ska1,Spc25,Pycr2,Tmem126a,Chek2,Hnrnpd,Lmo7,Ppil1,Pola1,Gins1,Eny2,Lig1,Ift27,Optn,Orc6,Esco2,Prr11,Prim1,H2afz,Loxl3,Cenpl,Lxn,Mrps15,Nt5m,Nans,Gmnn,Cdkn2c,Usp6nl,Ccdc18,Pttg1,Ncaph,Pkp4,Ndufc2	46	0.319444	Acat2,Aldh9a1,Alg8,Ankmy2,Anln,Ano3,Arhgap11a,Arl5a,Asns,Bmpr1a,Brms1l,Bub1b,Casp3,Ccdc18,Ccna2,Ccne1,Ccne2,Cd7,Cdc25c,Cdca2,Cdk4,Cdkn2c,Celsr1,Cenpk,Cenpl,Cenpp,Cenpv,Cfl1,Chek2,Cpsf6,Dbf4,Ddx1,Dhfr,Dscc1,E2f3,Ect2,Efnb1,Eif4ebp2,Emb,Eny2,Ercc6l,Eri2,Erlin1,Esco2,Exo1,Fabp5,Fam135a,Fancd2,Gas2l3,Gins1,Gmnn,Gnb4,Gng12,H2afz,Hnrnpd,Ift27,Igf2bp3,Kcnn4,Kif11,Kif18b,Kif20a,Kifap3,Lcp2,Lig1,Lmo7,Loxl…	Mouse
KO-WT	_tstat	within each collection	C7: immunologic signatures	GSE42021_TREG_PLN_VS_CD24INT_TREG_THYMUS_DN	0.000424809	0.00886556	-0.373138	-1.65156	0	141	Ccr8,Ctsc,Lgals3bp,Dram1,Serping1,Max,Ogfr,Bst2,Rnf19b,Ifi44,Ifitm3,Plscr1,B2m,Isg20,Ctss,Tgm2,Psmb10,Ifih1,Sat1,Nmi,Pmaip1,Ube2l6,Parp12,Cdc42ep4,Psmb9,Erap1,Oas2,Cfb,Ube2d3,Tlr3,Ifitm2,Optn,Lap3,C3,Ddx58,Isg15,Eif3m,Oas3,Cd47,Rtp4,Lxn,Ifit3b,Ifi35	43	0.304965	A630001G21Rik,Adap1,Adar,Atp10d,B2m,Bst2,C3,Casp1,Casp7,Casp8,Ccr8,Cd38,Cd47,Cd74,Cdc42ep4,Cfb,Ctnnbl1,Ctsc,Ctss,Ddx58,Ddx60,Dennd5a,Dnpep,Dock4,Dram1,Eif3m,Erap1,Erlin1,Fam111a,Fas,Fosl2,Gbp2,Gch1,Gstk1,Gsto1,Guk1,Heg1,Hpgds,Ifi35,Ifi44,Ifih1,Ifit3,Ifit3b,Ifitm1,Ifitm2,Ifitm3,Igflr1,Irf1,Irf3,Irf8,Irf9,Isg15,Isg20,Itm2b,Jak2,Kdm6a,Klf4,Lap3,Leprotl1,Lgals3bp,Ltbr,Lxn,Ly6e,Max,Mcl1,Mreg,Mtf2,Mx1,…	Mouse
KO-WT	_tstat	within each collection	C7: immunologic signatures	GSE7460_WT_VS_FOXP3_HET_ACT_TCONV_DN	0.000424809	0.00886556	-0.350674	-1.58195	0	161	Pcbp2,Gpr65,Cst7,Dnajc18,Rnf19b,Hormad2,Plscr1,Mlkl,Ube2e3,Lamp2,Ptpn11,Kctd11,Apool,Plin2,Coq9,C1galt1c1,Cep290,Ccdc66,Nsmce2,Slc39a4,Ppwd1,Chst11,Asb2,Sra1,Ubxn2a,Tnfsf10,Orc4,Rab6a,Tmem165,Cdc123,Acp2,Sdhaf2,Nudt21,Cdc73,Stk38l,Etfb,Tmed3,Anxa3,Kras,Chpt1,Gzma,Ncs1,Nt5m,Cops6,Mrpl35,Sfpq,Sugt1,Chordc1,Maf,Rad1	50	0.310559	Abi3,Acp2,Adam8,Adora2b,Agfg1,Ahctf1,Ahr,Alg2,Ankrd13c,Anxa3,Ap4s1,Apip,Apool,Arid3a,Arl4a,Asb2,Atxn3,Bmi1,Bmpr1a,C1galt1c1,Ccdc66,Cct4,Cd38,Cdc123,Cdc73,Cdkl2,Cep290,Cep78,Chordc1,Chpt1,Chst11,Cops6,Coq9,Cst7,Cxcr3,Dclk2,Dcun1d5,Depdc7,Dlg3,Dnajb6,Dnajc18,Drosha,Dusp5,Eed,Eif2ak2,Eif4g2,Etfb,F2r,F2rl2,Fndc3b,Frmd4b,Fxr1,Gem,Ghitm,Glmn,Glrx,Gnptab,Gpr65,Gzma,Hormad2,Hsdl2,Ift43,Igf2bp3,Il12rb1,Jm…	Mouse
KO-WT	_tstat	within each collection	C5: GO gene sets	GO_RESPONSE_TO_AMINO_ACID	0.000424989	0.0329187	-0.471564	-1.89457	0	77	Col1a1,Col1a2,Mmp2,Col3a1,Cebpb,Col6a1,Ccl2,Arg1,Col5a2,Lyn,Lamtor3,Tyms,Folr2,Alad,Abcg3,Hnrnpd,Rraga	17	0.220779	Aars,Abcg3,Aifm1,Alad,Arg1,Asns,Ass1,Bad,Bcl2l1,Capn2,Casp3,Ccl2,Ccl5,Cdkn1b,Cebpb,Chuk,Col16a1,Col1a1,Col1a2,Col3a1,Col4a1,Col5a2,Col6a1,Cpeb1,Cpeb4,Creb1,Cyba,Dnmt1,Dnmt3a,Eef2,Fas,Folr2,Glrb,Gsk3b,Gsn,Gss,Gstp1,Gstp2,Hmbs,Hnrnpd,Hnrnpk,Icam1,Ipo5,Lamtor1,Lamtor2,Lamtor3,Lyn,Mgmt,Mmp2,Mthfr,Mtor,Nrf1,Ogg1,Pemt,Pik3c3,Ppargc1a,Ptger4,Rapgef3,Rela,Rps6kb1,Rptor,Rraga,Rragb,Rragc,Rragd,Sh3bp4,Slc3…	Mouse
KO-WT	_tstat	within each collection	C5: GO gene sets	GO_VACUOLAR_LUMEN	0.000424989	0.0329187	-0.487698	-1.95939	0	77	Ogn,Bgn,Ctsh,Pdgfrb,Dcn,B2m,Ctss,Psap,Dapk2,Lamp2,Lum,Hspg2,Hsp90aa1,Ap4m1,Sdc3,Ctsd,Tcn2,Ppt2,Ids,Lgmn,Asah1,Hpse,Acp2,Arsb,Ap4e1,Galns,Prf1,Man2b2,Naaa,Arsa,Ctsb,Smpd1,Hexa,Atp13a2,Agrn,Ppt1,Hexb	37	0.480519	Acp2,Agrn,Ap4b1,Ap4e1,Ap4m1,Ap4s1,App,Arsa,Arsb,Asah1,Atp13a2,B2m,Bgn,Cd63,Cd74,Ctsa,Ctsb,Ctsd,Ctsf,Ctsh,Ctsk,Ctss,Cubn,Dapk2,Dcn,Fuca1,Gaa,Galc,Galns,Gba,Gla,Glb1,Gm2a,Gns,Gpc1,Gpc6,Gusb,Hexa,Hexb,Hpse,Hsp90aa1,Hspa8,Hspg2,Hyal1,Ids,Idua,Jak2,Lamp2,Lgmn,Lnpep,Lum,Man2b1,Man2b2,Manba,Naaa,Naglu,Napsa,Neu1,Ogn,Pdgfrb,Plbd2,Ppt1,Ppt2,Prelp,Prf1,Psap,Rab38,Scarb2,Sdc1,Sdc2,Sdc3,Sdc4,Sgsh,Smpd1,Tcn2,…	Mouse
KO-WT	_tstat	within each collection	C7: immunologic signatures	GSE13485_PRE_VS_POST_YF17D_VACCINATION_PBMC_DN	0.000424989	0.00886556	-0.400576	-1.79445	0	155	Slc43a3,Trim30a,Cx3cr1,Siglec1,Lgals3bp,Serping1,Parp10,Trim30d,Bst2,Decr1,Anxa2,Ifi44,Ifitm3,C1qa,Zbp1,Xaf1,Msr1,C3ar1,Fancl,Elp4,Fgl2,Ifih1,Ube2l6,Parp12,Vps45,Marcks,Lair1,Oas2,Elp3,Ifit2,Prpsap1,Herc6,Epsti1,Rsad2,Zdhhc16,Ifitm2,Trim12c,Cmpk2,Lap3,Snapc3,Acp2,Batf2,Kmo,Cxcl10,Rb1,Wdr70,Ddx58,Isg15,Sac3d1,Oas3,Irf7,Rtp4,Slamf7,Ifit3b,Ifi35,Tdrd7	56	0.36129	A630001G21Rik,Acad9,Acp2,Acsl5,Adar,Aim2,Aldh3a2,Anxa2,Atp10d,Atp6v1d,Batf2,Blvra,Bst2,C1qa,C2,C3ar1,Cbx1,Cmpk2,Cnp,Cox10,Cpped1,Crebl2,Cx3cr1,Cxcl10,Cysltr1,Ddx58,Ddx60,Decr1,Dhx58,Dnajc13,Dnajc16,Dpagt1,Dtx3l,Dync1i2,Echdc1,Eif2ak2,Elp3,Elp4,Epsti1,Fancl,Fgl2,Fig4,Glce,Gnpda1,Got2,Gss,Gtf2h1,Gtpbp2,Hadh,Hdhd2,Herc6,Hsdl2,Ide,Idh1,Ifi35,Ifi44,Ifih1,Ifit2,Ifit3,Ifit3b,Ifitm1,Ifitm2,Ifitm3,Ifnar1,…	Mouse
KO-WT	_tstat	within each collection	C7: immunologic signatures	GSE24634_TREG_VS_TCONV_POST_DAY3_IL4_CONVERSION_DN	0.000424989	0.00886556	-0.404138	-1.81041	0	155	Il7r,Ctsc,Ccl2,Timp1,Mndal,Plek,Tm6sf1,Slc11a1,C1qb,Ctsz,Anxa2,Pla2g7,Ifi205,Ifi44,C1qa,Dse,Il18,Psap,Nr1h3,Tgm2,Acp5,Ifi204,Cd86,Crybg3,Lair1,Dpy19l4,Osbpl1a,Hck,Tmem9b,Il10,Asah1,Dnase1l1,Pde6d,Dab2,Slc38a6,Comt,Mmd,Kctd12,Rit1,Naga,Mctp1,Abcc3,Serinc3,Cd36,Ifi211,Slamf7,Mgll,Tdrd7,Atp6v1d,Ctsb,Csf2ra,Plod3,Hexa,Adipor1,Igfbp7,Snx27,Hmgcl,Ly96,Ppt1,Hexb,Agpat4	61	0.393548	Abcc3,Acp5,Adipor1,Agpat4,Anxa2,Appl2,Arhgap10,Arhgap22,Arrb1,Asah1,Atox1,Atp6v0b,Atp6v1c1,Atp6v1d,Atrn,Bach1,Baz2b,Bid,Blcap,Bmp2k,C1qa,C1qb,C2cd2,Calhm2,Cat,Ccl2,Cd36,Cd74,Cd86,Cdkn1a,Cebpd,Chmp2a,Comt,Copa,Cops7a,Cox5b,Cox7b,Crebl2,Creg1,Crybg3,Csf2ra,Ctsb,Ctsc,Ctso,Ctsz,Cyb5r1,Dab2,Dnajb9,Dnase1l1,Dpep2,Dpy19l4,Dse,Ehd4,Eng,Fads1,Fam49a,Fndc3a,Gla,Gpr137b,Gpx1,Hck,Hexa,Hexb,Hmgcl,Hsd17b11,Ifi…	Mouse
KO-WT	_tstat	within each collection	C7: immunologic signatures	GSE411_UNSTIM_VS_100MIN_IL6_STIM_MACROPHAGE_UP	0.000424989	0.00886556	-0.387232	-1.73467	0	155	Coq10b,Cebpb,S1pr3,Rcn3,Maff,Tubb3,Dhrs3,Plek,Tm6sf1,Srgn,Tmed5,Mpeg1,Capns1,Anxa2,Ildr1,Rapgef5,Atp6v0d1,Gng10,Cd86,Cacna1s,Irf2bp2,Ten1,Aprt,Cytip,Gprc5a,Dkkl1,Rnf138,Got1,Snap29,Cenpa,Lmo7	31	0.2	Acbd6,Acd,Acvrl1,Adap1,Ahctf1,Ahcyl2,Ahr,Akap1,Anapc16,Ankmy2,Anxa2,Aprt,Arl13b,Atf3,Atp6v0d1,Atxn7l1,Avpi1,Baiap2l1,Batf,Bcl10,Cacna1s,Capns1,Ccdc6,Ccr5,Cd86,Cebpb,Cenpa,Coq10b,Creg1,Crip1,Cxcr3,Cyba,Cytip,Depdc5,Dhrs3,Dkkl1,Ebi3,Edem1,Etv6,Evi2a,Fam107b,Fam49a,Fas,Fdx1,Foxn2,Glipr1,Glipr2,Gng10,Gng12,Got1,Gpcpd1,Gpr34,Gprc5a,Gsto1,Gstt2,Gtf2e2,Herpud1,Hint1,Hk2,Hmgcr,Hspa8,Ica1,Igbp1,Ildr1,Ipmk…	Mouse
KO-WT	_tstat	within each collection	C5: GO gene sets	GO_CIRCULATORY_SYSTEM_PROCESS	0.00042517	0.0329187	-0.377541	-1.69139	0	155	Rnpep,Ptpro,Id2,Col1a2,Cxcr4,Acta2,Ptgs2,Postn,Adora2a,Serping1,Ddah1,Nos1,Cxcl12,Sod1,Ramp3,Fgfbp3,Atp6ap2,Ctsz,C3ar1,Sgk1,Gsk3a,Hrh2,Cav1,Erap1,Hmox1,Adcy6,Pparg	27	0.174194	Abat,Abr,Acta2,Acvrl1,Adcy6,Adh5,Adm,Adora2a,Adora2b,Adrb2,Agt,Agtrap,Akap13,Akt1,Ank2,Apln,Apoe,Arhgap35,Atg5,Atp1a1,Atp1a3,Atp6ap2,Bbs2,Bbs4,Bcr,Bmpr2,Brs3,C3ar1,Cav1,Cd34,Cd38,Cdc42,Chd7,Col1a2,Ctnnbip1,Ctsz,Cx3cl1,Cxcl10,Cxcl12,Cxcr4,Cyb5r3,Cyba,Cysltr1,Ddah1,Dnm1l,Dock4,Dock5,E2f4,Ece1,Ednrb,Eng,Epb41,Erap1,F11r,F2r,F2rl1,Fgfbp3,Fli1,Foxc1,Gaa,Gas6,Gch1,Gclc,Gclm,Gja1,Gjc1,Gpd1l,Gpx1,Gsk3a,H…	Mouse
KO-WT	_tstat	within each collection	C7: immunologic signatures	GSE11057_NAIVE_CD4_VS_PBMC_CD4_TCELL_DN	0.00042517	0.00886556	-0.354531	-1.58845	0	153	Dennd3,Qsox1,Glul,Cebpb,Tm6sf1,Aif1,Tmed5,Acer3,Ctsz,Capns1,Plscr1,Slc15a4,C3ar1,Csf2rb,Slc22a15,Sap30,Osbpl5,Rhou,Fuca2,Akirin2,Snap23,Ptgs1,Rasgrp4,Lap3,Ube2e1,Rgs2,Arsb,Tbc1d8,Gabarap,Naga,Map3k8,Mctp1,Tpst2,Rab27a,B4galt5,Bckdk,Irf2,Slc37a2,Vcl,Slc7a7,Pip5k1b,Pgd,Gm12184,Slc31a2,Ly96,Cd9,Plekhg3,Gdi2,Zdhhc7,Ywhag	50	0.326797	Acer3,Actb,Actn4,Adam8,Adamtsl4,Ahr,Aif1,Akirin2,Anxa4,Ap3b1,Arhgap26,Arpc1b,Arsb,Atp2a2,Atp6v0b,B3gnt5,B4galt5,Bckdk,C3ar1,Capg,Capns1,Cat,Ccdc50,Cd9,Cdk2ap1,Cdkn1a,Cebpb,Cebpd,Clta,Cltc,Copa,Csf2rb,Ctsa,Ctsz,Cyba,Dennd3,Dgat2,Dgkg,Dnajb11,Dusp22,Dusp5,Efhd2,Emp3,Eng,Epas1,Fabp5,Fez2,Fndc3b,Fuca2,Fut7,Gabarap,Galc,Galnt10,Gdi2,Glul,Gm12184,Gnai2,Gngt2,Gramd4,Grb2,Gsr,Gsto1,Gstp1,Gstp2,Herpud1,Hv…	Mouse
KO-WT	_tstat	within each collection	C7: immunologic signatures	GSE13547_CTRL_VS_ANTI_IGM_STIM_BCELL_2H_UP	0.00042517	0.00886556	-0.344971	-1.5579	0	162	Mcm6,Gzmk,Lag3,Aida,Cyth3,Tigit,Pdcd1,Ctla4,Isg20,Zbp1,Xdh,Chek1,Cd86,Fgl2,Bub1,Ifih1,Cdkn3,Rad51,Ccna2,Mad2l1,Spc25,Ncapd2,Fkbp5,Cenpa,Ncf1,Rsad2,Cenpe,Ttk,Plk1,Lig1,Cbx5,Esco2,Rad51ap1,Vamp8,Aspm,Cdk1,Cks1b,Arsb,Prr11,Prim1,H2afz,Cxcl10,Ccdc34,Tipin,Etfb,Bard1,Glcci1,Ifit3b,Ociad2,Top2a,Cpt1a,Cdca3,Hells,Cdc45,Aim2,Psmd14,Aurkb,Cd38,Stmn1	59	0.364198	Acsl5,Aida,Aim2,Apobec2,Arsb,Aspm,Atad5,Aurkb,Bard1,Brca1,Brca2,Brip1,Bub1,Calu,Cbx5,Ccdc34,Ccl3,Ccna2,Ccnb2,Ccne1,Cd38,Cd7,Cd86,Cdc14a,Cdc25c,Cdc45,Cdca3,Cdca8,Cdk1,Cdk6,Cdkn3,Cela1,Cenpa,Cenpe,Cenpf,Cenph,Chek1,Ckap2,Cks1b,Clic4,Clspn,Coro2a,Cpt1a,Csrp1,Ctla4,Cxcl10,Cyth3,Ddx60,Dhx58,Dzip3,Ect2,Egr2,Ehd4,Eif2ak2,Eif3c,Ephx1,Esco2,Etfb,Ezh2,Fam129a,Fbxo5,Fgl2,Fignl1,Fkbp5,Frmd4b,Gen1,Glcci1,Gm10…	Mouse
KO-WT	_tstat	within each collection	C7: immunologic signatures	GSE14415_INDUCED_TREG_VS_TCONV_UP	0.00042517	0.00886556	-0.429279	-1.93864	0	162	Gzmk,Cenpp,Gzmb,Anxa2,Zbp1,Polr3k,Lamp2,Calm3,Rfc3,Pbk,Bub1,Cdkn3,Rad51,Dscc1,Prim2,Ccna2,Snrpa,Mad2l1,Spc25,Hat1,Rfc5,Ppil1,Gins1,Pigt,Plk1,Rad51ap1,Cops5,Ddost,Cdc123,Gzmc,Cdk1,Cks1b,Arsb,Prim1,Dck,Clic1,Psma1,Cenpn,Tubgcp2,Cdc20,Erp29,Asf1b,Etfb,Bard1,Lsm2,Serpine2,Cdca3,Cdc45,Gmnn,Cdkn2c,Gm12184,Nrm,Aurkb,Cs,Stmn1,Asna1,Birc5,Ly6e,Dut,Lrr1,Spc24,Neil3,Ckap2l,Rpa3,Psma5,Tubb4b,Ccnb2,Poll,Irf8,…	90	0.555556	Adap1,Anxa2,Ap2a2,Arhgap21,Arsb,Asf1b,Asna1,Aurka,Aurkb,Bard1,Birc5,Bub1,Bub3,Calm1,Calm3,Ccna2,Ccnb2,Cdc123,Cdc14a,Cdc20,Cdc25b,Cdc25c,Cdc45,Cdca3,Cdca8,Cdk1,Cdk2ap1,Cdkn2c,Cdkn3,Cenpn,Cenpp,Cep72,Chtf18,Ckap2l,Cks1b,Clic1,Cops5,Cs,Dbi,Dck,Ddost,Dpagt1,Dscc1,Dut,E2f7,Epas1,Erp29,Etfb,Fam72a,Fbxo5,Fignl1,Gen1,Ggt1,Gins1,Gltp,Gm12184,Gm49384,Gmnn,Gzmb,Gzmc,Gzmk,Hadh,Hat1,Haus1,Havcr2,Heatr3,Hirip3…	Mouse
KO-WT	_tstat	within each collection	C7: immunologic signatures	GSE14699_DELETIONAL_TOLERANCE_VS_ACTIVATED_CD8_TCELL_DN	0.00042517	0.00886556	-0.476247	-2.15074	0	162	Acadl,Id2,Serpinb9,Lag3,Tmem163,Ggh,Rgs1,Cenpp,Aif1,Idi1,Ctla4,Ifitm3,Gm10282,Tmbim4,Polr3k,Dapk2,Gm10273,Lamp2,Calm3,Rfc3,Pbk,Pmaip1,Grb7,Dscc1,Gpr160,Prim2,Lair1,Gabarapl1,Il1b,Sephs2,Chst11,Ndufaf2,Ifitm2,Pnp2,Orc6,Ifngr1,Rad51ap1,Serpinb9b,Acot7,Cops5,Ddost,Sar1b,Siva1,Dck,Cxcl10,Ccdc34,Creld2,Ube2s,Clic1,Psma1,Alcam,Asf1b,Prf1,Etfb,Txndc17,Lsm2,Nup54,Rpa2,Serpine2,Cops4,Snx10,Cdkn2c,Gm12184	63	0.388889	Acadl,Acot7,Actg1,Aif1,Alcam,Anxa1,Anxa4,Apobec2,Asf1b,Aurka,Bspry,Bub3,Cab39l,Calm1,Calm3,Carhsp1,Ccdc34,Cd44,Cd48,Cd80,Cdk2ap1,Cdkn1a,Cdkn2c,Cenpp,Chst11,Cisd1,Clic1,Commd3,Cops4,Cops5,Creld2,Ctla4,Cxcl10,Cxcr3,Dapk2,Dbi,Dck,Ddost,Dlat,Dpagt1,Dscc1,Dusp5,E2f7,Eme1,Emp1,Epas1,Erh,Etfb,Fam136a,Fbxo5,Fcgrt,Fignl1,Fkbp2,Gabarapl1,Gcnt1,Gem,Ggh,Glrx,Gm10273,Gm10282,Gm12184,Gpr160,Grb7,Hirip3,Hmgn2,H…	Mouse
KO-WT	_tstat	within each collection	C7: immunologic signatures	GSE17580_UNINFECTED_VS_S_MANSONI_INF_TEFF_DN	0.00042517	0.00886556	-0.36415	-1.6293	0	151	Id2,Gpm6b,Gzmk,Metrnl,Cst7,Zrsr1,Rgs1,Ctla4,Gzmb,Tfrc,Ifitm3,Sdf4,Csf1,Tmem140,Gng10,Fgl2,Sat1,Pld2,Rhbdl3,Mdfic,Ola1,Chst2,Slamf1,Hmgb3,Ifitm2,Tk1,Ing2,Efcab7,Cmpk1,Snap23,Gnpda2,Gzmc,Zfp36l1,Boc,Pmepa1,Rb1,Atg10,Slc4a5,Gfi1,Rilpl2,Serinc3,Ctsw,Slc39a8,Txndc17,Rnase4,Ak6,Eci2,Gm12184,Aim2,Dynll2,Bscl2,Polr2d	52	0.344371	Abcg1,Adam8,Aifm1,Aim2,Ak6,Armcx5,Atg10,Bcap29,Bhlhe40,Bmp7,Boc,Bscl2,Casp1,Ccdc84,Ccr2,Ccr5,Cd44,Cdc37l1,Cdk2ap1,Cdk6,Chmp2a,Chst2,Cir1,Cish,Cmpk1,Csf1,Cst7,Ctla4,Ctsw,Cttn,Cxcr6,Cyp4b1,Dtl,Dynll2,Eci2,Efcab7,Elk4,F2r,Fgl2,Flywch2,Frmd4b,Gadd45g,Gata3,Gbp2,Gfi1,Glod4,Glrx,Gm12184,Gng10,Gnpda2,Gpm6b,Gstt2,Gzmb,Gzmc,Gzmk,Hif1a,Hmgb3,Hnrnpa1,Ica1,Icam1,Id2,Ifitm1,Ifitm2,Ifitm3,Ifng,Il12rb1,Il15ra,I…	Mouse
KO-WT	_tstat	within each collection	C7: immunologic signatures	GSE21670_STAT3_KO_VS_WT_CD4_TCELL_TGFB_IL6_TREATED_DN	0.00042517	0.00886556	-0.359256	-1.60962	0	153	Tsc22d3,Zfp36l2,Slc36a1,Siglec1,Serping1,Arrb2,Tgfbi,Sptbn1,Mndal,Atp6ap2,Ifi205,Ctss,Txnip,Psap,Msr1,Litaf,Acp5,Ifi204,Tmbim1,Fgl2,Lrp1,Clec2d,Lair1,Cd27,Slc17a5,Grn,Txlnb,Rrm2b,Asah1,Wipf1,Il13ra1,Rgs2,Sun2,Cxcl10,Mctp1,Apbb1ip	36	0.235294	Acp5,Acpp,Actn1,Ahnak,Anxa11,Anxa4,Apbb1ip,Aqp3,Arhgap21,Arhgap9,Arrb1,Arrb2,Arrdc2,Asah1,Asrgl1,Atp10d,Atp6ap2,Avpi1,Bmpr2,Bnip3l,Ccdc88a,Ccm2,Ccpg1,Cd27,Cd4,Cd40lg,Cd5,Cd52,Cd9,Cited2,Clec2d,Clec2i,Crebl2,Creg1,Ctdsp2,Ctsb,Ctss,Cxcl10,Dapk1,Dgkz,Diaph1,Dpep2,Dusp10,Elf1,Ephx1,Esyt1,Fam111a,Fam78a,Fgl2,Fmnl1,Fuca1,Gabbr1,Gclc,Glg1,Gns,Gpnmb,Gpx4,Grn,Id3,Ifi204,Ifi205,Ifi211,Igflr1,Il13ra1,Il16,I…	Mouse
KO-WT	_tstat	within each collection	C7: immunologic signatures	GSE22886_CTRL_VS_LPS_24H_DC_DN	0.00042517	0.00886556	-0.362179	-1.62048	0	151	Dusp1,Ccr7,Cxcr4,Lgals3bp,Dusp2,Cfp,Tnfaip6,Bst2,Bcl2l2,Ifi44,Ifitm3,Isg20,Dda1,Xaf1,Calm3,Psmb10,Ifih1,Nmi,Pmaip1,Nfkb1,Ube2l6,Psmb9,Tnfaip3,Oas2,Ifit2,Cfb,Herc6,Btg3,Slamf1,Grina,Rsad2,Cops2,Ifitm2,Lmnb1,Tnfsf10,Lap3,Sec61b,Tbc1d8,Ddx58,Isg15,Oas3,Irf7,Rtp4,Slamf7,Ptger4,Ifit3b,Tpd52,Ifi35	48	0.317881	A630001G21Rik,Adar,B3galt4,Bcl2l2,Birc3,Bst2,Btg1,Btg3,Calm3,Casp3,Casp7,Ccl5,Ccr7,Cd83,Cdca4,Cfb,Cfp,Chmp5,Cldnd1,Cnp,Cops2,Creb3,Crlf3,Csrp2,Cxcr4,Dda1,Ddx58,Ddx60,Dhx58,Dusp1,Dusp2,Dusp5,Ebi3,Eif2ak2,Etv6,Ezh1,G0s2,Gch1,Gmpr,Gpx4,Grina,Gtpbp1,Gys1,Heatr6,Herc6,Hist3h2a,Hivep2,Hspa1a,Hspa1b,Icam1,Ier5,Ifi35,Ifi44,Ifih1,Ifit2,Ifit3,Ifit3b,Ifitm1,Ifitm2,Ifitm3,Il15ra,Il2ra,Impa1,Irf4,Irf7,Irf9,Is…	Mouse
KO-WT	_tstat	within each collection	C7: immunologic signatures	GSE26030_TH1_VS_TH17_RESTIMULATED_DAY5_POST_POLARIZATION_UP	0.00042517	0.00886556	-0.373038	-1.67137	0	153	Fam161a,Phax,Aida,Galnt9,Ctss,Trem2,Eif2a,Sdf4,Blvrb,Psmb7,Pycr2,Sap30,Epsti1,Snrpf,Lgmn,Mrps11,Dcaf13,Eif3i,Katna1,Gnptg,Exoc3l4,Npm3,Ifngr1,Hpse,Il13ra1,Eif3k,Hcst,Ccndbp1,Rit1,Siva1,Slc25a17,Cd81,Dynlrb1,Eif4a1,Tomm7,Rbm38,Vps25,Psmb4,Mrpl36,Rnase4,Psmb1,Psma4,Snrpc,Arhgef37,Rabepk,Unc13a,Mrpl27,Clspn,Dph3,Aimp1,Pcsk4,Rfxank,Fam111a,Ndufa2,Gm20075,Nubp1,Irf8,Nedd8,Med6,Ndufb4,Mrpl34,Emg1,Cox6c…	66	0.431373	Adssl1,Aida,Aimp1,Alkbh6,Anxa6,Arhgef37,Bloc1s1,Blvrb,Btf3l4,Ccndbp1,Ccr2,Cd52,Cd81,Cdc26,Cdkn2d,Clspn,Commd2,Commd3,Copz2,Cox6c,Cox7a2,Cox8a,Crip1,Ctss,Dcaf13,Dph3,Dynlrb1,Eif2a,Eif3i,Eif3k,Eif4a1,Emb,Emg1,Emp3,Epsti1,Exoc3l4,Fam111a,Fam161a,Fau,Fem1a,Galnt9,Gipc1,Glo1,Gm2000,Gm20075,Gngt2,Gnptg,Hcst,Hpse,Ifngr1,Il13ra1,Impa2,Irf8,Itga3,Itgam,Itgb1,Katna1,Kif20a,Lamb2,Lgals1,Lgmn,Limk1,Lsm6,Mcee…	Mouse
KO-WT	_tstat	within each collection	C7: immunologic signatures	GSE28737_BCL6_HET_VS_BCL6_KO_FOLLICULAR_BCELL_DN	0.00042517	0.00886556	-0.378671	-1.69428	0	151	Lox,Col1a1,Col1a2,Fbln2,Tnc,Bgn,Ctsh,Tgfbi,Dhrs3,Ly86,Tbxas1,Fstl1,Uhrf1bp1,Col6a3,C1qb,C1qc,Spp1,C1qa,Dcps,Sat1,Mettl9,Pycr2,Vkorc1,Tcn2,Ids,Rhou,Fkbp5,Sephs2,Zdhhc16	29	0.192053	Abcc3,Adssl1,Akirin1,Aplp1,Bad,Bckdha,Bcl2l11,Bgn,Bscl2,Btd,C1qa,C1qb,C1qc,Cacnb3,Carm1,Ccdc86,Cd2,Cd276,Cd2bp2,Cdk1,Cdk5rap3,Chchd10,Clk1,Cnn3,Col1a1,Col1a2,Col6a3,Copz2,Csrp2,Ctsh,Ctsk,Cuta,Cyhr1,Cyth1,Dad1,Dcps,Ddx41,Dhrs3,Dhrs7,Dicer1,Dnajc8,Dus1l,Dynlt3,Ell2,Enpp1,Esyt1,Fam3c,Fam98a,Fbln2,Fermt2,Fes,Fkbp10,Fkbp5,Fkbp9,Fstl1,Fut7,Galk1,Gfpt2,Gli3,Gm9833,Gsto1,Hmgb2,Hsd3b7,Ids,Il17ra,Ilkap,Ino…	Mouse
KO-WT	_tstat	within each collection	C7: immunologic signatures	GSE29618_PDC_VS_MDC_DAY7_FLU_VACCINE_DN	0.00042517	0.00886556	-0.361445	-1.61943	0	153	Id2,Cebpb,Clec7a,Mtmr11,Ctsh,Timp1,Cst7,Mndal,Cfp,Dhrs3,Ly86,Aif1,Atp8b4,Anxa2,Ifi205,Cst3,Ifitm3,Pid1,Il18,Sgk1,Ifi204,Cd86,Fgl2,Sat1,Marcks,Picalm,Il1b,Apobr,Sap30,Sec14l1,Hck,Sms,Ifitm2,Basp1,Asah1,Ptgs1,Sh3bp2,Kctd12,Zfp36l1,Lst1,Oas3,Rhog,Ifi211,Sec11a,Ptger4,Vdac1	46	0.300654	Acsl5,Actg1,Actn1,Adam8,Agtpbp1,Ahr,Aif1,Aldh3a2,Anxa1,Anxa2,Anxa5,Apaf1,Aplp2,Apobr,Arrb1,Asah1,Asap1,Atg3,Atp2b1,Atp8b4,Basp1,Bcl6,C2cd2,Casp1,Cd86,Cdkn1b,Cebpb,Cebpd,Cfp,Ciita,Cklf,Clec10a,Clec7a,Cnih4,Cnn2,Cotl1,Csf1r,Csrp1,Cst3,Cst7,Ctsh,Dhrs3,Dock5,Dok2,Efhd2,Egr1,Eif4ebp2,Elovl5,Emp3,Entpd1,Epb41l2,Evi2a,Evl,Fam129a,Fgl2,Fgr,Flna,Fyn,Fzd1,Gapdh,Gdi2,Gm3839,Gmfg,Hck,Hk2,Id2,Ifi204,Ifi205,If…	Mouse
KO-WT	_tstat	within each collection	C7: immunologic signatures	GSE360_LOW_DOSE_B_MALAYI_VS_M_TUBERCULOSIS_DC_DN	0.00042517	0.00886556	-0.370762	-1.65889	0	151	Dusp1,Pdpn,Dennd3,Ccr7,Glul,Ccl7,Ccl2,Tubb3,Smurf2,Bst2,Dhfr,Anxa2,Pla2g7,Rnf19b,Tfrc,Nrp2,Ifi44,Plscr1,C3ar1,Litaf,Ltk,Fancl,Itgb3,Wtap,Mpdu1,Ube2l6,Oas2,Paip2b,Ifit2,Gpd2,Cd27,Fscn1,Slamf1,Il10ra,Basp1,Pnp2,Hbegf,Ier3,Cetn2,Rit1,Cct2,Ube2s,Pex1,Ppp2cb	44	0.291391	Adar,Ak4,Alas1,Ankrd12,Anxa2,Arid1a,Atf3,Atp2a2,Basp1,Baz1a,BC005561,Birc3,Brd4,Bst2,C3ar1,Ccl2,Ccl3,Ccl7,Ccr7,Ccrl2,Cct2,Cd27,Cd47,Cd48,Cd83,Cdc42,Cetn2,Cflar,Cir1,Crim1,Csf2,Cul1,Cyb5a,Cybb,Dennd3,Dennd5a,Dhfr,Dnajc3,Dusp1,Dusp5,Dynll1,Eif4e2,Ell2,Fancl,Flt1,Fscn1,G0s2,Gbp2,Gem,Gjb1,Glul,Gmpr,Gna15,Gpd2,Hbegf,Hist1h2bk,Hspa1a,Hspa1b,Hspa5,Hspa8,Icam1,Ier3,Ifi44,Ifit2,Ifrd1,Il10ra,Il2ra,Il2rg,It…	Mouse
KO-WT	_tstat	within each collection	C7: immunologic signatures	GSE37532_WT_VS_PPARG_KO_LN_TCONV_DN	0.00042517	0.00886556	-0.359239	-1.60955	0	153	Id2,Serpinb9,Gpr65,Xcl1,Plek,Tigit,Anxa2,Plscr1,Chek1,Hist1h1b,Csf1,Gng10,Gtse1,Rad51,Ccna2,Psmb9,Rnf170,Ctsd,Atf1,Pcna,Cenpe,Eea1,Lime1,Cdc34,Serpinb9b,Arsb,H2afz,Clic1,Zdhhc2,Asf1b,Prf1,Etfb,Cenpl,Gzma,Hnrnpa2b1,Ptma,Cdca3,Hells,Pik3ap1,Reep5,Ugdh,Atp6v0c,Cd38,Birc5,Ppt1,Gmcl1,Uba3,Entpd1,Itgav,Shcbp1,Slc25a24,Smc2,Tnfrsf1a,Metap2,Psmd5,Fkbp2,S100a10,Sav1,Smpdl3b,Tacc3,Mki67,Aimp2,Dek,Dazap2,Nc…	74	0.48366	Actg1,Adam8,Adprh,Aimp2,Anp32e,Anxa2,Ap3b1,Arsb,Asf1b,Asnsd1,Atf1,Atp6v0c,Azin1,Bhlhe40,Birc5,Bub1b,Calm1,Calm2,Cap1,Capg,Casp1,Ccdc50,Ccl3,Ccl5,Ccna2,Ccr2,Cd38,Cdc14a,Cdc25b,Cdc34,Cdca2,Cdca3,Cdkn2aipnl,Cenpe,Cenpl,Chek1,Clic1,Clic4,Cox17,Cox7b,Crip1,Csf1,Ctsd,Cwc15,Dazap2,Dek,Dock5,Dpysl2,Edf1,Eea1,Efhd2,Entpd1,Etfb,Fam173a,Fam185a,Fkbp2,Gen1,Glrx,Gmcl1,Gng10,Gpr65,Gtse1,Gzma,H2afz,Heg1,Hells,H…	Mouse
KO-WT	_tstat	within each collection	C7: immunologic signatures	GSE40068_BCL6_POS_VS_NEG_CXCR5_POS_TFH_UP	0.00042517	0.00886556	-0.395164	-1.78457	0	162	Gzmk,Serpinb9,Il12rb2,Lgals3bp,Metrnl,Ttf2,Tubb3,Cenpk,Pdcd1,Ston2,Xaf1,Ahcy,Abcb9,Mlkl,Paqr4,Tmem140,Lypla1,Creb3l1,Gtse1,Ska1,Spc25,Ncapd2,Alad,Ube2c,Rnmt,Ubxn8,Perp,Lime1,Tmem184b,Abhd4,Optn,Cbx5,Runx2,Tmem106a,Rad51ap1,Serpinb9b,Msto1,Sec61b,Mmd,Dhrs1,B9d1,Bora,Asf1b,Pxmp2,Txndc17,Rtp4,Mnd1,Bri3bp,Eci2,Pik3ap1,Ap1s2,Cdc45,Rab39b	53	0.32716	Abcb9,Abhd4,Actn4,Adap1,Adprh,Aftph,Ahcy,Alad,Anxa4,Ap1s2,Apoo,Arhgap19,Arhgap26,Arpc1a,Arpc1b,Asf1b,Atf6,Atg7,Atp2a2,Atp8b2,B9d1,Bcat1,Bora,Bri3bp,Brip1,Bub1b,Carhsp1,Cbx5,Ccar1,Ccdc92,Ccnf,Ccr5,Cdc45,Cenph,Cenpk,Clstn1,Cobll1,Cox6b1,Creb3l1,Cyp11a1,Dclk1,Dhrs1,Dhx58,Dna2,Dtl,Eci2,Efhd2,Ercc2,Exo1,Exoc4,Fam129a,Fam81a,Fgr,Fhl2,Flad1,Frmd4b,Gas2l1,Gpr155,Gtse1,Gusb,Gzmk,Hadha,Il12rb2,Il18r1,Irf4,…	Mouse
KO-WT	_tstat	within each collection	C7: immunologic signatures	GSE411_WT_VS_SOCS3_KO_MACROPHAGE_UP	0.00042517	0.00886556	-0.357295	-1.61355	0	162	Fars2,Dhfr,Tfrc,Ildr1,Ipo7,Snrpd1,Sh3bgrl,Cks2,Ube2e3,Ltk,Uchl5,Cacna1s,Ten1,Nsmce2,Tyms,Mrpl21,Oip5,Ppil1,Gins1,Tk1,Hsd17b12,Rrm2b,Atxn10,Msra,Eya3,Hpse,Ube2e1,Lsm14a,Kcmf1,Ccdc34,Tipin,Ube2m,Wdr70,Dhrs1,Hmgn5,Osgin2,Mlf1,B9d1,Slamf7,Mnd1,Prps1l3,Eif5b,Cs,Mctp2,Bag2,Tax1bp3,Eri1,Mvd,Tmco1,Hspa1a,Lmf2,Ppp6c,Cenpv,Wdr62,Acbd6,Rpa3,Hira,Gla,Zfand3,Ddx19a,Reep4,Cacybp,Nedd8,Thoc7,Gemin6,Cenpf,Mrpl46…	78	0.481481	Acbd6,Adap1,Adk,Adprh,Akr1a1,Anapc16,Ankmy2,Arhgef12,Asxl1,Atxn10,Atxn7l1,B9d1,Bag2,Bid,Bpgm,Cacna1s,Cacybp,Cbx4,Ccdc34,Ccp110,Cdk2ap2,Celsr1,Cenpf,Cenpq,Cenpt,Cenpv,Cep76,Cks2,Cs,Cuta,Ddx19a,Derl1,Dgke,Dhfr,Dhrs1,Dlgap5,Dnaja2,Drosha,Dsn1,Dtnbp1,Dtwd2,E2f3,Eif5b,Ell2,Eri1,Eya3,Fars2,Fas,Fdx1,Gclc,Gemin6,Gins1,Gla,Gmps,Gna13,Grhl1,Grsf1,Hdac1,Herpud1,Hira,Hmgn5,Hpse,Hsd17b12,Hspa1a,Hspa1b,Ildr1,I…	Mouse
KO-WT	_tstat	within each collection	C7: immunologic signatures	GSE7460_FOXP3_MUT_VS_WT_ACT_WITH_TGFB_TCONV_UP	0.00042517	0.00886556	-0.372847	-1.68379	0	162	Rnpep,Ube2t,Cebpb,Il12rb2,Nkg7,Itpripl2,Cenpk,Srgn,Pdcd1,Gimap7,Mthfsl,Prss16,Ube2e3,Pkd2,Litaf,Ltk,Med7,Vars,Plin2,Cables1,Aprt,Gabarapl1,Vkorc1,Btg3,Arid5a,Lacc1,Slc39a4,Prdm1,Il10,Rad23b,Chst11,Runx2,Eya3,Gkap1,Sh3bp2,Pafah1b1,Sec61b,Tmem165,Ubr5,Sdhaf2,Sdf2l1,Klrk1,Bard1,Ephb6,Naa20,Tspan3,Chpt1,Gzma,Sugt1,Chordc1,Dclre1b,Ssr4,Cd38,Vps29,Kdelr2,Cxcr3,Hspa1a,Med30	58	0.358025	Acpp,Adora2b,Agfg1,Ahr,Aprt,Arid5a,Atf3,Atf4,Atp6v0e2,B4galnt1,Bard1,Bcat1,Btg3,Cables1,Casp3,Cd38,Cd70,Cdyl2,Cebpb,Cenpk,Chordc1,Chpt1,Chst11,Cldn12,Cltc,Cpd,Crlf1,Cxcr3,Dad1,Dclre1b,Dusp14,Dusp16,Dusp19,Ehd1,Eif2s2,Eif3a,Ell2,Enpp1,Ephb6,Exosc8,Eya3,F2r,Fhl2,Fpgs,Frmd4b,Gabarapl1,Gadd45b,Gemin8,Gimap7,Gjb1,Gkap1,Glmn,Gm49384,Grb2,Gzma,Hook1,Hspa1a,Hspa1b,Iars,Ifng,Il10,Il12rb2,Il2rb,Ipo13,Irf8,…	Mouse
KO-WT	_tstat	within each collection	C7: immunologic signatures	GSE9601_NFKB_INHIBITOR_VS_PI3K_INHIBITOR_TREATED_HCMV_INF_MONOCYTE_DN	0.00042517	0.00886556	-0.387013	-1.73399	0	153	Id2,Il33,Mmp3,Cxcl9,Lgals3bp,Saa3,Ptgs2,Ccl7,Maff,Ccl2,Timp1,Ramp3,Ogfr,Srgn,Plat,Cd14,Gzmb,Plscr1,Spred1,Zbp1,Ildr1,Trib1,Litaf,Hrh2,Fgl2,Ifih1,Oas2,Hdc,Ifit2,Ebag9,Rhou,Hck,Il10,Basp1,Hbegf,Rap1b,Tnfsf10,Rab20,Ccl4,Gzmc,Batf2,Map3k8,Daxx,Tubb6,Irf7,Rtp4,Naa20,Ifit3b,Ifi35,Tdrd7	50	0.326797	Acsl4,Adamts4,Adar,Adm,Adora2b,Aen,Alpl,Apod,Atp8a2,Basp1,Batf2,Bcl2l11,Ccl2,Ccl4,Ccl5,Ccl7,Cd14,Cd164,Cd276,Cd44,Cdh17,Cdkn1a,Cirbp,Cish,Clic4,Cpeb2,Cxcl9,Cybb,Daxx,Dcun1d5,Ddx21,Ddx24,Dusp16,Ebag9,Ehd1,Emp1,Epb41l4a,Ext1,Ezr,Fam129a,Fermt2,Fgd6,Fgl2,Furin,Gbp2,Gem,Gk,Glipr2,Gnl2,Gzmb,Gzmc,Hbegf,Hck,Hdc,Hif1a,Hivep3,Hk2,Hmgcr,Hrh2,Id2,Ifi35,Ifih1,Ifit2,Ifit3,Ifit3b,Ifng,Il10,Il15,Il1rn,Il2ra,Il3…	Mouse
KO-WT	_tstat	within each collection	C7: immunologic signatures	GSE13547_WT_VS_ZFX_KO_BCELL_DN	0.000425351	0.00886556	-0.43418	-1.94766	0	156	Acadl,Id2,Serpinb9,Tmem163,Il12rb2,Nkg7,Ggh,Rgs1,Aif1,Gimap7,Ctla4,Ifitm3,Gm10282,Snrpd1,Lamp2,Snf8,Med7,Calm3,Dstn,Rfc3,Bub1,Pmaip1,Rad51,Dscc1,Mad2l1,Lair1,Spc25,Gabarapl1,Lamc1,Hat1,Prdm1,Chst11,Gins1,Ifitm2,Snrpb2,Lig1,Txnl1,Serpinb9b,Acot7,Cops5,Sar1b,Arsb,Prr11,Prim1,H2afz,Cxcl10,Ccdc34,Clic1,Psma1,Alcam,Rilpl2,Zdhhc2,Etfb,Klrk1,Txndc17,Slamf7,Cep57,Rpa2,Arf6,Cops4,Snx10,Nln,Nrm,Ncaph,Ndufc…	66	0.423077	Acadl,Acot7,Actg1,Adprh,Aif1,Alcam,Anapc13,Anxa1,Apobec2,Arf6,Arsb,Atf6,Batf,Bub1,Calm1,Calm3,Carhsp1,Casp1,Ccdc34,Ccdc50,Cd44,Cdc14a,Cdca8,Cenph,Cep57,Chst11,Clic1,Clic4,Cops4,Cops5,Cox17,Cox5a,Crip1,Ctla4,Cwc15,Cxcl10,Dbi,Dera,Dscc1,Dstn,Efhd2,Emp1,Epas1,Erh,Esm1,Etfb,Fam129a,Fignl1,Fkbp2,Fosb,Gabarapl1,Gadd45b,Gcnt1,Gem,Ggh,Gimap7,Gins1,Glrx,Gm10282,Gmds,Gtf2f2,H1f0,H2afz,Hat1,Haus4,Havcr2,Hmg…	Mouse
KO-WT	_tstat	within each collection	C7: immunologic signatures	GSE1432_6H_VS_24H_IFNG_MICROGLIA_UP	0.000425351	0.00886556	-0.357995	-1.60591	0	156	Mmp2,Il7r,Col6a1,Vgll3,Dyrk3,Fcgr2b,Sptbn1,Cd14,Anxa2,Nrp2,Plscr1,Phlpp1,Unc13b,Trnau1ap,Mrc1,Yipf4,Sptssa,Ube2e3,Ramp1,Itgb3,Armc9,Sulf1,Mob3b,Apobr,Plekhm2,Tyms,Folr2,Pmf1,Rsad2,Sms,Esd,Fcgr3,Uevld,Sh3bp2,Pafah1b1,Tardbp,Ppp2r5b,Fbxo31,Clic1,Pde2a,Mlf1,Phactr1,Rhog,Med21,Mpdz,Tdrd7,Sfpq,Ak6,Tle4,Eif5b,Hras,Igfbp7,Cd9,Gdi2,Flot1	55	0.352564	Actr10,Actr1a,Adar,Ak6,Akirin1,Akt3,Amd1,Ankrd6,Anxa2,Apobr,Armc9,Atp6v1c1,BC005561,Bcap29,Cadm1,Cbll1,Cd14,Cd9,Cdc27,Cdipt,Cdkn2aip,Celsr1,Cers2,Cggbp1,Clic1,Col6a1,Ctnna1,Dctn2,Dnajc8,Dvl3,Dyrk3,Eif1,Eif5b,Emp3,Ep300,Esd,Ext2,Fbxo31,Fcgr2b,Fcgr3,Fermt2,Flna,Flot1,Folr2,Gabpb1,Gapdh,Gars,Gdi2,Gk,Gm3839,Gng12,Gpnmb,Gpr37,Gspt1,Gstm5,Heg1,Hk1,Hras,Htra2,Hus1,Igfbp7,Il1r2,Il7r,Iqgap1,Itch,Itgb3,Kid…	Mouse
KO-WT	_tstat	within each collection	C7: immunologic signatures	GSE15330_MEGAKARYOCYTE_ERYTHROID_VS_GRANULOCYTE_MONOCYTE_PROGENITOR_UP	0.000425351	0.00886556	-0.387841	-1.73979	0	156	Coq10b,Id2,Serpinb9,Cx3cr1,Nkg7,Ggh,Ddx28,Plek,Rgs1,Aif1,Srgn,Gimap7,Ap3s1,Plscr1,Gbp7,Med7,Dstn,Gng10,Pmaip1,Cript,Gbp3,Lair1,Sap30,Lamc1,Prdm1,Chst11,Spn,Ing2,Cmc1,Runx2,Ndufa1,Ifngr1,Serpinb9b,Acot7,Ccl4,Alcam,Rilpl2,Zdhhc2,Sdf2l1,Prf1,Txndc17,Slamf7,Chpt1,Rpa2,Pik3ap1,Snx10,Reep5,Ap1s2,Galnt3,Pttg1,Nfkbib,Abhd5,Atp6v0c,Cxcr3,Yaf2,Ints12	56	0.358974	Abhd5,Acot7,Ahnak,Aif1,Alcam,Anxa1,Anxa4,Ap1s2,Ap3s1,Apobec2,Arhgap18,Asrgl1,Atf6,Atp2b4,Atp6v0c,Atp6v1f,Bag1,Bhlhe40,Blvra,Calm2,Capn2,Carhsp1,Casp1,Ccdc50,Ccl4,Ccl5,Cd44,Cd48,Cd63,Cdc42ep3,Chpt1,Chst11,Chsy1,Cmc1,Cobll1,Coq10b,Cox17,Cript,Cwc15,Cx3cr1,Cxcr3,Cxcr6,Ddx28,Dgkh,Dock5,Dstn,Dusp5,Ech1,Entpd1,F2r,F2rl2,Fam129a,Fam49a,Galnt3,Gbp3,Gbp7,Gem,Ggh,Gimap1,Gimap7,Glod4,Gmfg,Gna15,Gng10,Gng2,G…	Mouse
KO-WT	_tstat	within each collection	C7: immunologic signatures	GSE29618_PDC_VS_MDC_DN	0.000425351	0.00886556	-0.348764	-1.56449	0	156	Id2,Ptgs2,Clec7a,Ctsh,Timp1,Mndal,Cfp,Ly86,Aif1,Anxa2,Ifi205,Cst3,Ifitm3,Pid1,Xaf1,Trib1,Blvrb,Sgk1,Cstb,Ifi204,Tmbim1,Cd86,Fgl2,Marcks,Picalm,Apobr,Chmp2b,Hck,Rad23b,Sms,Ifitm2,Basp1,Ptgs1,Ybx1,Cd93,Rhob,Sh3bp2,Il13ra1,Itpk1,Zfp36l1,Lst1,Oas3,Rhog,Ifi211,Sec11a,Ptger4,Vdac1,Spi1	48	0.307692	Adam8,Ahr,Aif1,Aldh3a2,Anxa1,Anxa2,Anxa5,Ap1b1,Apaf1,Apobr,Arhgdib,Arrb1,Asap1,Atg3,Atp2b1,Basp1,Bcl2,Bcl6,Bloc1s1,Blvra,Blvrb,C2cd2,Casp1,Cd226,Cd86,Cd93,Cebpd,Cfp,Chmp2b,Ciita,Cklf,Clec10a,Clec7a,Cnn2,Cotl1,Creg1,Cst3,Cstb,Ctsh,Cul1,Cyfip1,Diaph1,Efhd2,Emp3,Eno1,Eno1b,Entpd1,Evl,Fbxl5,Fgl2,Fgr,Gapdh,Gbp2,Gm3839,Gmfg,Gstp1,Gstp2,Hck,Hif1a,Hk2,Id2,Ifi204,Ifi205,Ifi211,Ifitm1,Ifitm2,Ifitm3,Igfbp7,…	Mouse
KO-WT	_tstat	within each collection	C7: immunologic signatures	GSE4748_CTRL_VS_LPS_AND_CYANOBACTERIUM_LPSLIKE_STIM_DC_3H_DN	0.000425351	0.00886556	-0.368857	-1.65463	0	156	Nr3c1,Col6a2,Acadl,Dusp1,Ctsc,Metrnl,Col6a3,Pdcd1,Scin,Ehd2,Plat,Anxa2,Rnf19b,Lpl,Foxk1,Ramp1,Crtam,Srprb,Tor1aip2,Palld,Plin2,Cited1,Tnfrsf21,Ube2d3,Acss2,Mest,C1galt1,Rraga,Pnpla2,Il10ra,Cmpk1,Ptgs1,Plk1,Cbr3,Cib2,Krt18,Pde2a,Alcam,Denr,Cd36,Tubb6,Lxn,Gpr146,Tdrd7	44	0.282051	Abhd12,Acadl,Acadvl,Acbd3,Acly,Aco2,Acox1,Acss2,Alcam,Anxa2,Aplp2,Arc,Atf7,Atl3,Atp6v0a1,Atp6v1a,Bop1,C1galt1,Capn6,Cbr3,Cd36,Cers4,Cib2,Cited1,Cmpk1,Col11a2,Col4a1,Col6a2,Col6a3,Crtam,Cs,Ctsc,Denr,Dgat1,Dgat2,Dhx40,Dnaja4,Dusp1,Ech1,Egln3,Ehd2,Ermp1,Exoc6,Fabp4,Fads3,Fdps,Fdx1,Fgf2,Fgfrl1,Fkbp10,Fkbp4,Foxk1,Gale,Gm340,Gpr146,Gpsm2,Gsn,Gspt1,Gusb,Hadha,Hadhb,Hdac6,Hif1a,Hmgcr,Hsdl2,Idh3a,Il10ra,I…	Mouse
KO-WT	_tstat	within each collection	C7: immunologic signatures	GSE13946_CTRL_VS_DSS_COLITIS_GD_TCELL_FROM_COLON_UP	0.000425532	0.00886556	-0.439064	-1.95635	0	147	Coq10b,Acadl,Serpinb9,Cx3cr1,Il12rb2,P2ry10,Nkg7,Fcgr2b,Ggh,Cst7,Ddx28,Rgs1,Aif1,Srgn,Gimap7,Ap3s1,Cst3,Plscr1,Gbp7,Nptn,Fgl2,Pmaip1,Pawr,Gpr160,Gbp3,Lair1,Gabarapl1,Gabarapl2,Bag3,Prdm1,Prkx,Perp,Fcgr3,Runx2,Ndufa1,Ifngr1,Serpinb9b,Acot7,Ccl4,Rgs2,Alcam,Rilpl2,Sdf2l1,Prf1,Txndc17,Gpank1,Snx10,Reep5,Ap1s2,Hsf4,Galnt3,Pttg1,Abhd5,Cd38,Cxcr3,Hspa1a,Emp1,Bspry	58	0.394558	Abhd5,Acadl,Acot7,Ahnak,Aif1,Alcam,Anxa1,Anxa4,Ap1s2,Ap3s1,Apobec2,Arhgap18,Arhgap26,Asrgl1,Atf6,Atg5,Atp2b4,Bag1,Bag3,Blvra,Bspry,Calm2,Carhsp1,Casp1,Ccl4,Cd28,Cd38,Cd44,Chchd2,Chsy1,Cobll1,Coq10b,Cox8a,Cpd,Cst3,Cst7,Cuta,Cx3cr1,Cxcr3,Cxcr6,Ddx28,Dusp5,Ech1,Ell2,Emp1,F2r,Fam107b,Fam129a,Fam49a,Fcgr2b,Fcgr3,Fgl2,Gabarapl1,Gabarapl2,Gadd45b,Galnt3,Gbp3,Gbp7,Gem,Ggh,Gimap7,Gna15,Gpank1,Gpr160,Gtf2f…	Mouse
KO-WT	_tstat	within each collection	C7: immunologic signatures	GSE39820_TGFBETA1_IL6_VS_TGFBETA1_IL6_IL23A_TREATED_CD4_TCELL_DN	0.000425532	0.00886556	-0.42238	-1.88201	0	147	Serpinb9,Lag3,Lgals3bp,Ptgs2,Fars2,Ramp3,Casp6,Trnau1ap,Banp,Psmb7,Lum,Tm2d3,Mrps36,Spry1,Alad,Ola1,Mrpl21,Hat1,Lsm10,Ptrh2,Dtwd1,Snrpf,Map3k10,Rraga,Gar1,Npm3,Psmg2,Serpinb9b,Mrpl32,Prim1,Krt18,Dynlrb1,Higd2a,Znrd1,Cnpy3,Psmg1,Naa20,Mrps15,Sarnp,Mrpl36,Drap1,Nop10,Mr1,Aarsd1,Nfkbib,Tssc4,Gpr183,Psmg4,Cxcr3,Med30,Ly6e,Snrnp27,Gpr171,Med27,Nubpl,Mrps14	56	0.380952	Aarsd1,Adh5,Afp,Alad,Aldh1l2,Alkbh5,Ascc1,Atg3,Banf1,Banp,Bcas2,Bid,Bnip1,Bola1,Capzb,Casp6,Cav2,Cbx4,Ccdc58,Cd247,Cd3g,Cd74,Churc1,Cnpy3,Cxcr3,Dctpp1,Drap1,Dtwd1,Dtymk,Dynlrb1,Echs1,Elovl5,Evl,Fam98c,Fars2,Fis1,Fus,Fxyd1,Galt,Gar1,Gins4,Glipr1,Glo1,Glrx,Gm27029,Gpr171,Gpr183,Grhpr,Hadh,Hat1,Higd2a,Il1rl2,Irak1bp1,Isca2,Isy1,Krt18,Lag3,Lgals3bp,Lsm10,Lsp1,Lum,Ly6e,Map3k10,Med27,Med30,Mr1,Mrpl16,M…	Mouse
KO-WT	_tstat	within each collection	C7: immunologic signatures	GSE42724_NAIVE_BCELL_VS_PLASMABLAST_UP	0.000425532	0.00886556	-0.392691	-1.74972	0	147	Coq10b,Trim30a,Lag3,Siglec1,Lgals3bp,Serping1,Parp10,Trim30d,Bst2,Mastl,Ifi44,Ifitm3,Plscr1,Isg20,Zbp1,Xaf1,Hsh2d,Tmem140,Ifih1,Nmi,Ube2l6,Parp12,Gbp5,Psmb9,Oas2,Ifit2,Cfb,Herc6,Btg3,Epsti1,Dnajb4,Tlr3,Rsad2,Swt1,Ifitm2,Trim12c,Mov10,Cmpk2,Tnfsf10,Lap3,Pcgf5,Batf2,Cxcl10,Ddx58,Isg15,Oas3,Irf7,Rtp4,Ifit3b,Ifi35,Tdrd7,Stard4,Frmd3	53	0.360544	A630001G21Rik,Aim2,Axl,B3gnt2,Batf2,Brip1,Bst2,Btg3,Casp1,Cd2ap,Cd38,Cfb,Cmpk2,Cnp,Coq10b,Csrnp1,Cxcl10,Ddhd1,Ddit3,Ddx58,Ddx60,Dhx58,Dnajb4,Dnajb9,Dtx3l,E2f8,Eif2ak2,Ephb2,Epsti1,Fbxo32,Fbxo6,Fchsd1,Frmd3,Fut4,Gbp5,Gch1,Gclm,Gmpr,Herc6,Hesx1,Hsh2d,Hus1,Ifi35,Ifi44,Ifih1,Ifit2,Ifit3,Ifit3b,Ifitm1,Ifitm2,Ifitm3,Il15ra,Irf1,Irf7,Irf9,Isg15,Isg20,Itgb7,Lag3,Lap3,Lgals3bp,Ly6e,Mad2l1bp,Mastl,Mcm5,Mia…	Mouse
KO-WT	_tstat	within each collection	C7: immunologic signatures	GSE6259_FLT3L_INDUCED_VS_WT_SPLENIC_DC_33D1_POS_DN	0.000425713	0.00886556	-0.436825	-1.7769	0	83	Il7r,Angptl4,Il12rb2,Idi2,Rcn3,Mafb,Atp8b4,Thbs1,Mpeg1,Ctss,Dpysl3,Zc3h12d,Srl,Palld,Rad51,Plin2,Slc40a1,Cytip,Tcn2,Pcna,Lmnb1,Cyp2s1,Cd93,Esco2,Klk8,Cd81,Cmbl,Tmem206,Cenpn,Rab27a,Cd36	31	0.373494	Acot1,Acot2,Acy1,Angptl4,Atp8b4,Bach2,Bbs10,Card11,Cblb,Cd36,Cd44,Cd81,Cd93,Cdh2,Cenpi,Cenpn,Cmbl,Cnn2,Ctnnb1,Ctss,Cyfip2,Cyp2s1,Cytip,Degs1,Dnajc12,Dpy19l3,Dpysl3,E2f7,Egr1,Egr3,Emp1,Entpd1,Esco2,Fam83f,Fanca,Gja1,Idi2,Il12rb2,Il7r,Kif18b,Klk8,Lat2,Lmnb1,Mafb,Mapkapk3,Mpeg1,Mylip,Myo1b,Neo1,Nrcam,Padi2,Palld,Pcna,Plin2,Plxdc1,Prkca,Psd,Ptgr1,Rab27a,Rad51,Rad51c,Rasgef1b,Rbfox2,Rcn3,Sbk1,Sh2b2,Sl…	Mouse
KO-WT	_tstat	within each collection	H: hallmark gene sets	HALLMARK_EPITHELIAL_MESENCHYMAL_TRANSITION	0.000425894	0.0105015	-0.529394	-2.31531	0	133	Col6a2,Lox,Col1a1,Col5a1,Id2,Col1a2,Fbln2,Mmp2,Thbs2,Fbn1,Col3a1,Qsox1,Mmp3,Acta2,Tnc,Bgn,Postn,Myl9,Ptx3,Col5a3,Tgfbi,Cxcl12,Timp1,Col5a2,Mfap5,Fstl1,Col6a3,Thbs1,Vcam1,Pdgfrb,Dcn,Spp1,Dpysl3,Tgm2,Lum,Itgb3,Sat1,Lrp1,Tnfaip3,Lamc1,Pmp22,Mest,Bmp1	43	0.323308	Acta2,Adam12,Anpep,Aplp1,Areg,Basp1,Bgn,Bmp1,Cadm1,Cald1,Calu,Capg,Cd44,Cdh2,Col16a1,Col1a1,Col1a2,Col3a1,Col4a1,Col4a2,Col5a1,Col5a2,Col5a3,Col6a2,Col6a3,Copa,Crlf1,Cthrc1,Cxcl12,Dab2,Dcn,Dpysl3,Dst,Ecm1,Edil3,Efemp2,Emp3,Eno2,Fas,Fbln1,Fbln2,Fbln5,Fbn1,Fermt2,Fgf2,Flna,Fn1,Fstl1,Fuca1,Gadd45a,Gadd45b,Gem,Gja1,Glipr1,Gpc1,Gpx7,Id2,Igfbp3,Igfbp4,Il15,Itga2,Itga5,Itgav,Itgb1,Itgb3,Itgb5,Jun,Lamc1,…	Mouse
KO-WT	_tstat	within each collection	C7: immunologic signatures	GSE10325_BCELL_VS_MYELOID_DN	0.000426076	0.00886556	-0.466253	-2.04783	0	134	Rnpep,Dusp1,Slc43a3,Cebpb,Clec7a,Dram1,Mtmr11,Mafb,Tgfbi,Cfp,Tbxas1,C5ar1,Tm6sf1,Slc11a1,Phc2,Aif1,Srgn,Hk3,Psap,C3ar1,Blvrb,Lamp2,Rtn3,Fgl2,Sat1,Hmox1,Osbpl1a,Hbegf,Vps37c,Qprt,Cd93,Pdk3,Rgs2,Kctd12,Tbc1d8,Naga,Lst1,Gramd1b,Rab27a,Naaa,Adm,Ctsb,Slc7a7,Mical2,Gm12184,Rogdi,Snx27,Slc31a2,Ctbp2	49	0.365672	Actg1,Adm,Adora2b,Aif1,Aldh2,Anxa5,Bid,Blvra,Blvrb,C2cd2l,C3ar1,C5ar1,Camk1,Casp1,Ccdc88a,Ccr1,Ccr2,Ccr5,Cd300a,Cd302,Cd93,Cdk2ap1,Cdkn1c,Cebpb,Cebpd,Cfp,Clec10a,Clec7a,Coq2,Cotl1,Cpd,Csf1r,Ctbp2,Ctsa,Ctsb,Cyfip1,Dapk1,Dram1,Dusp1,Dusp6,Fcgrt,Fgl2,Fos,Gab2,Galc,Gm12184,Gna15,Gns,Golm1,Gramd1b,Hbegf,Hexb,Hk3,Hmox1,Hsbp1,Icam1,Icam4,Igsf6,Il1rn,Impa2,Kctd12,Klf4,Lamp2,Lgals3,Lmo2,Lst1,Mafb,Mapkapk3…	Mouse
KO-WT	_tstat	within each collection	C7: immunologic signatures	GSE2128_CTRL_VS_MIMETOPE_NEGATIVE_SELECTION_DP_THYMOCYTE_NOD_UP	0.000426076	0.00886556	-0.363227	-1.61404	0	145	Pdpn,Il7r,Cx3cr1,Lgals3bp,Ptgs2,Rell1,Rcn3,Ggh,Ly86,Cd72,C1qb,Cd14,Acer3,C1qc,Ifitm3,C1qa,Pid1,Ctss,Nr1h3,C3ar1,Acp5,Fcer1g,Slamf9,Tyrobp,Arap2,Armc5,Spry1,Vkorc1,Arid5a,Ifitm2,Ms4a7,Ccl4,Comt,Rnasel,Scamp1,Ube2a,Pde2a,Ddx58	38	0.262069	Abhd14b,Acer3,Acp5,Adam15,Akap1,Apoe,Arap2,Arap3,Arid5a,Armc5,Arnt,Atf3,Atp6ap1,Aup1,B3gnt2,B4galt1,B4galt5,Bcl2l11,Bcl3,C1qa,C1qb,C1qc,C3ar1,Casp8,Ccl4,Cd14,Cd72,Chd9,Clptm1,Clstn1,Comt,Coro1c,Csf1r,Ctps2,Ctsb,Ctss,Cx3cr1,Ddx1,Ddx58,Dgkd,Dhx40,Dlst,Dock1,Dok2,Dram2,Edem1,Eng,Ets2,Fcer1g,Fmnl3,Galk1,Gga2,Ggh,Glb1,Gpr183,Gstm5,Htra2,Ifitm1,Ifitm2,Ifitm3,Igkc,Il18bp,Il2rg,Il4i1,Il7r,Irak3,Irf4,Kdel…	Mouse
[truncated: 335 more rows]

## Sheet: TableS3_L2P_up
pathway_name	category	number_hits	percent_gene_hits_per_pathway	enrichment_score	pval	fdr	genesinpathway	org_genes
[truncated: 6 more rows]

## Sheet: TableS4_L2P_down
pathway_name	category	number_hits	percent_gene_hits_per_pathway	enrichment_score	pval	fdr	genesinpathway	org_genes
[truncated: 13 more rows]
