# Supplementary material for: Tumors produce glucocorticoids by metabolite recycling, not synthesis, and activate Tregs to promote growth
Source: J Clin Invest. 2023 Sep 15;133(18):e164599. doi: 10.1172/JCI164599 (PMC10503810; doi:10.1172/JCI164599)
Supplement: Supporting data values [file jci-133-164599-s026.xlsx]

## Sheet: FIG 1
FIG 1B								FIG 1C								FIG 1D														FIG 1E
	Hsd11b1								Cyp11b1								Medium		CBX		DOC		DOC + CBX		DHC		DHC + CBX			B16	EL4	Panc02	MC38	LLC
Adipose brown	6949.9	7821.6						Adipose brown	4.9	6.9						B16	0	0	0	0	0	0	0	0	110.605	111.385	0	0		565.53	429.508	17.48	2.35	1.63
Adipose white	1728.2	1337.5						Adipose white	4.9	4.9						EL4	0	0	0	0	0	0	0	0	80.895	83.135	0	0		570.14	457.198	15.89	1.92	0.61
Adrenal	2089.7	2242.4						Adrenal	39938.6	38889.4						Panc02	0	0	0	0	0	0	0	0	36.175	27.935	0	0
Bladder	1122.3	1396.3						Bladder	4.9	7.8						MC38	0	0	0	0	0	0	0	0	16.935	17.135	0	0
Bone marrow	1362.4	1271.6						Bone marrow	4.9	4.9						LLC	0	0	0	0	0	0	0	0	0.095	1.945	0	0
Bone	1618.5	1358.2						Bone	269	7.3
Myeloid progenitor	51.3	16.1						Myeloid progenitor	4.9	4.9
Osteoblast	165.5	81	211.6	206.5	32.3	41.7		Osteoblast	4.9	4.9	4.9	4.9	6	4.9
Osteoclast	23.3	33.5						Osteoclast	4.9	4.9
Amygdala	170.8	166.8						Amygdala	4.9	4.9
Cerebellum	1569.4	2157.6						Cerebellum	4.9	4.9
Cortex prefrontal	249	204.3						Cortex prefrontal	4.9	4.9
Cortex	373.8	439.2						Cortex	4.9	4.9
Dorsal root ganglia	28.7	17.5						Dorsal root ganglia	91.4	4.9
Dorsal striatum	200.4	126						Dorsal striatum	4.9	5.1
Hippocampus	807.5	692.2						Hippocampus	112.3	4.9
Hypothalamus	199	220						Hypothalamus	5.4	8.3
Microglia	23.1	19.5						Microglia	4.9	4.9
Nucleus accumbens	228.8	173.3						Nucleus accumbens	4.9	4.9
Olfactory bulb	48.5	39.9						Olfactory bulb	4.9	4.9
Pituitary	437.7	465.4						Pituitary	6.2	4.9
Ciliary bodies	61.9	32.4						Ciliary bodies	5	5.1
Cornea	21.1	14						Cornea	4.9	5.3
Eyecup	103	108.2						Eyecup	8.4	7.7
Iris	604.1	793.7						Iris	4.9	4.9
Lacrimal gland	44.1	37.3						Lacrimal gland	4.9	5.8
Lens	102.8	113.9						Lens	4.9	6.6
Retina	22.6	13.3						Retina	5	5.2
Retinal pigment epithelium	57.1	58.4						Retinal pigment epithelium	4.9	5.4
Heart	335.8	386.1						Heart	4.9	4.9
Hem stem cell	44.7	17.7						Hem stem cell	4.9	6.1
B cell	124.2	126.4	161.3	115.7				B cell	4.9	5.3	4.9	4.9
Dendritic cell	246.8	264.2	116.1	126.5	1025.6	1255.4		Dendritic cell	4.9	4.9	4.9	4.9	5.2	4.9
Megaerythrocyte	26.4	12.8						Megaerythrocyte	6.9	5.5
Granulocyte	384.1	482.6	2152.7	1773.2				Granulocyte	5.4	4.9	4.9	5
Mast cell	435	490						Mast cell	4.6	4.9
NK cell	6968.7	9849.5						NK cell	12	4.9
T cell	2505.5	2288.3	2856.2	2349.3	839.6	1289.6		T cell	4.9	4.9	4.9	4.9	4.9	4.9
Thymocyte	533.7	536.1	1246.4	1166	1135.3	1057.5		Thymocyte	4.9	4.9	4.6	4.9	4.9	4.9
Intestine, large	78.1	28.6						Intestine, large	5.2	4.9
Intestine, small	62.4	60.1						Intestine, small	4.9	4.9
Kidney	5962.4	4087.9						Kidney	4.9	5.4
Liver	12418.7	12916.1						Liver	4.9	4.9
Lung	8368.9	9882.6						Lung	4.9	4.9
Lymph node	976.5	662.4						Lymph node	4.6	4.6
Mammary gland	1078	1050.7	277.9	412.4				Mammary gland	4.9	5.1	4.9	4.9
Muscle, skeletal	226.9	428.5						Muscle, skeletal	4.9	4.9
Ovary	49.5	81.9						Ovary	5.3	36.2
Pancreas	363.9	327.9						Pancreas	4.9	6.5
Placenta	3346.3	3553.5						Placenta	5.2	4.9
Prostate	235	303.7						Prostate	4.9	4.9
Salivary gland	543.3	616.9						Salivary gland	6.2	8.6
Skin	127.5	84.5						Skin	4.9	4.9
Spinal cord	730.4	947.1						Spinal cord	4.9	5
Spleen	1469.3	926.2						Spleen	4.9	5
Stomach	73.8	101.8						Stomach	4.9	4.9
Testis	14.8	17.3						Testis	4.9	5.1
Umbilical cord	5779.5	6693						Umbilical cord	18.1	21.5
Uterus	118.6	79						Uterus	4.9	4.9

## Sheet: FIG 2
FIG 2A								FIG 2B																			FIG 2C			FIG 2D									FIG 2E
	B16vector		B16Hsd11b1-/-						B16vector								B16Hsd11b1-/-										B16vector	B16Hsd11b1-/-			B16vector			B16Hsd11b1-/-						B16vector
DHC	146.1	81.4	3	0.1	4.1	1.3		0	0	0	0	0	0	0	0	0	0	0	0	0	0	0	0	0	0		897	78		Medium	0.71928	1.79154	0.8433	0.9648	0.8154	1.76778	0.891		0	0	0	0	0	0	0	0	0	0	0
								2	0	0	0	0	0	0	0	0	0	0	0	0	0	0	0	0	0		1168	767		DHC	0.72612	1.0152		0.8505		1.51794			2	0	0	0	0	0	0	0	0	0	0
								4	0	0	0	0	0	0	0	0	0	0	0	0	0	0	0	0	0		812	1664		Corticosterone	0.66636	1.02024		1.04202		1.19898			4	0	0	0	0	0	0	0	0	0	0
								6	108	0	0	0	45.6	57.5	0	36.8	0	0	0	0	13.5	15.8	18	13.5	4		384	10											6	16	0	0	0	0	0	0	0	0	0
								8	137.3	0	21.4	0	77.6	128.8	15.8	32	83.2	32	0	0	75	40	40	15.8	13.5		64	956											8	26.6	11.2	0	0	17.9	17.6	0	0	0	14.8
								10	285.1	0	232.8	0	137.5	279.2	48	72	129.4	75	0	0	52	48	87.5	13.5	105.9		564	105											10	52.8	71.4	38.8	4.6	47.6	72.9	47.6	35.4	35	33.5
								12	487.7	216	650	294	171.5	357.8	162	221.8	269.5	153	0	62.5	105.9	144	121	32	93.8		173	198											12	106.4	216.4	79.1	11.8	98.9	190.1	130.5	124.4	129.9	43.4
								14	1309.8	294	1098.5	416	94.5	700	320	60	220.5	320	32	13.5	220.5	340.9	147	45.6	121		424	150											14	170.6	511.1	295.2	22.2	240.6	940.8	149.7	130.1	258.9	73.7
								16	2560	850	1629.4	364.5	220.5	1859	352	320	650	675	108	108	36	812.3	272	126	220.5		1036	11											16	325	624	451.2	27.5	633	2114.2	336	512	420.3	168.2
								18	3675	1732.3	4332	189	336	2643.8	825	487.7	1098.5	1436.5	726	288	40	1223.3	550	171.5	515.2		75	105											18	640.7	1282.5	889.3	66.4	1184.1	4169.6	746.5	918.9	1265.3	442.6
								20	4873.5	2700	6050	968	352	3757	1058	1332	1352	1813	689.1	1089	62.5	1690	1152	307.1	1119.3		504	199
																											1146	529
																											241	1065
																											3936	301
																											4133	17
																											4307	2358
																											393	2838
																											1160	960
																											1370	340
																											2850	1640
																											410	650
																											820	470
																											2220	1140
																											560	1230
																											1170	330
																											430	530
																											100	100
																											100	290
																											600	370
																											870	230
																											190	560
																											600	320
																											1770	20
																											600	510
																											910	260
																											510	440
																											500	120
[truncated: 80 more columns]

## Sheet: FIG 3
FIG 3B					FIG 3E												FIG 3F			FIG 3G
Cell cluster	Cyp11a1	Cyp11b1	Hsd11b1		Day	MC38→ Cyp11b1flox					MC38→ Cyp11b1LysM-Cre						Cyp11b1flox	Cyp11b1LysM-Cre		CD8 % Tem			CD8 % PD-1+Lag3+			CD8 % IFNg+			CD8 % TNFa+			CD8 % IL-2+			CD4+Foxp3+ % IL-10+
B cells	0	0	10.1124		0	0	0	0	0	0	0	0	0	0	0		640	1269		Cyp11b1flox	Cyp11b1LysM-Cre		Cyp11b1flox	Cyp11b1LysM-Cre		Cyp11b1flox	Cyp11b1LysM-Cre		Cyp11b1flox	Cyp11b1LysM-Cre		Cyp11b1flox	Cyp11b1LysM-Cre		Cyp11b1flox	Cyp11b1LysM-Cre
CAF 1	0	3.22581	35.4839		4	0	0	0	0	0	0	0	0	0	0		1130	1050		96.8	83.6		69	23.4		53.9	55.8		17.2	26.8		7.31	5.99		34.9	26
CAF 2	0	2.94118	18.6275		8	45.5625	167.706	142.1	0	236.155	102.689	178.956	122.247	32	162.729		1450	1030		81.1	91.1		19.6	49.8		45.3	61.1		14.7	27.2		3.93	3.08		19	32.8
CAF 3	0	2.15054	3.22581		11	445.28	499.488	564.062	238.05	603.45	669.324	375.584	733.482	233.569	865.462		810	620		86.6	87		22.8	14.6		37.7	37.5		20.1	26.9		4.6	4.51		17.9	21.7
cDC1	0	3.28947	9.86842		14	575.159	838.111	809.088	677.6	621.075	838.656	912.525	931.7	576.24	1003.52		840	1820		92.5	86.7		45.2	33.3		46.9	55.9		24	20.4		6.86	3.64		23	13.8
cDC2	1.46341	2.92683	5.36585		18	1005.1	2338.07	1441.37	961.95	1156.64	1140.58	1275.75	1642.29	1274.4	1965.84		4290	1130		37.7	78.4		6.88	11.7		16	45.9		5.01	19.4		1.79	3.27		22.8	25
Endo tumor	0.285714	4.28571	1.71429														640	1670
Mo/Mø	0.286533	2.00573	9.74212														2610	1630
MAIT	0	3.3557	28.1879														560	2850
migDC	0	3.6036	9.00901														2380	3890
NK	0	3.63636	52.7273
pDC	0	4.30108	29.0323
T cells	0	6.34328	42.9104

## Sheet: FIG 4
FIG 4A																							FIG 4B
	B16vector										B16Hsd11b1KO													B16 vector														B16 Hsd11b1-/-
Spleen	134.5	128	48.4	80.3	53.2	70.8	58.4	33.4	38.5	87.8	50.2	52.6	96	129.4	51.4	63.7	89.6	32.2	60.3	38.7	24.1		0	0	0	0	0	0	0	0	0	0	0	0	0	0	0	0	0	0	0	0	0	0	0	0	0	0	0
Tumor	184.7	669.8	214.5	224.9	68.3	166.1	142.1	183.4	120.9	138.6	83	130.8	137.4	141.8	98.5	215.7	74	44.7	99.2	89.2	47.1		2	0	0	0	0	0	0	0	0	0	0	0	0	0	0	0	0	0	0	0	0	0	0	0	0	0	0
																							5	0	0	0	0	0	0	0	0	0	0	137.312	0	80	0	0	0	0	0	0	0	0	0	0	0	0	0
																							8	64.386	0	0	4	97.556	91.035	94.8395	0	0	83.79	320	0	294	665.5	0	0	0	0	17.9685	0	0	0	83.1875	0	0	0
																							11	111.084	162.729	86.152	55.296	131.196	189.062	232.75	397.375	182.812	269.5	909.562	108	448	2314.12	5.346	76.2105	0	0	87.808	32	7.8125	83.1875	119.725	13.5	171.5	0
																							14	312.452	1698.75	605	223.925	429.745	330.75	700	907.5	153.562	448	909.562	432	560	2722.5	62.5	421.267	257.25	0	225	137.312	60.75	32	252.875	32	171.5	364.5
																							17	441	2102.19	650	294	700	825	854.438	882	654.312	1058	1548	546.75	1000	3034.5	137.312	480	405	32	364.5	137.312	87.5	81	379.312	246.25	256	661.5
[truncated: 35 more columns]

## Sheet: FIG 5
FIG 5A																																				FIG 5B			FIG 5C
		B16 →Nr3c1flox																	B16 →Nr3c1Foxp3-cre																	B16 →Nr3c1flox	B16 →Nr3c1Foxp3-cre			Panc02 → WT						Panc02 → GRFoxp3-cre
0	0	0	0	0	0	0	0	0	0	0	0	0	0	0	0	0	0	0	0	0	0	0	0	0	0	0	0	0	0	0	0	0	0	0		1150	1300		0	0	0	0	0	0	0	0	0	0	0
3	3	0	0	0	0	0	0	0	0	0	0	0	0	0	0	0	0	0	0	0	0	0	0	0	0	0	0	0	0	0	0	0	0	0		720	220		7	0	0	0	0	0	0	0	0	0	0
7	7	36.504	0	32	91.25	37.5705	0	0	0	0	0	0	0	0	0	0	0	0	0	0	40.3855	0	0	0	0	0	0	0	0	0	0	0	0	0		950	1200		14	142.2	207.6	145.6	111.4	96	209.2	74.1	56.9	110.9	67
9	9	150.822	0	172.98	217.186	76	0	0	0	245	108	0	0	0	269.5	62.5	0	64	78.0325	0	183.787	76.472	0	0	0	0	0	0	0	108	0	0	0	108		1010	350		21	265.5	214.6	327	281.2	145.2	385.5	143	104.1	151.3	73.5
12	12	397.375	124.025	510.908	690	403.44	700	295.312	676.875	162	352	180	211.75	62.5	416	210.938	62.5	330.75	433.5	126	326.4	326.4	329.6	0	166.375	0	295.312	0	0	100	281.75	171.5	32	232.75		670	450		28	356.7	433.9	421.6	440.3	251.4	706.1	199.1	198	318.6	131.9
14	14	786.5	877.25	1148.73	1224	437.113	1028.5	432	750	1352	397.375	937.125	560	578	767.125	294	729	343	744.188	239.062	606.375	368	400.988	500	343	0	384	0	0	220.5	1080	210.938	220.5	1008		1520	1470
16	16	1713.94	1521	1685.6	1666	716.625	1594.69	1372	968	2700	750	2250	2362.5	2112.5	2700	480	1270.5	750	972	578.812	1171.88	650	816.75	665.5	654.312	108	968	288	405	288	1912.5	210.938	576	1093.5		670	110
																																				600	150
																																				1290	500
																																				880	300
																																				1500	110
																																				660	410
																																				520	400
																																				360	220
																																				1130	510
																																				880	780
																																				1160	206
																																				1102	1093
																																				814	555
																																				1140	614
																																				904	1483
																																				1315	1109
																																				425	1004
																																				864	725
																																				899	651
																																				2338	1778
																																				1252	878
																																				1330	126.6
																																				1858	652
																																				1358	601
																																				2452	195
																																				2025	1088
																																				202	17.6
																																				2008	485
																																				2657	2241
																																				778	144
																																				1638	1500
																																				334
																																				363
																																				2981
																																				364
																																				911
																																				3896
[truncated: 30 more columns]

## Sheet: FIG 6
FIG 6A						FIG 6B																																FIG 6C
	HSD11B1		CYP11B1			CYP11B1			HSD11B1				CYP11B1		HSD11B1			CYP11B1		HSD11B1			CYP11B1		HSD11B1			CYP11B1		HSD11B1			CYP11B1		HSD11B1				HSD11B1								CYP11B1
Adipose	3.29	0.99	-3.4	0.49		Lymphocytes	DLBL	TCL	Lymphocytes	DLBL	TCL		Normal	PDAC	Normal	PDAC		Normal	CRC	Normal	CRC		Normal	STAD	Normal	STAD		Normal	ESCA	Normal	ESCA		Normal	SCLC	Normal	SCLC			TSC22D3	DUSP1	FKBP5	CCR8	CTLA4	ICOS	IL1R2		TSC22D3	DUSP1	FKBP5
Adrenal cortex	0.85	0.24	6.73	0.26		-1.25	-1.55	-0.8	-0.5	0.8	2.05		-0.4	-0.7	-1.6	0.4		-0.245	-0.055	-0.755	-0.305		-0.97	-0.73	-3.8	-0.15		-0.325	-0.275	-0.135	-0.105		-4.175	-4.875	-0.6	-3.9		ACC	-0.0770055	0.188801	0.0936579	0.134881	0.281227	0.370067	0.0943396		0.0766796	0.0740019	-0.151655
Aorta	1.03	0.31	-2.73	0.37		-0.25	-1.55	-0.5	-0.4	1.9	3.55		-0.3	-0.5	-1.2	1		-0.205	-0.255	-0.685	-0.285		-0.87	0.38	-0.7	0.47		-0.165	-0.215	-0.135	-0.105		-3.375	-4.375	-0.5	-3.3		BLCA	0.456871	0.424365	0.370647	0.55264	0.558104	0.544907	0.320254		0.00746028	0.0494856	0.161367
Bone marrow	-0.19	0.28	-2.88	0.57		-0.25	-1.25	-0.4	-0.4	2.1	3.85		-0.3	-0.5	-1.1	1.4		-0.195	-0.205	-0.505	-0.095		-0.73	0.68	-0.43	0.89		-0.145	-0.195	-0.115	-0.085		-1.575	-2.375	-0.5	-3.2		BRCA	0.0965543	0.317999	0.253837	0.433479	0.548783	0.562119	0.477659		-0.0322852	-0.00856572	0.0566156
Amygdala	0.79	0.28	-3.56	0.24		-0.05	-1.25	-0.2	-0.1	2.4	4.65		-0.3	-0.4	-1	1.5		-0.175	-0.195	-0.465	0.315		-0.7	0.9	-0.36	0.99		-0.115	-0.195	-0.105	-0.055		-0.575	-1.575	-0.2	-3		BRCA-Basal	0.254247	0.308861	0.308721	0.580101	0.609011	0.61413	0.229585		0.142024	0.0412341	0.0777673
Cerebellum	1.88	0.19	-3.62	0.21		0.05	-1.25	-0.1	0	2.6	5.35		-0.2	-0.4	-0.7	1.6		-0.145	-0.145	-0.445	0.495		-0.68	1.05	-0.32	2.63		-0.095	-0.195	-0.095	-0.015		-0.575	-1.575	-0.1	-2.8		BRCA-Her2	-0.253752	0.0697315	0.0363623	0.577823	0.785505	0.798261	0.602769		-0.362836	-0.0854191	0.0037505
Cerebral cortex	1.54	0.22	-3.76	0.21		0.05	-1.05	0	0.2	2.8	6.85		-0.2	-0.4	-0.6	1.7		-0.145	-0.135	-0.435	0.525		-0.62	2.28	-0.31	2.7		-0.075	-0.185	-0.095	0.025		-0.375	-1.075	-0.1	-2.5		BRCA-LumA	0.257461	0.42024	0.24733	0.405734	0.506523	0.536777	0.515652		0.056721	0.0423932	0.102708
Frontal lobe	1.31	0.17	-3.16	0.34		0.15	-1.05	-0.4	0.2	2.9	0.45		-0.2	-0.4	-0.6	1.7		-0.115	-0.105	-0.415	0.615		-0.51	0.1	-0.31	-0.16		-0.075	-0.165	-0.085	0.055		-0.175	-0.875	0	-2.1		BRCA-LumB	0.0908691	0.217744	0.275059	0.438784	0.570541	0.585551	0.411572		-0.015776	-0.0129156	-0.0703886
Hippocampus	1.29	0.18	-3.53	0.31		0.15	-0.95	-0.4	0.2	3.1	1.65		-0.2	-0.4	-0.5	1.7		-0.115	-0.105	-0.405	0.635		-0.46	0.35	-0.3	2.53		-0.065	-0.155	-0.075	0.065		-0.025	-0.575	0	-1.8		CESC	0.155194	0.0627784	0.24511	0.572947	0.479735	0.497399	0.194586		0.139737	0.0667869	0.103046
Hypothalamus	1.68	0.18	-6.18	2.18		0.15	-0.95	-0.3	0.3	3.2	1.75		-0.1	-0.3	-0.5	1.8		-0.095	-0.095	-0.275	0.665		-0.24	-1.13	-0.26	-0.83		-0.055	-0.155	-0.065	0.065		0.025	-0.525	0	-1.6		CHOL	0.0574003	0.479537	0.268468	0.255779	0.00926641	0.188208	0.368597		0.199886	0.221287	0.172921
Nucleus accumbens	0.15	0.25	-2.92	0.37		0.15	-0.95	-0.3	0.5	3.5	2.95		-0.1	-0.3	-0.3	1.8		-0.075	-0.095	-0.085	0.735		-0.19	-1	-0.24	-0.79		-0.055	-0.145	-0.045	0.085		0.125	-0.525	0	-1.2		COAD	0.507637	0.426164	0.321179	0.653448	0.585505	0.610805	0.139247		0.151333	0.0978215	0.11053
Occipital lobe	1.66	0.15	-3.45	0.38		-1.25	-0.95	-0.3	-0.2	3.5	4.25		-0.1	-0.3	-0.3	1.8		-0.015	-0.085	0.035	0.795		-0.16	-0.62	-0.1	-0.31		-0.025	-0.145	-0.025	0.095		0.225	-0.475	0.1	-0.9		DLBC	-0.116804	0.435627	0.445397	0.26661	0.387212	0.3769	0.474273		0.167808	0.296068	0.230182
Parietal lobe	1.8	0.14	-3.31	0.22		-0.05	-0.95	-0.1	-0.1	3.7	4.35		-0.1	-0.3	-0.2	1.9		-0.015	-0.035	0.095	0.805		-0.08	-0.6	-0.1	-0.12		-0.025	-0.125	-0.025	0.105		0.275	-0.475	0.1	-0.8		ESCA	0.471622	0.226508	0.243916	0.658581	0.510157	0.557403	-0.071633		0.0499372	-0.0216643	0.109603
Pituitary	1.26	0.17	-2.85	0.57		-0.05	-0.85	-0.8	0	3.8	-0.05		-0.1	-0.3	-0.2	1.9		0.015	-0.035	0.205	0.845		-0.07	-0.54	-0.06	-0.11		-0.025	-0.125	-0.025	0.105		0.325	-0.475	0.1	-0.6		GBM	0.154109	0.274996	0.153358	0.23707	0.412556	0.26713	0.253026		-0.0384379	-0.0166871	-0.0223763
Substantia nigra	2.24	0.1	-3.08	0.63		0.05	-0.85	-0.6	0	3.8	0.15		-0.1	-0.3	-0.1	2		0.035	-0.025	0.245	1.005		-0.06	-0.51	-0.04	-0.06		-0.005	-0.115	-0.005	0.105		0.525	-0.475	0.1	-0.5		HNSC	0.284113	0.0340549	0.20422	0.552615	0.420236	0.460996	0.077947		0.124798	0.0462631	0.0490894
Temporal lobe	1.11	0.13	-3.67	0.15		0.05	-0.85	-0.6	0.1	4.4	0.25		-0.1	-0.3	-0.1	2.1		0.065	-0.005	0.255	1.095		-0.02	-0.43	-0.01	-0.02		0.005	-0.115	0.005	0.115		0.725	-0.425	0.2	-0.5		HNSC-HPV-	0.342611	0.0736238	0.224335	0.586754	0.426061	0.47657	0.0862028		0.121069	0.029322	0.0338306
Breast	1.15	0.25	-3.97	0.36		-1.25	-0.75	-0.5	-0.4	4.5	0.65		-0.1	-0.3	0	2.1		0.065	-0.005	0.295	1.145		0	-0.42	0	0.16		0.015	-0.105	0.005	0.125		0.825	-0.425	0.4	-0.4		HNSC-HPV+	0.0466882	-0.117712	0.140103	0.45269	0.442113	0.462056	0.0678933		0.0965396	0.0763429	0.0710027
Cervix	1.05	0.21	-3.65	0.31		-0.15	-0.75	-0.4	0	5.9	0.65		-0.1	-0.3	0	2.1		0.155	-0.005	0.325	1.185		0.17	-0.41	0.06	0.19		0.015	-0.105	0.025	0.135			-0.325		-0.3		KICH	0.201712	0.315938	0.218537	0.253829	0.213582	0.22692	0.234193		0.00257414	0.0268013	0.153136
Endometrium	-0.96	0.2	-2.53	0.3		-0.15	-1.55	-0.4	0	0.4	0.65		0	-0.3	0	2.1		0.185	0.035	0.485	1.305		0.25	-0.4	0.09	0.39		0.025	-0.095	0.045	0.135			-0.325		-0.3		KIRC	-0.00475902	0.0402038	0.147256	0.302401	0.220663	0.262842	0.335848		0.0638508	0.118188	0.0204021
Esophagus	0.62	0.26	-4.05	0.25		0.15	-1.55	-0.4	0.1	0.7	0.95		0	-0.3	0	2.2		0.185	0.045	0.595	1.455		0.33	-0.38	0.24	0.45		0.055	-0.075	0.045	0.135			-0.325		-0.3		KIRP	0.237434	0.387323	0.227093	0.504931	0.419985	0.540916	0.281798		0.0767714	0.0117158	-0.0266564
Fallopian tube	0.52	0.17	-3.52	0.26		0.25	-1.45	-0.3	0.1	1	1.15		0	-0.3	0	2.2		0.185	0.045	0.855	1.535		0.54	-0.35	0.43	0.63		0.075	-0.075	0.055	0.145			-0.325		-0.3		LGG	0.243942	0.024685	0.0242481	0.0140864	0.0035702	0.0528913	0.17411		-0.0151018	-0.00399277	-0.018858
Heart	0.87	0.0814453	-2.85333	0.59173		-0.4	-1.45	-0.3	-0.55	1.1	1.25		0	-0.3	0	2.2		0.225	0.045	0.885	1.585		0.62	-0.17	0.43	0.7		0.085	-0.075	0.065	0.155			-0.275		-0.3		LIHC	0.313905	0.189706	0.362017	-0.166398	-0.359229	-0.310952	0.028203		-0.0622961	-0.0973712	0.0425139
Intestine, cecum	0.84	0.14	-3.7	0.23		-0.2	-1.35	-0.3	-0.15	1.5	1.25		0	-0.3	0.1	2.2		0.245	0.095	1.605	1.595		0.76	-0.15	0.48	0.77		0.095	-0.065	0.095	0.165			-0.225		-0.2		LUAD	0.175366	0.113603	0.239345	0.63951	0.594488	0.677752	0.240066		0.00419801	0.0154576	0.0713535
Intestine, colon	0.63		-3.65			0	-1.35	-0.3	-0.05	1.5	1.35		0	-0.2	0.2	2.2		0.305	0.095	1.845	1.685		0.88	-0.09	0.54	0.86		0.105	-0.055	0.095	0.215			-0.225		-0.1		LUSC	0.488048	0.328392	0.356363	0.630409	0.592609	0.664553	0.142093		0.0969541	0.0404654	0.0997719
Intestine, small	1.01333	0.184421	-3.51	0.407799		0	-1.35	-0.3	-0.05	1.8	1.45		0.1	-0.2	0.3	2.2		0.375	0.105	3.605	1.815		1.07	0.01	0.57	1.11		0.105	-0.055	0.095	0.235			-0.225		-0.1		MESO	0.223263	-0.00667055	0.11493	0.204393	0.319148	0.33351	0.379092		-0.0396953	0.0935215	0.0272353
Kidney	0.515	0.785	-4.12	0.05		0.1	-1.35	-0.3	0.45	1.8	1.55		0.1	-0.2	0.3	2.2			0.105		2.215		1.12	0.01	0.58	1.44		0.155	-0.055	0.105	0.265			-0.125		-0.1		OV	0.17452	0.0785988	0.0884873	0.0688391	0.134891	0.146013	0.0445074		-0.0925513	0.000260829	0.0072467
Liver	6.8	0.27	-3.07	0.37		-0.2	-1.25	-0.2	-0.25	1.9	1.65		0.1	-0.2	0.3	2.2			0.125		2.425		1.52	0.19	0.73	1.55		0.195	-0.055	0.115	0.285			-0.125		-0.1		PAAD	0.547099	0.563794	0.476645	0.68256	0.631454	0.674304	0.0122319		0.134473	0.0340386	0.1303
Lung	2.29	0.33	-3.36	0.38		-0.2	-1.25	-0.2	-0.15	1.9	2.05		0.1	-0.2	0.7	2.3			0.165		2.625		1.65	0.23	0.74	1.64		0.215	-0.045	0.135	0.325			-0.125		0		PCPG	0.18774	0.350842	0.0223987	0.0962995	0.452872	0.384865	0.406593		0.0511488	0.130123	-0.00441178
Lymph node	0.65	0.43	1.11	1.91		-0.1	-1.25	-0.2	0.05	2	2.25		0.1	-0.2	0.7	2.3			0.195		2.635		2.51	0.29	0.91	1.66		0.335	-0.045	0.525	0.335			-0.125		0		PRAD	0.273262	0.340079	0.193638	0.372325	0.298289	0.372147	0.437975		0.00185855	0.0155027	-0.0167456
Mammary gland	1.82	1.1	-2.95	0.2		0	-1.25	-0.2	0.05	2	2.25		0.2	-0.1	0.8	2.3			0.225		2.795		2.76	0.3	0.92	1.67			-0.045		0.345			-0.125		0		READ	0.444297	0.448232	0.23303	0.599362	0.472334	0.551365	0.172486		0.00557757	-0.0474249	0.0275512
Muscle, skeletal	1.10333	0.278348	-2.88667	0.395699		0.1	-1.25	-0.2	0.05	2.3	2.55		0.2	-0.1	0.9	2.4			0.235		2.835		3	0.42	1.26	1.73			-0.035		0.345			-0.075		0.4		SARC	0.13598	0.190303	0.241667	0.231573	0.2819	0.296238	0.27133		-0.0341624	-0.0736781	-0.105405
Myometrium	0.62	0.14	-2.9	0.18		-0.3	-1.25	-0.2	-0.55	2.4	2.65		0.2	-0.1	1.1	2.4			0.235		2.915		3.1	0.74	1.34	1.88			-0.035		0.375			-0.075		0.4		SKCM	0.350216	0.448677	0.405819	0.710362	0.537238	0.674545	0.420686		0.119804	0.0229478	0.0711193
Ovary	2.41	0.51	-2.46	0.88		-0.3	-1.15	-0.2	-0.35	2.4	2.75		0.3	-0.1	1.1	2.6			0.265		2.935			0.9		2.01			-0.035		0.385			-0.025		0.4		SKCM-Metastasis	0.313195	0.406565	0.369269	0.712319	0.533509	0.690853	0.505856		0.115631	0.014284	0.0558369
Pancreas	0.48		-3.58			-0.3	-1.15	-0.1	-0.15	2.4	3.05		0.3	-0.1	1.4	2.6			0.265		3.255			1.11		2.36			-0.035		0.405			-0.025		0.4		SKCM-Primary	0.386214	0.282768	0.301526	0.526898	0.353354	0.515178	0.40667		0.0641767	-0.00636052	0.0971039
Penis	2.82	0.32	-3.42	0.34		-0.2	-1.15	-0.1	-0.05	2.5	3.45		0.4	-0.1	1.8	2.7			0.305		3.465			2.15		2.7			-0.035		0.415			0.075		0.5		STAD	0.476141	0.366807	0.505164	0.573751	0.447398	0.509716	-0.0241275		0.161076	0.100027	0.228792
Pharyngeal mucosa	0.41	0.43	-3.73	0.63		0	-1.15	-0.1	0.05	2.6	3.65		0.4	0	1.9	2.8			0.315		3.505			-1.05		0.74			-0.025		0.425			0.175		1.9		TGCT	0.239771	0.105052	0.5393	0.248671	0.702042	0.612989	0.706529		0.0621877	0.103738	0.147623
Placenta	3.94		-3.43			0.1	-1.15	0	0.05	2.7	3.75		0.5	0	2	2.9			0.365		3.535			-0.07		1.07			-0.025		0.455			0.625		2.6		THCA	0.089426	-0.00528153	0.310071	0.605781	0.762194	0.771499	0.515622		0.0759175	0.0395764	0.0150355
Prostate	1.83	0.23	-2.81	0.4		0.1	-1.15	0	0.15	2.8	4.15		0.6	0	2.3	2.9								-0.03		1.68			-0.025		0.455							THYM	0.0276754	0.36981	-0.0442021	0.299869	0.484427	0.0506224	0.0673263		0.211897	0.217499	0.13657
Salivary gland	0.1	0.13	-3.4	0.38		0.1	-1.15	0	0.15	2.9	4.25		1	0	3	3.1								0.66		2.12			-0.015		0.485							UCEC	0.180298	0.119482	0.314043	0.350726	0.501892	0.523066	0.0371403		0.000822042	0.0425647	-0.01463
Skin	2.4	0.44	-2.49	0.53		0.1	-1.05	0	0.25	3	4.85				3.2	3.2													-0.015		0.485							UCS	0.198276	0.221156	0.249546	0.122424	0.243587	0.212809	-0.00732435		0.114863	-0.00498874	0.0401533
Spinal cord	0.69	0.16	-3.52	0.23		0.1	-1.05	0.1	0.65	3	5.75																		-0.015		0.495							UVM	0.522004	0.241129	0.187959	0.35094	0.463375	0.566977	0.369867		0.0821041	0.12307	0.0574901
Spleen	0.89	0.2	-3.85	0.45			-1.05			3																			-0.005		0.515
Stomach	1.1775	0.301386	-3.425	0.214191			-1.05			3.1																			-0.005		0.535
Synovium	2.57	0.24	-2.84	0.35			-1.05			3.1																			-0.005		0.535
Testis	0.77	0.19	-1.69	0.49			-1.05			3.2																			0.005		0.545
Thymus	0.1	0.33	-3.47	0.34			-1.05			3.3																			0.005		0.555
Tongue	0.61	0.09	-3.12	0.39			-1.05			3.4																			0.005		0.615
Tonsil	-0.18	0.43	-2.25	0.52			-1.05			3.4																			0.005		0.715
Trachea	0.87	0.38	-3.54	0.38			-1.05			3.6																			0.005		0.735
Urethra	4.34	0.17	-3.11	0.59			-1.05			3.6																			0.005		0.745
Uterus	0.47		-4.03				-1.05			3.6																			0.005		0.785
Vagina	0.93	0.14	-4.21	0.33			-1.05			3.8																			0.005		0.825
Vulva	2.68	0.28	-2.94	0.39			-0.95			4																			0.015		0.845
							-0.95			4.1																			0.015		0.925
							-0.95			4.2																			0.015		0.945
							-0.95			4.2																			0.025		0.945
							-0.95			4.5																			0.035		0.965
							-0.95			4.6																			0.035		1.005
							-0.85			4.8																			0.035		1.065
							-0.85			4.9																			0.045		1.075
							-0.85			5																			0.045		1.175
							-1.45			5.4																			0.045		1.175
							-1.45			0.6																			0.045		1.215
							-1.25			1.7																			0.055		1.315
							-1.05			1.8																			0.055		1.385
							-1.05			1.9																			0.065		1.405
							-0.95			2.1																			0.065		1.525
							-0.95			2.3																			0.075		1.655
							-0.95			2.7																			0.125		1.905
							-0.55			2.7																			0.125		1.925
										3.3																			0.135		1.985
																													0.155		2.055
																													0.155		2.485
																													0.165		2.845
																													0.165		3.685
																													0.175		4.375
									-0.4
									-0.2
									0
									0
									0.1
									-0.3
									0
									0.2
									0.2
									0.3
									-0.2
									-0.2
									-0.2
									0
									0
									-0.2
									-0.1
									-0.5
									-0.4
									-0.4
									-0.1
									0
									0.2
									0.2
									0.2
									0.3
									0.5
									-0.2
									-0.1
									0
									0
									0.1
									-0.4
									0
									0
									0.1
									0.1
[truncated: 7 more columns]

## Sheet: FIG 7
FIG 7B									FIG 7C			FIG 7D												FIG 7E			FIG 7F																		FIG 7G				FIG 7H
	PBS				CBX				Veh	CBX			Vehicle					PF915						Veh	PF915			Veh		DOC		MET		DOC+MET		Veh		DHC		CBX		DHC+CBX			M1	M4	M3
0	0	0	0	0	0	0	0		444	182		0	0	0	0	0	0	0	0	0	0	0		2203	902		M1	0	0	0	0	0	0	0	0	0	0	6.3	4.1	0	0	0	0		7	1	47		0
4	0	0	0	0	0	0	0		961	283		2	0	0	0	0	0	0	0	0	0	0		1260	1368		M4	0	0	4.2	2.9	0.7	0	2.7	11.1	0	0	23.6	31.4	0	0	0	0		8	4	48		2
7	52	111	27.2	25.3	0	80.4	38.3		403	553		4	0	0	0	0	0	0	0	0	0	0		6023	952		M3	0.9	-0.2	1.4	4.2	0	0	1.9	1.1	1.2	0	107.3	131.9	0.9	0.6	0	0.7		14	5	49		4
10	169.3	376.5	37.6	86.2	106.6	294	49.4		2454	607.5		6	0	30.6	48	32	13.5	0	0	0	40	0		2238	1090																				15	7	50		7
12	374.2	364.8	67.4	279.9	68	194.4	108.2		1209.6	595.2		8	0	128.6	173.9	100	232.8	0	55.1	48	136.1	56		4608	1653																				15	8	50		9
14	372.6	534.3	92.3	688.2	92.4	262.8	310.7		758.1	900		10	62.5	392	506.3	253.5	607.5	0	113.4	112.5	269.5	150		583	391																				16	9	60		11
16	676.9	933.1	177.2	2101.9	256.6	442.1	511.1		1140	952.2		12	232.8	478.1	1100	318.5	1328	50.6	238.5	540	650	294		1082	445																				16	10	60		13
18	892.3	1316.2	549.1	2528.3	341.2	1078.7	974.2		867			14	825	560	1796.9	648	1774.5	135	457.3	832	847	421.9																							17	11	61		15
												16	744.6	925.1	3757	1256.4	3200	425.3	751.6	2004.8	1116	688.5																							27	12	67		17
																																														12	73		19
																																														13	87
																																														14
[truncated: 65 more columns]

## Sheet: FIG S1
FIG S1B																				FIG S1C										FIG S1D										FIG S1E						FIG S1F
	Hsd11b1						Hsd11b2						Cyp11b1								Medium		Cholesterol		DOC		DHC				Medium		Cholesterol		DOC		DHC				Hsd11b1		Cyp11b1				Hsd11b1		Hsd11b2
Adipose brown	6949.9	7821.6					4.8	4.8					4.9	6.9						Medium	0.041207	0	1.398	0	4.169	4.326	157.535	274.476		Medium	0.0634974	0.0634974	0.0809363	0.132283	0.266037	0.481289	10.191	16.4594		B16	0.992	1.008	0.00075	0.00035		B16	0.992	1.008	0.00045
Adipose white	1728.2	1337.5					4.8	5.5					4.9	4.9						cAMP	0	0	0	0	4.077	4.919	120.045	197.59		cAMP	0.0457936	0.149186	0.216181	0.132283	0.6313	0.299178	16.7533	20.9068		EL4	0.99	1.01	0.00164	1.65343e-05		EL4	0.99	1.01	0.00067
Adrenal	2089.7	2242.4					4.8	4.8					39938.6	38889.4						PMA	0	0	0	0	2.577	3.017	73.534	76.627		PMA	0.00874432	0	0	0	0.282615	0.0634974	11.9289	13.1743		Panc02	1.059	0.944	0.00133	0.03229		Panc02	1.059	0.944	0.26487
Bladder	1122.3	1396.3					4.8	4.8					4.9	7.8						LPS	0	0	0	0	8.01	4.422	185.866	146.256		LPS	0	0.0457936	0.0457936	0.232825	0.115291	0.266037	13.3965	14.0905		MC38	1.012	0.988	0.08322	0.02906		MC38	1.012	0.988	0.00059
Bone marrow	1362.4	1271.6					4.8	4.8					4.9	4.9						TNFa	0	0	0	0	6.169	5.896	166.014	120.045		TNFa	0	0	0.232825	0.132283	0.415002	0.282615	26.706	40.4987		LLC	1.607	0.622	1.19714	0.8805		LLC	1.607	0.622	3.08624
Bone	1618.5	1358.2					4.8	4.8					269	7.3						IL-6	0	0	0.023	0	4.422	4.519		234.209		IL-6	0	0	0.166015	0.115291	0.132283	0.597832	13.0287	16.1722
Myeloid progenitor	51.3	16.1					5.6	9.1					4.9	4.9
Osteoblast	165.5	81	211.6	206.5	32.3	41.7	4.8	4.8	4.8	4.8	5.4	4.8	4.9	4.9	4.9	4.9	6	4.9
Osteoclast	23.3	33.5					4.8	4.8					4.9	4.9
Amygdala	170.8	166.8					4.8	4.8					4.9	4.9
Cerebellum	1569.4	2157.6					4.8	7.5					4.9	4.9
Cortex prefrontal	249	204.3					4.8	4.8					4.9	4.9
Cortex	373.8	439.2					4.8	4.8					4.9	4.9
Dorsal root ganglia	28.7	17.5					4.8	4.8					91.4	4.9
Dorsal striatum	200.4	126					4.8	4.8					4.9	5.1
Hippocampus	807.5	692.2					5.5	4.8					112.3	4.9
Hypothalamus	199	220					4.8	4.8					5.4	8.3
Microglia	23.1	19.5					4.8	4.8					4.9	4.9
Nucleus accumbens	228.8	173.3					7	4.8					4.9	4.9
Olfactory bulb	48.5	39.9					4.8	4.8					4.9	4.9
Pituitary	437.7	465.4					4.8	4.8					6.2	4.9
Ciliary bodies	61.9	32.4					4.8	4.8					5	5.1
Cornea	21.1	14					4.8	5.1					4.9	5.3
Eyecup	103	108.2					4.8	4.8					8.4	7.7
Iris	604.1	793.7					4.8	5.3					4.9	4.9
Lacrimal gland	44.1	37.3					5.4	4.8					4.9	5.8
Lens	102.8	113.9					26	42.5					4.9	6.6
Retina	22.6	13.3					4.8	4.9					5	5.2
Retinal pigment epithelium	57.1	58.4					4.8	4.8					4.9	5.4
Heart	335.8	386.1					4.8	5.6					4.9	4.9
Hem stem cell	44.7	17.7					6.3	6					4.9	6.1
B cell	124.2	126.4	161.3	115.7			4.8	5	5.6	6.5			4.9	5.3	4.9	4.9
Dendritic cell	246.8	264.2	116.1	126.5	1025.6	1255.4	6.4	4.8	4.8	9.3	7.3	4.8	4.9	4.9	4.9	4.9	5.2	4.9
Megaerythrocyte	26.4	12.8					28.5	16.2					6.9	5.5
Granulocyte	384.1	482.6	2152.7	1773.2			6.1	4.8	7.1	4.8			5.4	4.9	4.9	5
Mast cell	435	490					4.8	4.8					4.6	4.9
NK cell	6968.7	9849.5					9.8	5					12	4.9
T cell	2505.5	2288.3	2856.2	2349.3	839.6	1289.6	4.8	4.8	4.8	8.1	5	4.8	4.9	4.9	4.9	4.9	4.9	4.9
Thymocyte	533.7	536.1	1246.4	1166	1135.3	1057.5	5.2	4.8	4.8	4.8	4.8	5.9	4.9	4.9	4.6	4.9	4.9	4.9
Intestine, large	78.1	28.6					1837.3	2630.9					5.2	4.9
Intestine, small	62.4	60.1					29.5	48.1					4.9	4.9
Kidney	5962.4	4087.9					1094.6	1140.7					4.9	5.4
Liver	12418.7	12916.1					4.8	4.8					4.9	4.9
Lung	8368.9	9882.6					6.7	7.3					4.9	4.9
Lymph node	976.5	662.4					4.8	4.8					4.6	4.6
Mammary gland	1078	1050.7	277.9	412.4			22.2	16.6	8.6	5.2			4.9	5.1	4.9	4.9
Muscle, skeletal	226.9	428.5					46	7.1					4.9	4.9
Ovary	49.5	81.9					75.5	83.1					5.3	36.2
Pancreas	363.9	327.9					4.8	4.8					4.9	6.5
Placenta	3346.3	3553.5					5.3	5.2					5.2	4.9
Prostate	235	303.7					4.8	4.8					4.9	4.9
Salivary gland	543.3	616.9					4.8	4.8					6.2	8.6
Skin	127.5	84.5					4.8	4.8					4.9	4.9
Spinal cord	730.4	947.1					4.8	4.8					4.9	5
Spleen	1469.3	926.2					4.8	4.8					4.9	5
Stomach	73.8	101.8					419	149.5					4.9	4.9
Testis	14.8	17.3					4.8	4.9					4.9	5.1
Umbilical cord	5779.5	6693					4.8	4.8					18.1	21.5
Uterus	118.6	79					2086.3	693.1					4.9	4.9
[truncated: 1 more columns]

## Sheet: FIG S2
FIG S2A												FIG S2B			FIG S2C																					FIG S2D								FIG S2F			FIG S2G
	B16 → WT				B16 →Cyp11b1Actin-cre							B16 →Cyp11b1flox	B16 →Cyp11b1Actin-cre			B16vector → Cyp11b1Actin-cre										B16Hsd1KO→ Cyp11b1actin-cre											B16vector		B16Hsd11b1-/-					B16vector	B16Nr3c1-/-			MC38vector
0	0	0	0	0	0	0	0	0	0	0		2545	914		0	0	0	0	0	0	0	0	0	0	0	0	0	0	0	0	0	0	0	0		Medium	84330	179154	96480	81540	176778	89100		648	839		Medium	285930	136008
2	0	0	0	0	0	0	0	0	0	0		1757	611		7	23	0	0	0	96	0	18	0	0	0	23	0	0	0	0	6	0	23	0		DHC 1 nM	100656	114588	90864		102492			1205	164		DHC 1 nM	203508
4	0	0	0	0	0	0	0	0	0	0		1416	1937		10	46	185	290	113	301	97	579	0	0	0	60	37	93	53	78	34	182	200	103		DHC 10 nM	82476	106596	98532		127206			473	541		DHC 10 nM	193068
6	21.5	33.9	37.8	42.9	0	0	0	41.9	0	66.8		1304	1165		13	159	700	735	263	414	247	1646	378	151	322	332	298	424	303	62	146	551	1296	155		DHC 100 nM	72612	101520	85050		151794			62	1455		DHC 100 nM	135144
8	87.6	111.7	181.8	136.6	11.9	36.5	71.4	96	41.6	144.9			869		15	166	1416	755	724	610	478	3656	456	139	925	735	623	505	706	39	291	626	2914	494		Cort 1 nM	52506	96660	86220		87462			683	776		Cort 1 nM	122418
10	244.4	229.6	311.5	292.8	48.1	141.8	272.2	136.1	77.1	342.6			659		17	293	2374	2435	733	830	905	5192	328	170	1589	1053	960	1071	955	59	522	702	3299	691		Cort 10 nM	58806	102780	99666		87966			2477	534		Cort 10 nM	307818
12	578.6	422	557.4	415.9	81.1	256	427.5	184.2	205.8	568.8					19	290	3951	3972	1682	1431	2044	7151	2187	170	3499	1668	2872	2190	2050	107	998	1452	8060	830		Cort 100 nM	66636	102024	104202		119898			651	569		Cort 100 nM	85662
14	903.1	861.9	1374.4	479.4	181.5	596.4	683.1	415.9	410.5	1223.7																										CBX	51606	71802	48996		101322			656	452		CBX	104976
																																				DHC 1 nM + CBX	66402	32832	38376		77202			792	1613		DHC 1 nM + CBX	88758
																																				DHC 10 nM + CBX	73188	27108	48906		46134			409	210		DHC 10 nM + CBX	77814
																																				DHC 100 nM + CBX	60894	35766	52650		37062			684	2111		DHC 100 nM + CBX	84942
[truncated: 6 more columns]

## Sheet: FIG S3
FIG S3B					FIG S3C																									FIG S3D
Cell cluster	Hsd11b2	Tsc22d3	Dusp1		Tumor size									Adrenal % mScarlet+								Leukocyte % mScarlet+								Tumor size										Adrenal % mScarlet+									Leukocyte % mScarlet+
B cells	0	76.4	40.4			B16 → WT			B16 → Cyp11b1mScarlet						WT			Cyp11b1mScarlet					WT			Cyp11b1mScarlet						MC38 → WT			MC38 → Cyp11b1mScarlet						WT			Cyp11b1mScarlet
CAF 1	2.4	41.1	89.5		0	0	0	0	0	0	0	0		Adrenals	0.022	1.28	1.71	68	28.4	36.3		CD4 T cells	0	0	0	0	0	0		0	0	0	0	0	0	0	0	0		Adrenals	0.69	0.79	0.42	31.5	31.9	32	32.2		CD4 T cells
CAF 2	2.9	55.9	94.1		3	0	0	0	0	0	0	0										CD8 T cells	0	0	0	0	0	0		2	2	0	0	0	0	0	0	0											CD8 T cells
CAF 3	0	75.3	98.9		5	0	0	0	0	0	0	0										B cells	0.076	0.052	0.00624	0	0	0		4	4	0	0	0	0	0	0	0											B cells
cDC1	0	62.5	84.9		7	0	0	8	0	0	0	0										NK cells	0	0	0	0	0	0		6	6	0	13.5	0	0	18	40	13.5											NK cells
cDC2	2.9	58	85.4		9	83.2	75	170.5	180	198	220.5	253.1										M1 Mø	0.39	0.8	0.29	0.33	0.97	0.26		8	8	18	169.3	48	115.3	22.5	169	50.6											M1 Mø
Endo tumor	0.6	53.4	90.9		11	108	245	252	294	281.3	320	232.4										M2 Mø	0.11	0.061	0.13	0.23	0.22	0.18		10	10	22.5	80	144	113.4	44	144	121											M2 Mø
Mo/Mø	0.6	60.5	90.8		13	183.8	700	608	936	907.5	726	567										Monocytes	0	0.37	0.17	0	0.24	0.61		12	12	33.7	129.3	289.3	284.6	113.4	245	232.8											Monocytes
MAIT	1.3	36.2	91.3		15	239.1	1859	1272.5	1684.9	2102.5	1436.5	1028.5										cDC1	0	0	0	0	0	0																					cDC1
migDC	2.7	57.7	99.1		17	428.7	3072	2032.4	2784.8	3323.5	2102.5	2137.5										cDC2	0.1	0.31	0.14	0.32	0.56	0.23																					cDC2
NK	0	69.1	81.8
pDC	0	75.3	46.2
T cells	0.4	75.7	91.4
[truncated: 7 more columns]

[truncated: 4 more sheets: FIG S4, FIG S5, FIG S6, FIG S7]
